# Supplementary material for: Bufotenidinium iodide
Source: IUCrdata. 2021 Feb 5;6(Pt 2):x210123. doi: 10.1107/S2414314621001231 (PMC9462317; doi:10.1107/S2414314621001231)
Supplement: Supplementary file 1 [file x-06-x210123-sup1.cif]

##############################################################################
#                                                                            #
# This CIF contains the data for a data article accepted for                 #
# publication in IUCrData. It conforms to the requirements of                #
# Notes for Authors for IUCrData, and has been                               #
# peer reviewed under the auspices of IUCrData.                              #
#                                                                            #
# Full details of the Crystallographic Information File format               #
# are given in the paper "The Crystallographic Information File (CIF):       #
# a New Standard Archive File for Crystallography" by S. R. Hall, F. H.      #
# Allen and I. D. Brown [Acta Cryst. (1991), A47, 655-685].                  #
#                                                                            #
# The current version of the core CIF dictionary is obtainable from          #
# ftp://ftp.iucr.org/pub/cif_core.dic.                                       #
#                                                                            #
# Software is freely available for graphical display of the structure(s)     #
# in this CIF. For information consult the CIF software page                 #
# http://www.iucr.org/resources/cif/software.                                #
#                                                                            #
# This file may be used for bona fide research purposes within the           #
# scientific community so long as proper attribution is given to the data    # 
# article from which it was obtained.                                        #
#                                                                            #
##############################################################################
data_I
_database_code_depnum_ccdc_archive 'CCDC 2060560'
_audit_creation_method
;
Olex2 1.3
(compiled 2020.11.12 svn.r5f609507 for OlexSys, GUI svn.r6226)
;
_journal_date_recd_electronic     2021-02-02
_journal_date_accepted     2021-02-02
_journal_name_full     'IUCrData'
_journal_year     2021
_journal_volume     6
_journal_issue      2
_journal_page_first     0
_journal_page_last     0
_journal_paper_category     HO
_journal_paper_doi     10.1107/S2414314621001231
_journal_coeditor_code     BT4107
_publ_contact_author_name     'David R. Manke'
_publ_contact_author_address
;
University of Massachusetts Dartmouth
285 Old Westport Road
North Dartmouth, MA 02747
USA
;
_publ_contact_author_email     'dmanke@umassd.edu'
_publ_contact_author_fax     '(508)999-9167'
_publ_contact_author_phone     '(508)910-6554'
_publ_section_title
;
Bufotenidinium iodide
;
loop_
    _publ_author_name
    _publ_author_footnote
    _publ_author_address
    'Pham, Duyen N. K.' .
;
University of Massachusetts Dartmouth
285 Old Westport Road
North Dartmouth, MA 02747
USA
;
    'Chadeayne, Andrew R.' .
;
CaaMTech, Inc.
58 East Sunset Way, Suite 209
Issaquah, WA 98027
USA
;
    'Golen, James A.' .
;
University of Massachusetts Dartmouth
285 Old Westport Road
North Dartmouth, MA 02747
USA
;
    'Manke, David R.' .
;
University of Massachusetts Dartmouth
285 Old Westport Road
North Dartmouth, MA 02747
USA
;
_publ_section_synopsis
;
The structure of the natural product bufotenidine is reported as its iodide
salt.
;
_chemical_name_systematic
;
[2-(5-Hydroxy-1<i>H</i>-indol-3-yl)ethyl]trimethylazanium iodide
;
_chemical_name_common
;
5-Hydroxy-<i>N</i>,<i>N</i>,<i>N</i>-trimethyltryptammonium iodide
;
_chemical_formula_moiety     'C13 H19 N2 O +, I -'
_chemical_formula_sum     'C13 H19 I N2 O'
_chemical_formula_iupac     'C13 H19 N2 O +, I -'
_chemical_formula_weight     346.20
_chemical_melting_point     ?
_chemical_absolute_configuration     ?
_space_group_crystal_system     orthorhombic
_space_group_name_H-M_alt     'P 21 21 21'
_space_group_name_Hall     'P 2ac 2ab'
loop_
    _space_group_symop_operation_xyz
    'x, y, z'
    '-x+1/2, -y, z+1/2'
    '-x, y+1/2, -z+1/2'
    'x+1/2, -y+1/2, -z'
_cell_length_a     8.9944(4)
_cell_length_b     11.3250(6)
_cell_length_c     14.4042(7)
_cell_angle_alpha     90
_cell_angle_beta     90
_cell_angle_gamma     90
_cell_volume     1467.23(12)
_cell_formula_units_Z     4
_cell_measurement_reflns_used     9674
_cell_measurement_theta_min     2.67
_cell_measurement_theta_max     26.37
_cell_measurement_temperature     297(2)
_exptl_crystal_description     BLOCK
_exptl_crystal_colour     colourless
_exptl_crystal_size_max     0.25
_exptl_crystal_size_mid     0.19
_exptl_crystal_size_min     0.18
_exptl_crystal_density_diffrn     1.567
_exptl_crystal_density_meas     ?
_exptl_crystal_density_method     ?
_exptl_crystal_F_000     688
_exptl_absorpt_coefficient_mu     2.171
_exptl_absorpt_correction_type     multi-scan
_exptl_absorpt_process_details
;
(SADABS; Bruker, 2018)
;
_exptl_absorpt_correction_T_min     0.6722
_exptl_absorpt_correction_T_max     0.7454
_diffrn_ambient_temperature     297.15
_diffrn_source     ?
_diffrn_source_power     1.5
_diffrn_source_voltage     50.0
_diffrn_source_current     30.0
_diffrn_radiation_type     MoK\a
_diffrn_radiation_wavelength     0.71073
_diffrn_measurement_device_type     'Bruker D8 Venture CMOS'
_diffrn_measurement_method     '\f and \w scans'
_diffrn_detector_area_resol_mean     ?
_diffrn_reflns_number     45268
_diffrn_reflns_av_R_equivalents     0.0228
_diffrn_reflns_av_unetI/netI     0.0100
_diffrn_reflns_theta_min     2.892
_diffrn_reflns_theta_max     26.386
_diffrn_reflns_theta_full     25.242
_diffrn_measured_fraction_theta_max     0.971
_diffrn_measured_fraction_theta_full     0.968
_diffrn_reflns_limit_h_min     -11
_diffrn_reflns_limit_h_max     10
_diffrn_reflns_limit_k_min     -14
_diffrn_reflns_limit_k_max     14
_diffrn_reflns_limit_l_min     -18
_diffrn_reflns_limit_l_max     18
_diffrn_standards_number     0
_refine_special_details
;
The H atoms bonded to C were positioned geometrically and refined
using a riding model with C---H = 0.97 \%A and <i>U</i>~iso~(H) =
1.2<i>U</i>eq(C) for CH~2~ and C---H = 0.93 \%A and <i>U</i>~iso~(H) =
1.2<i>U</i>eq(C) for CH and with C---H = 0.96 \%A and <i>U</i>~iso~(H) =
1.5<i>U</i>eq(C) for CH~3~. The H atoms bonded to O and N were refined
isotropically with a distance restraint of 0.86(1) \%A for O---H and N---H.
;
_reflns_number_total     2937
_reflns_number_gt     2866
_reflns_threshold_expression     'I > 2\s(I)'
_refine_ls_structure_factor_coef     Fsqd
_refine_ls_matrix_type     full
_refine_ls_R_factor_all     0.0141
_refine_ls_R_factor_gt     0.0132
_refine_ls_wR_factor_gt     0.0309
_refine_ls_wR_factor_ref     0.0317
_refine_ls_goodness_of_fit_ref     1.080
_refine_ls_restrained_S_all     1.080
_refine_ls_number_reflns     2937
_refine_ls_number_parameters     165
_refine_ls_number_restraints     2
_refine_ls_hydrogen_treatment     mixed
_refine_ls_weighting_scheme     calc
_refine_ls_weighting_details
              'w=1/[\s^2^(Fo^2^)+(0.0105P)^2^+0.4198P] where P=(Fo^2^+2Fc^2^)/3'
_atom_sites_solution_hydrogens     mixed
_atom_sites_solution_primary     dual
_atom_sites_solution_secondary     ?
_refine_ls_shift/su_max     0.002
_refine_ls_shift/su_mean     0.000
_refine_diff_density_max     0.420
_refine_diff_density_min     -0.373
_refine_ls_extinction_method     none
_refine_ls_extinction_coef     .
loop_
    _atom_type_symbol
    _atom_type_description
    _atom_type_scat_dispersion_real
    _atom_type_scat_dispersion_imag
    _atom_type_scat_source
    'C' 'C' 0.0033 0.0016
                         'International Tables Vol C Tables 4.2.6.8 and 6.1.1.4'
    'H' 'H' 0.0000 0.0000
                         'International Tables Vol C Tables 4.2.6.8 and 6.1.1.4'
    'I' 'I' -0.4742 1.8119
                         'International Tables Vol C Tables 4.2.6.8 and 6.1.1.4'
    'N' 'N' 0.0061 0.0033
                         'International Tables Vol C Tables 4.2.6.8 and 6.1.1.4'
    'O' 'O' 0.0106 0.0060
                         'International Tables Vol C Tables 4.2.6.8 and 6.1.1.4'
_computing_data_collection
;
APEX3 (Bruker, 2018)
;
_computing_cell_refinement
;
SAINT (Bruker, 2018)
;
_computing_data_reduction
;
SAINT (Bruker, 2018)
;
_computing_structure_solution
;
SHELXT2014 (Sheldrick, 2015b)
;
_computing_structure_refinement
;
SHELXL2018 (Sheldrick, 2015a)
;
_computing_molecular_graphics
;
<i>OLEX2</i> (Dolomanov <i>et al.</i>,  2009)
;
_computing_publication_material
;
publCIF (Westrip, 2010)
;
loop_
    _atom_site_type_symbol
    _atom_site_label
    _atom_site_fract_x
    _atom_site_fract_y
    _atom_site_fract_z
    _atom_site_U_iso_or_equiv
    _atom_site_adp_type
    _atom_site_calc_flag
    _atom_site_occupancy
    _atom_site_disorder_assembly
    _atom_site_disorder_group
    I I1 1.27678(2) 0.68783(2) 0.80214(2) 0.04918(6) Uani d 1 . .
    O O1 0.9362(3) 0.5938(3) 0.71675(17) 0.0750(7) Uani d 1 . .
    N N1 0.6590(3) 0.6055(2) 0.37895(16) 0.0498(5) Uani d 1 . .
    N N2 0.2789(2) 0.30817(18) 0.61774(13) 0.0391(4) Uani d 1 . .
    C C1 0.5215(3) 0.5666(2) 0.40501(19) 0.0485(6) Uani d 1 . .
    H H1B 0.441446 0.556178 0.364948 0.058 Uiso calc 1 . .
    C C2 0.7484(3) 0.61161(18) 0.45606(16) 0.0406(6) Uani d 1 . .
    C C3 0.8962(3) 0.6469(2) 0.4660(2) 0.0497(7) Uani d 1 . .
    H H3 0.950871 0.673197 0.415302 0.060 Uiso calc 1 . .
    C C4 0.9584(3) 0.6418(2) 0.5530(2) 0.0507(7) Uani d 1 . .
    H H4 1.056532 0.665360 0.561501 0.061 Uiso calc 1 . .
    C C5 0.8756(3) 0.6014(2) 0.6292(2) 0.0479(6) Uani d 1 . .
    C C6 0.7298(3) 0.5668(2) 0.62022(16) 0.0429(5) Uani d 1 . .
    H H6 0.676325 0.540356 0.671410 0.052 Uiso calc 1 . .
    C C7 0.6637(3) 0.57222(19) 0.53238(16) 0.0364(5) Uani d 1 . .
    C C8 0.5182(3) 0.5451(2) 0.49817(17) 0.0391(5) Uani d 1 . .
    C C9 0.3882(3) 0.5012(2) 0.55239(19) 0.0447(6) Uani d 1 . .
    H H9A 0.296470 0.525310 0.522426 0.054 Uiso calc 1 . .
    H H9B 0.389880 0.534545 0.614414 0.054 Uiso calc 1 . .
    C C10 0.3953(3) 0.3676(2) 0.55785(17) 0.0358(5) Uani d 1 . .
    H H10A 0.386906 0.336400 0.495364 0.043 Uiso calc 1 . .
    H H10B 0.492611 0.345643 0.581186 0.043 Uiso calc 1 . .
    C C11 0.3074(4) 0.3325(3) 0.71866(17) 0.0547(7) Uani d 1 . .
    H H11A 0.406203 0.307458 0.734450 0.082 Uiso calc 1 . .
    H H11B 0.236688 0.290083 0.755761 0.082 Uiso calc 1 . .
    H H11C 0.297675 0.415645 0.730285 0.082 Uiso calc 1 . .
    C C12 0.2907(3) 0.1772(2) 0.6019(2) 0.0566(6) Uani d 1 . .
    H H12A 0.388997 0.151050 0.617656 0.085 Uiso calc 1 . .
    H H12B 0.271215 0.160013 0.537743 0.085 Uiso calc 1 . .
    H H12C 0.219355 0.136997 0.640060 0.085 Uiso calc 1 . .
    C C13 0.1260(3) 0.3483(3) 0.5916(2) 0.0599(8) Uani d 1 . .
    H H13A 0.113955 0.429832 0.608060 0.090 Uiso calc 1 . .
    H H13B 0.053621 0.301558 0.624009 0.090 Uiso calc 1 . .
    H H13C 0.112305 0.339099 0.525871 0.090 Uiso calc 1 . .
    H H1A 0.686(4) 0.629(3) 0.3256(13) 0.070(10) Uiso d 1 . .
    H H1 1.021(2) 0.625(3) 0.713(3) 0.093(14) Uiso d 1 . .
loop_
    _atom_site_aniso_label
    _atom_site_aniso_U_11
    _atom_site_aniso_U_22
    _atom_site_aniso_U_33
    _atom_site_aniso_U_12
    _atom_site_aniso_U_13
    _atom_site_aniso_U_23
    I1 0.04798(9) 0.05760(10) 0.04197(8) -0.00650(8) -0.00644(7) 0.00349(8)
    O1 0.0540(13) 0.118(2) 0.0527(13) -0.0119(14) -0.0117(10) -0.0055(13)
    N1 0.0669(15) 0.0466(12) 0.0357(11) -0.0056(11) 0.0020(11) 0.0092(9)
    N2 0.0353(8) 0.0375(9) 0.0444(9) -0.0029(11) 0.0023(8) -0.0056(8)
    C1 0.0556(15) 0.0419(13) 0.0480(14) 0.0001(12) -0.0082(12) 0.0017(12)
    C2 0.0484(17) 0.0282(10) 0.0450(13) -0.0017(10) 0.0060(11) 0.0012(9)
    C3 0.0529(16) 0.0398(13) 0.0564(16) -0.0067(12) 0.0170(14) 0.0026(12)
    C4 0.0401(14) 0.0433(13) 0.0688(18) -0.0059(11) 0.0041(13) -0.0079(13)
    C5 0.0463(15) 0.0500(15) 0.0473(14) -0.0004(12) -0.0031(12) -0.0097(11)
    C6 0.0443(12) 0.0455(12) 0.0389(11) -0.0029(12) 0.0044(11) -0.0020(9)
    C7 0.0432(12) 0.0263(10) 0.0396(12) -0.0014(9) 0.0050(10) -0.0021(9)
    C8 0.0441(13) 0.0288(11) 0.0442(13) -0.0010(10) -0.0002(11) -0.0021(10)
    C9 0.0402(13) 0.0375(13) 0.0564(16) 0.0024(11) 0.0048(12) -0.0018(12)
    C10 0.0325(11) 0.0365(11) 0.0385(12) -0.0011(9) 0.0010(9) -0.0048(9)
    C11 0.0672(19) 0.0554(16) 0.0414(13) -0.0034(13) 0.0083(11) -0.0036(11)
    C12 0.0596(15) 0.0380(12) 0.0721(17) -0.0109(14) 0.0107(14) -0.0071(13)
    C13 0.0313(12) 0.069(2) 0.080(2) -0.0019(12) 0.0037(14) 0.0006(16)
_geom_special_details
;
 All esds (except the esd in the dihedral angle between two l.s. planes)
 are estimated using the full covariance matrix.  The cell esds are taken
 into account individually in the estimation of esds in distances, angles
 and torsion angles; correlations between esds in cell parameters are only
 used when they are defined by crystal symmetry.  An approximate (isotropic)
 treatment of cell esds is used for estimating esds involving l.s. planes.
;
loop_
    _geom_bond_atom_site_label_1
    _geom_bond_atom_site_label_2
    _geom_bond_site_symmetry_2
    _geom_bond_distance
    _geom_bond_publ_flag
    O1 C5 . 1.377(4) ?
    O1 H1 . 0.847(13) ?
    N1 C1 . 1.366(4) ?
    N1 C2 . 1.373(3) ?
    N1 H1A . 0.849(13) ?
    N2 C10 . 1.515(3) ?
    N2 C11 . 1.502(3) ?
    N2 C12 . 1.504(3) ?
    N2 C13 . 1.496(3) ?
    C1 H1B . 0.9300 ?
    C1 C8 . 1.364(4) ?
    C2 C3 . 1.395(4) ?
    C2 C7 . 1.410(3) ?
    C3 H3 . 0.9300 ?
    C3 C4 . 1.373(4) ?
    C4 H4 . 0.9300 ?
    C4 C5 . 1.403(4) ?
    C5 C6 . 1.374(4) ?
    C6 H6 . 0.9300 ?
    C6 C7 . 1.399(3) ?
    C7 C8 . 1.432(3) ?
    C8 C9 . 1.492(4) ?
    C9 H9A . 0.9700 ?
    C9 H9B . 0.9700 ?
    C9 C10 . 1.516(3) ?
    C10 H10A . 0.9700 ?
    C10 H10B . 0.9700 ?
    C11 H11A . 0.9600 ?
    C11 H11B . 0.9600 ?
    C11 H11C . 0.9600 ?
    C12 H12A . 0.9600 ?
    C12 H12B . 0.9600 ?
    C12 H12C . 0.9600 ?
    C13 H13A . 0.9600 ?
    C13 H13B . 0.9600 ?
    C13 H13C . 0.9600 ?
loop_
    _geom_angle_atom_site_label_1
    _geom_angle_atom_site_label_2
    _geom_angle_atom_site_label_3
    _geom_angle_site_symmetry_1
    _geom_angle_site_symmetry_3
    _geom_angle
    _geom_angle_publ_flag
    C5 O1 H1 . . 106(3) ?
    C1 N1 C2 . . 108.9(2) ?
    C1 N1 H1A . . 128(2) ?
    C2 N1 H1A . . 123(2) ?
    C11 N2 C10 . . 110.56(19) ?
    C11 N2 C12 . . 108.4(2) ?
    C12 N2 C10 . . 107.63(18) ?
    C13 N2 C10 . . 110.9(2) ?
    C13 N2 C11 . . 110.2(2) ?
    C13 N2 C12 . . 109.0(2) ?
    N1 C1 H1B . . 124.8 ?
    C8 C1 N1 . . 110.3(2) ?
    C8 C1 H1B . . 124.8 ?
    N1 C2 C3 . . 131.0(2) ?
    N1 C2 C7 . . 107.4(2) ?
    C3 C2 C7 . . 121.7(2) ?
    C2 C3 H3 . . 121.0 ?
    C4 C3 C2 . . 118.1(3) ?
    C4 C3 H3 . . 121.0 ?
    C3 C4 H4 . . 119.7 ?
    C3 C4 C5 . . 120.7(3) ?
    C5 C4 H4 . . 119.7 ?
    O1 C5 C4 . . 121.7(3) ?
    C6 C5 O1 . . 116.5(3) ?
    C6 C5 C4 . . 121.8(3) ?
    C5 C6 H6 . . 120.7 ?
    C5 C6 C7 . . 118.5(2) ?
    C7 C6 H6 . . 120.7 ?
    C2 C7 C8 . . 107.1(2) ?
    C6 C7 C2 . . 119.3(2) ?
    C6 C7 C8 . . 133.6(2) ?
    C1 C8 C7 . . 106.3(2) ?
    C1 C8 C9 . . 126.2(3) ?
    C7 C8 C9 . . 127.4(2) ?
    C8 C9 H9A . . 109.9 ?
    C8 C9 H9B . . 109.9 ?
    C8 C9 C10 . . 109.0(2) ?
    H9A C9 H9B . . 108.3 ?
    C10 C9 H9A . . 109.9 ?
    C10 C9 H9B . . 109.9 ?
    N2 C10 C9 . . 116.3(2) ?
    N2 C10 H10A . . 108.2 ?
    N2 C10 H10B . . 108.2 ?
    C9 C10 H10A . . 108.2 ?
    C9 C10 H10B . . 108.2 ?
    H10A C10 H10B . . 107.4 ?
    N2 C11 H11A . . 109.5 ?
    N2 C11 H11B . . 109.5 ?
    N2 C11 H11C . . 109.5 ?
    H11A C11 H11B . . 109.5 ?
    H11A C11 H11C . . 109.5 ?
    H11B C11 H11C . . 109.5 ?
    N2 C12 H12A . . 109.5 ?
    N2 C12 H12B . . 109.5 ?
    N2 C12 H12C . . 109.5 ?
    H12A C12 H12B . . 109.5 ?
    H12A C12 H12C . . 109.5 ?
    H12B C12 H12C . . 109.5 ?
    N2 C13 H13A . . 109.5 ?
    N2 C13 H13B . . 109.5 ?
    N2 C13 H13C . . 109.5 ?
    H13A C13 H13B . . 109.5 ?
    H13A C13 H13C . . 109.5 ?
    H13B C13 H13C . . 109.5 ?
loop_
    _geom_torsion_atom_site_label_1
    _geom_torsion_atom_site_label_2
    _geom_torsion_atom_site_label_3
    _geom_torsion_atom_site_label_4
    _geom_torsion_site_symmetry_1
    _geom_torsion_site_symmetry_2
    _geom_torsion_site_symmetry_3
    _geom_torsion_site_symmetry_4
    _geom_torsion
    _geom_torsion_publ_flag
    O1 C5 C6 C7 . . . . -179.6(2) ?
    N1 C1 C8 C7 . . . . -0.1(3) ?
    N1 C1 C8 C9 . . . . -179.7(2) ?
    N1 C2 C3 C4 . . . . -178.8(3) ?
    N1 C2 C7 C6 . . . . 178.5(2) ?
    N1 C2 C7 C8 . . . . -1.5(3) ?
    C1 N1 C2 C3 . . . . -179.3(3) ?
    C1 N1 C2 C7 . . . . 1.5(3) ?
    C1 C8 C9 C10 . . . . 92.6(3) ?
    C2 N1 C1 C8 . . . . -0.8(3) ?
    C2 C3 C4 C5 . . . . 0.4(4) ?
    C2 C7 C8 C1 . . . . 1.0(3) ?
    C2 C7 C8 C9 . . . . -179.4(2) ?
    C3 C2 C7 C6 . . . . -0.9(3) ?
    C3 C2 C7 C8 . . . . 179.1(2) ?
    C3 C4 C5 O1 . . . . 179.0(3) ?
    C3 C4 C5 C6 . . . . -0.7(4) ?
    C4 C5 C6 C7 . . . . 0.1(4) ?
    C5 C6 C7 C2 . . . . 0.6(3) ?
    C5 C6 C7 C8 . . . . -179.4(3) ?
    C6 C7 C8 C1 . . . . -179.0(3) ?
    C6 C7 C8 C9 . . . . 0.6(4) ?
    C7 C2 C3 C4 . . . . 0.4(4) ?
    C7 C8 C9 C10 . . . . -86.9(3) ?
    C8 C9 C10 N2 . . . . 174.8(2) ?
    C11 N2 C10 C9 . . . . -70.4(3) ?
    C12 N2 C10 C9 . . . . 171.4(2) ?
    C13 N2 C10 C9 . . . . 52.2(3) ?
loop_
    _geom_hbond_atom_site_label_D
    _geom_hbond_atom_site_label_H
    _geom_hbond_atom_site_label_A
    _geom_hbond_site_symmetry_A
    _geom_hbond_distance_DH
    _geom_hbond_distance_HA
    _geom_hbond_distance_DA
    _geom_hbond_angle_DHA
    _geom_hbond_publ_flag
    N1 H1A I1 4_466 0.849(13) 2.89(2) 3.662(2) 152(3) yes
    O1 H1 I1 . 0.847(13) 2.72(3) 3.468(2) 147(4) yes
_shelx_space_group_comment
;
The symmetry employed for this shelxl refinement is uniquely defined
by the following loop, which should always be used as a source of
symmetry information in preference to the above space-group names.
They are only intended as comments.
;
_shelx_estimated_absorpt_T_min     0.613
_shelx_estimated_absorpt_T_max     0.696
_shelx_hkl_file
;
  -3   0   0    1.80    1.10
  -3   0   0    1.80    1.90
   3   0   0    4.50    1.30
  -3   0   0    3.50    1.10
  -3   0   0    3.50    2.70
  -3   0   0    0.20    2.20
   3   0   0   -1.50    2.10
   3   0   0    3.00    1.20
  -5   0   0   -2.00    3.70
  -5   0   0   -0.90    3.80
  -5   0   0   -4.90    2.90
  -5   0   0   -3.40    2.80
  -6   0   0 3368.36   95.89
  -6   0   0 3447.05   97.39
  -6   0   0 3384.46   97.29
  -6   0   0 3426.16   98.79
  -6   0   0 3430.76   95.59
  -7   0   0  -10.70    4.90
  -7   0   0    2.10    4.80
  -7   0   0    0.40    6.10
  -7   0   0   -7.70    3.80
  -7   0   0   -6.10    4.30
  -8   0   0  567.24   22.90
  -8   0   0  591.64   27.20
  -8   0   0  594.14   25.30
  -8   0   0  590.54   21.90
  -8   0   0  587.74   24.80
  -9   0   0    2.20    6.00
  -9   0   0   -9.00    5.00
  -9   0   0  -11.50    5.80
  -9   0   0   -5.00    5.40
  -9   0   0    4.30    9.60
 -10   0   0   32.80   10.10
 -10   0   0   29.80    7.30
 -10   0   0   49.70   10.10
 -10   0   0   40.40    6.80
 -11   0   0   -1.50    6.30
 -11   0   0   -4.00    6.60
 -11   0   0   -3.60    4.50
 -11   0   0    4.30    5.30
 -11   0   0   -9.80    7.90
  -1   1   0  210.98    7.60
  -1   1   0  187.78    6.80
  -1  -1   0  211.48    6.50
  -1  -1   0  201.08    7.20
  -1   1   0  194.38    6.00
  -1  -1   0  206.28    6.50
   1  -1   0  210.18    6.00
  -1   1   0  201.28    6.80
  -1  -1   0  206.38    6.80
  -2   1   0 2106.19   59.59
  -2   1   0 2103.39   58.19
   2   1   0 2123.39   60.19
  -2   1   0 1995.40   58.59
  -2  -1   0 2191.88   57.39
   2  -1   0 2086.89   57.79
  -2  -1   0 2094.89   57.29
  -2  -1   0 2220.48   59.09
  -2  -1   0 2100.49   58.09
   2  -1   0 2198.48   58.29
   2   1   0 2174.78   58.19
  -2  -1   0 2192.88   59.39
   2   1   0 2158.28   57.39
   2   1   0 2183.98   57.39
  -2   1   0 2105.09   57.79
   2  -1   0 2044.10   59.39
   3  -1   0 2358.06   63.79
  -3  -1   0 2266.97   64.09
  -3  -1   0 2286.07   63.29
  -3  -1   0 2348.27   61.69
  -3   1   0 2231.88   62.29
  -3   1   0 2281.97   62.39
  -3   1   0 2229.38   62.49
  -3   1   0 2289.47   63.69
   3  -1   0 2255.57   65.09
  -3   1   0 2321.47   65.29
   3   1   0 2280.57   62.09
   3   1   0 2355.26   61.79
   3  -1   0 2283.47   62.39
  -3  -1   0 2315.57   61.69
  -3  -1   0 2382.26   64.99
   3  -1   0 2271.07   62.59
   3   1   0 2283.07   64.09
   4   1   0  517.15   17.90
  -4   1   0  514.85   15.60
   4  -1   0  517.45   15.60
   4  -1   0  529.25   19.40
  -4   1   0  499.05   16.00
  -4  -1   0  497.85   14.60
  -4   1   0  506.25   15.70
  -4   1   0  521.75   17.70
  -4  -1   0  510.85   17.10
  -4  -1   0  510.65   17.80
   4  -1   0  523.15   17.80
   4   1   0  528.35   14.70
  -4   1   0  511.35   19.60
   4   1   0  518.65   14.60
  -4  -1   0  507.25   14.50
  -5   1   0   22.40    3.50
  -5   1   0   24.60    5.90
  -5  -1   0   28.30    4.50
   5  -1   0   21.20    2.80
   5  -1   0   23.40    4.40
  -5   1   0   23.40    2.80
  -5  -1   0   19.60    4.70
  -5   1   0   22.20    2.80
   5  -1   0   23.70    2.90
  -5  -1   0   16.80    4.80
   6  -1   0 2547.75   68.49
  -6   1   0 2443.36   70.39
  -6  -1   0 2519.85   74.39
  -6   1   0 2556.04   75.69
  -6  -1   0 2520.65   74.99
  -6   1   0 2519.85   72.99
  -6   1   0 2562.84   69.49
  -6   1   0 2552.94   68.39
   6  -1   0 2534.15   73.19
  -6   1   0 2467.25   74.49
  -6  -1   0 2497.95   72.49
  -6  -1   0 2462.85   72.39
   6  -1   0 2535.75   68.59
  -6  -1   0 2571.54   73.19
  -7   1   0  679.33   22.30
  -7  -1   0  680.53   24.50
  -7   1   0  672.53   28.30
  -7  -1   0  672.43   25.40
  -7  -1   0  630.94   23.70
  -7   1   0  650.53   25.10
  -7   1   0  663.23   26.80
  -7  -1   0  684.23   27.50
  -7  -1   0  667.43   26.60
  -8   1   0 1914.01   60.49
  -8   1   0 1765.92   59.89
  -8  -1   0 1920.41   61.29
  -8  -1   0 1878.31   59.99
  -8   1   0 1895.01   58.29
  -8  -1   0 1864.61   56.99
  -8   1   0 1909.11   62.09
  -8  -1   0 1873.21   56.59
  -8   1   0 1876.31   57.89
  -8  -1   0 1869.41   58.69
  -9   1   0   72.19   12.40
  -9   1   0   62.29    7.90
  -9  -1   0   66.79    8.70
  -9   1   0   55.99    8.60
  -9  -1   0   72.19    9.00
  -9  -1   0   43.30   13.80
  -9   1   0   69.49    9.50
  -9  -1   0   65.79   10.60
  -9  -1   0   66.89    9.90
 -10  -1   0  814.12   37.20
 -10   1   0  818.72   31.30
 -10  -1   0  803.42   30.20
 -10   1   0  822.32   36.70
 -10  -1   0  838.22   36.00
 -10   1   0  858.91   35.10
 -10   1   0  795.32   31.80
 -10  -1   0  823.32   34.10
 -10   1   0  815.72   27.20
 -10  -1   0  780.22   29.40
 -11  -1   0   41.70    9.50
 -11   1   0   44.50   12.40
 -11  -1   0   50.19    8.10
 -11   1   0   38.60    9.80
 -11   1   0   52.49    8.80
 -11  -1   0   63.99   11.30
 -11  -1   0   47.70   11.50
 -11   1   0   44.60    6.00
 -11   1   0   53.79    9.70
 -11  -1   0   42.50    7.30
  -1   2   0   94.89    5.40
  -1  -2   0   87.09    5.10
   1  -2   0   93.69    4.70
  -1  -2   0   90.59    5.30
   1   2   0   87.89    3.10
   1   2   0  103.09    5.30
   1  -2   0   97.29    8.60
   1  -2   0   90.09    4.30
   1   2   0   78.19    4.90
  -1  -2   0   90.79    6.10
   1  -2   0   85.89    5.90
  -1  -2   0   96.09    3.00
  -1   2   0   90.59    6.20
  -1  -2   0   82.79    5.70
   1   2   0   81.09    4.90
   1  -2   0   77.89    5.00
  -1  -2   0   77.09    4.80
   1   2   0   78.99    5.50
  -1   2   0   75.49    5.00
  -3  -2   0 5202.08  140.09
   3  -2   0 5066.59  138.39
  -3   2   0 4919.41  138.69
   3   2   0 5222.58  140.19
  -3  -2   0 5202.88  140.59
   3  -2   0 4910.01  140.69
  -3   2   0 5140.29  140.99
  -3  -2   0 5254.97  137.79
   3   2   0 5272.67  137.79
  -4  -2   0 5439.66  147.99
   4  -2   0 5429.16  147.49
  -4  -2   0 5517.45  146.19
   4  -2   0 5409.66  148.29
   4  -2   0 5395.46  150.68
  -4  -2   0 5407.96  150.08
   4   2   0 5582.24  146.29
  -4  -2   0 5487.45  146.29
   4   2   0 5533.55  149.69
  -4   2   0 5539.75  147.39
   4  -2   0 5314.47  147.19
   4   2   0 5568.04  146.39
  -4   2   0 5320.57  150.88
  -4  -2   0 5347.46  150.28
  -4   2   0 5574.14  148.19
  -4   2   0 5345.97  147.39
   4   2   0 5607.64  148.09
  -5   2   0 6880.31  182.78
   5  -2   0 6852.31  183.88
   5  -2   0 6834.62  183.58
   5   2   0 6919.61  182.18
  -5  -2   0 6937.81  187.98
  -5  -2   0 6841.02  182.08
   5  -2   0 6804.72  188.28
  -5   2   0 6806.02  185.28
  -5  -2   0 6786.82  184.98
  -5   2   0 6807.02  183.58
  -5  -2   0 6803.82  181.98
  -5   2   0 6720.93  188.68
   5   2   0 6775.92  186.68
   5  -2   0 6881.81  185.68
  -5   2   0 6678.33  183.68
  -5  -2   0 6917.21  186.78
   5   2   0 6866.71  182.18
  -6  -2   0 1715.73   53.29
   6  -2   0 1695.43   48.10
  -6  -2   0 1701.53   53.49
  -6  -2   0 1724.73   52.09
  -6  -2   0 1695.93   50.59
  -6   2   0 1700.03   48.30
  -6   2   0 1657.83   47.70
   6  -2   0 1710.93   51.09
  -6   2   0 1690.23   48.20
  -6  -2   0 1679.93   50.19
  -6   2   0 1721.73   54.69
   6  -2   0 1722.23   48.40
  -6   2   0 1683.33   50.69
  -6   2   0 1735.33   53.89
  -7   2   0  813.12   32.40
  -7   2   0  780.02   24.10
  -7   2   0  789.52   31.20
  -7   2   0  812.12   28.00
  -7  -2   0  783.72   27.90
   7  -2   0  788.62   24.00
   7  -2   0  789.22   28.20
  -7  -2   0  785.12   27.00
  -7  -2   0  797.22   30.90
  -7   2   0  803.02   24.10
  -7  -2   0  820.82   29.10
  -7   2   0  785.72   24.40
  -7  -2   0  798.52   30.90
   7  -2   0  808.12   24.40
   8  -2   0   20.00    3.20
  -8   2   0   18.70    6.00
  -8   2   0   11.00    8.20
  -8  -2   0   15.50    6.30
  -8  -2   0   21.00    5.60
  -8   2   0   26.20    3.20
  -8   2   0   20.30    8.40
  -8  -2   0   14.50    7.80
   8  -2   0   16.80    3.00
  -8  -2   0   24.70    6.60
  -8   2   0   21.10    4.10
  -8  -2   0   21.60    7.40
  -9  -2   0  682.73   35.60
  -9   2   0  706.63   31.40
  -9   2   0  718.93   33.00
  -9  -2   0  680.63   27.70
  -9   2   0  696.03   27.40
  -9  -2   0  673.93   25.60
  -9   2   0  695.23   28.50
  -9   2   0  694.33   22.20
  -9  -2   0  706.03   28.00
 -10   2   0    3.10    5.80
 -10  -2   0   16.10    8.10
 -10   2   0    7.20    7.70
 -10   2   0    5.90    8.20
 -10  -2   0    8.00    5.40
 -10  -2   0   11.10    7.40
 -10  -2   0   -3.40    5.70
 -10  -2   0    8.10    6.00
 -10   2   0    5.80    5.90
 -10   2   0    3.60    3.10
 -11  -2   0  259.37   16.70
 -11   2   0  263.17   22.20
 -11   2   0  262.87   19.30
 -11  -2   0  229.98   19.10
 -11   2   0  235.48   20.70
 -11  -2   0  263.27   17.30
 -11   2   0  249.18   17.20
 -11  -2   0  259.97   21.10
 -11  -2   0  205.78   13.50
   0  -3   0    2.80    2.90
   0   3   0    3.10    2.50
   0   3   0    9.00    3.00
   0   3   0    6.60    3.40
   0  -3   0    1.70    2.90
   0  -3   0    1.00    3.20
   0  -3   0    5.40    2.90
   0  -3   0    1.50    3.20
   0   3   0   -0.80    2.70
   0   3   0    7.60    3.80
   0   3   0    4.30    2.20
  -2  -3   0  367.96   13.10
  -2  -3   0  361.96   13.30
  -2   3   0  358.86   12.50
  -2   3   0  357.16   13.70
   2  -3   0  370.26   11.80
   2   3   0  358.86   13.10
  -2   3   0  356.66   14.90
  -2   3   0  367.36   11.70
   2  -3   0  360.46   14.80
  -2  -3   0  365.76   12.80
   2  -3   0  364.06   13.40
  -2  -3   0  379.46   14.50
  -2   3   0  369.86   13.50
   2  -3   0  348.27   12.30
   2   3   0  369.26   13.30
   2  -3   0  367.56   15.20
   2   3   0  344.07   14.10
  -4   3   0 2516.65   76.49
   4   3   0 2642.84   75.59
   4   3   0 2596.74   73.29
  -4   3   0 2610.64   70.59
   4  -3   0 2628.94   73.19
   4   3   0 2602.84   72.49
   4   3   0 2668.13   72.39
  -4   3   0 2567.94   72.89
  -4  -3   0 2599.14   73.39
  -4  -3   0 2630.74   76.09
   4  -3   0 2668.73   76.59
  -4  -3   0 2660.63   72.09
  -4   3   0 2581.54   73.19
   4  -3   0 2606.34   73.29
  -4  -3   0 2629.94   75.49
  -4  -3   0 2661.13   72.39
  -5  -3   0 3172.68   87.99
  -5  -3   0 3115.49   90.19
  -5   3   0 3127.39   84.49
  -5   3   0 3133.19   87.39
  -5   3   0 3152.48   87.69
   5   3   0 3174.38   85.99
   5   3   0 3184.48   90.39
   5  -3   0 3138.49   87.29
   5   3   0 3078.19   87.79
  -5   3   0 3095.79   87.49
  -5  -3   0 3147.79   86.59
  -5  -3   0 3109.09   85.69
  -5   3   0 3170.08   92.09
   5  -3   0 3192.58   91.79
   5   3   0 3181.78   85.99
   5  -3   0 3110.19   87.59
  -5  -3   0 3221.28   91.29
  -5   3   0 3060.39   84.49
  -5   3   0 3182.58   91.49
  -5  -3   0 3167.88   85.99
   5  -3   0 3106.59   87.99
  -6  -3   0  760.72   29.60
  -6  -3   0  769.02   22.90
  -6   3   0  767.82   30.70
  -6  -3   0  740.53   25.20
  -6  -3   0  740.43   28.40
   6  -3   0  779.02   26.50
   6   3   0  767.62   28.60
  -6  -3   0  768.32   22.90
  -6   3   0  800.32   22.20
  -6   3   0  761.22   25.10
   6   3   0  801.52   23.10
   6   3   0  782.12   23.10
  -6   3   0  761.32   25.20
  -6   3   0  806.02   30.40
  -6   3   0  809.92   26.30
  -6  -3   0  759.62   26.00
   6  -3   0  825.32   32.30
  -6   3   0  764.42   22.20
   6  -3   0  769.82   26.70
   6  -3   0  791.22   25.40
  -7  -3   0  357.36   19.50
  -7   3   0  339.27   15.20
  -7   3   0  340.77   13.80
  -7   3   0  334.37   11.00
  -7   3   0  348.57   20.80
  -7   3   0  356.06   15.90
   7  -3   0  333.87   13.90
   7  -3   0  331.37   15.80
  -7  -3   0  366.56   18.10
   7  -3   0  343.77   13.60
  -7   3   0  347.17   11.10
   7  -3   0  345.07   19.70
  -7  -3   0  340.67   15.20
  -7  -3   0  370.86   15.50
  -7   3   0  324.87   19.60
  -8  -3   0  116.69    9.70
   8  -3   0  103.89    7.50
  -8   3   0  116.49    8.00
  -8   3   0  102.79   10.50
  -8  -3   0  111.79   14.30
  -8   3   0   98.89    8.00
  -8   3   0  136.59   16.40
   8  -3   0  105.69   10.40
  -8  -3   0  125.99   12.70
  -8  -3   0  115.09   13.60
  -8   3   0   89.29   14.00
  -8  -3   0   95.79   10.50
   8  -3   0  110.59    8.00
  -9  -3   0    1.60    5.00
  -9  -3   0    5.70    5.50
  -9  -3   0   -0.20    7.00
  -9   3   0    0.30    7.70
  -9   3   0    2.50    8.70
  -9   3   0    3.30    3.10
  -9   3   0    6.40    5.60
  -9  -3   0    9.00    6.60
   9  -3   0   12.00    3.10
  -9   3   0    5.50    3.10
 -10   3   0  130.79   17.00
 -10   3   0  133.09   17.80
 -10   3   0  116.79   13.50
 -10  -3   0  128.99   16.00
 -10  -3   0  142.89   22.60
 -10  -3   0  125.99   10.60
 -10   3   0  132.69   12.60
 -10  -3   0  115.99   12.00
 -10  -3   0  127.29   16.10
   1  -4   0  368.46   14.30
  -1   4   0  356.26   13.80
   1   4   0  384.06   11.60
   1   4   0  354.46   15.00
  -1  -4   0  358.66   14.50
  -1   4   0  344.97   15.20
  -1  -4   0  379.26   14.40
   1  -4   0  344.97   14.40
   1   4   0  354.66   14.00
   1   4   0  364.56   14.60
   1  -4   0  338.37   14.90
   1  -4   0  375.26   13.30
  -1   4   0  362.96   13.20
  -1  -4   0  369.76   15.10
  -1   4   0  356.76   14.60
  -1   4   0  340.17   14.20
  -1  -4   0  348.37   14.70
  -1   4   0  350.06   15.20
   1   4   0  364.06   14.60
   1   4   0  351.26   13.90
  -1  -4   0  365.56   13.80
   2   4   0   13.10    4.30
  -2  -4   0   14.10    3.90
   2   4   0   24.40    4.40
  -2  -4   0   16.10    4.60
   2  -4   0   10.00    4.20
  -2   4   0   17.10    5.40
   2   4   0   16.10    4.20
  -2   4   0   13.60    3.00
  -2   4   0   10.20    4.30
   2  -4   0   15.30    3.10
   2  -4   0   19.60    5.20
   2  -4   0   16.70    4.30
  -2  -4   0   13.30    4.10
  -2   4   0   16.60    4.90
  -2  -4   0   12.70    3.80
  -2   4   0   13.70    4.30
  -2   4   0   11.20    4.00
  -2  -4   0   21.80    4.50
   2  -4   0   16.50    3.30
   2   4   0   23.30    4.20
  -3  -4   0 2926.11   81.99
   3  -4   0 2879.41   81.39
   3   4   0 3022.30   84.59
  -3   4   0 2891.11   85.19
   3  -4   0 2840.02   84.89
  -3  -4   0 3061.09   84.59
   3  -4   0 2975.20   80.19
   3   4   0 2895.21   82.19
   3   4   0 2952.00   82.59
   3  -4   0 2973.60   82.89
  -3   4   0 2938.21   84.39
  -3   4   0 2935.21   80.09
  -3   4   0 2860.61   81.49
   3  -4   0 3017.10   85.79
  -3   4   0 2867.81   83.09
  -3  -4   0 3001.80   82.79
  -3   4   0 2964.90   82.89
  -3  -4   0 2995.40   82.29
   4  -4   0  330.77   14.50
  -4   4   0  330.97   14.50
  -4  -4   0  344.37   16.70
  -4  -4   0  356.16   14.50
   4   4   0  344.47   16.80
  -4   4   0  371.96   18.00
  -4   4   0  353.46   11.30
   4  -4   0  376.06   13.80
  -4  -4   0  361.36   10.90
   4  -4   0  355.56   17.50
  -4  -4   0  364.36   13.70
   4   4   0  355.06   14.40
   4   4   0  357.56   13.80
   4   4   0  354.36   14.00
  -4   4   0  355.26   13.90
  -4  -4   0  358.56   11.70
  -4  -4   0  368.06   14.00
  -4   4   0  313.47   16.60
  -4   4   0  351.76   15.10
   5  -4   0 1620.34   53.09
   5   4   0 1692.33   48.00
  -5  -4   0 1689.63   52.19
  -5   4   0 1642.64   48.70
  -5   4   0 1662.23   53.79
   5  -4   0 1681.03   49.60
  -5  -4   0 1636.04   49.30
  -5  -4   0 1632.24   46.30
   5   4   0 1651.23   52.19
  -5  -4   0 1701.33   47.80
   5  -4   0 1686.63   49.00
  -5  -4   0 1684.63   48.10
  -5   4   0 1639.44   49.30
  -5   4   0 1609.04   52.69
  -5   4   0 1612.44   51.79
  -5  -4   0 1686.53   52.79
   5   4   0 1678.63   48.10
   5  -4   0 1607.94   49.20
   5   4   0 1713.83   49.40
  -6   4   0   -0.30    4.30
   6   4   0    4.30    3.40
   6  -4   0    2.40    3.90
  -6   4   0    6.90    4.30
   6   4   0   -4.80    6.00
  -6   4   0   -3.70    6.40
  -6  -4   0    4.40    4.70
   6   4   0    6.30    4.10
   6  -4   0   12.50    7.10
   6   4   0    2.20    3.80
  -6   4   0   -0.10    4.40
  -6  -4   0    4.40    5.50
  -6  -4   0    1.10    3.30
  -6  -4   0    0.70    3.00
   6  -4   0   -1.40    4.00
   6  -4   0    0.00    4.00
  -6   4   0    3.00    6.20
  -6  -4   0    1.90    5.50
  -7   4   0 3044.60   92.49
  -7  -4   0 3007.70   90.99
  -7   4   0 3116.89   91.99
   7  -4   0 2965.80   84.89
  -7   4   0 3023.30   85.89
   7  -4   0 3069.49   85.49
  -7   4   0 2919.81   84.89
   7  -4   0 2989.40   86.19
  -7  -4   0 2968.00   82.09
  -7  -4   0 2980.00   84.19
   7   4   0 3054.09   82.39
  -7   4   0 2997.30   85.29
   7   4   0 3016.80   82.39
  -7  -4   0 2970.40   85.79
  -7  -4   0 2971.00   82.09
   7  -4   0 3012.30   91.59
  -7  -4   0 3021.60   89.49
   8  -4   0    8.10    7.20
   8  -4   0    2.00    3.90
  -8   4   0   -2.20    4.10
  -8  -4   0  -11.90    7.00
  -8   4   0    0.60    4.90
  -8  -4   0    4.20    4.40
  -8   4   0    1.70    4.20
   8  -4   0    2.40    4.40
   8  -4   0   -1.60    4.10
  -8  -4   0   -1.00    7.00
  -8   4   0    3.10    7.60
  -8  -4   0   -3.10    4.40
  -8   4   0    2.50    8.10
  -9   4   0 1071.19   43.90
  -9   4   0 1036.20   42.70
  -9  -4   0 1120.79   47.00
  -9  -4   0 1053.79   35.40
  -9  -4   0 1119.19   42.10
  -9   4   0 1075.09   33.40
  -9  -4   0 1043.20   42.20
  -9   4   0 1067.59   33.40
  -9  -4   0 1073.49   35.40
  -9   4   0 1115.49   36.80
 -10   4   0    3.50    9.20
 -10  -4   0    0.50    6.60
 -10   4   0    0.90    3.90
 -10   4   0    0.20    8.10
 -10  -4   0   -5.70    6.60
 -10   4   0   -0.60    2.90
 -10   4   0    4.40    5.50
  10  -4   0    1.70    3.10
  10  -4   0    1.40    1.50
 -10  -4   0   -9.70    7.70
 -10  -4   0   -1.50    5.20
 -10  -4   0   -3.60    4.70
   0   5   0    0.70    4.10
   0   5   0   -1.50    4.70
   0  -5   0    1.30    4.30
   0   5   0   -1.70    4.40
   0  -5   0    3.30    4.50
   0   5   0    0.80    3.00
   0  -5   0   -0.40    3.80
   0   5   0   -5.30    4.00
   0   5   0    4.90    3.40
   0  -5   0   12.50    5.30
   0  -5   0    2.30    4.00
   2  -5   0  798.52   27.30
   2  -5   0  784.12   25.00
  -2   5   0  763.22   27.20
   2   5   0  815.12   26.80
  -2   5   0  765.02   26.60
   2  -5   0  780.52   26.90
   2   5   0  798.32   27.10
  -2  -5   0  798.72   26.70
   2  -5   0  771.92   25.40
  -2  -5   0  779.22   26.90
   2   5   0  793.72   26.30
  -2  -5   0  802.62   27.60
  -2   5   0  791.72   28.80
  -2   5   0  827.92   27.20
  -2  -5   0  769.82   26.20
  -2   5   0  813.22   28.80
   2  -5   0  788.52   28.40
   2   5   0  783.92   22.30
  -2   5   0  763.32   24.70
   2   5   0  795.32   27.70
  -3   5   0 6433.76  180.38
  -3   5   0 6446.25  176.98
  -3  -5   0 6443.36  181.48
  -3   5   0 6532.85  182.28
  -3  -5   0 6609.54  179.08
  -3   5   0 6528.95  182.58
  -3  -5   0 6815.42  180.88
   3  -5   0 6460.35  182.18
   3   5   0 6738.63  181.78
   3   5   0 6512.85  181.38
   3  -5   0 6572.64  177.28
  -3  -5   0 6581.84  181.38
  -3   5   0 6503.65  181.08
  -3  -5   0 6522.45  179.28
   3  -5   0 6718.13  180.18
   3   5   0 6617.14  179.88
  -3   5   0 6634.04  180.08
   3  -5   0 6583.74  178.18
   3  -5   0 6618.74  180.38
   3   5   0 6614.04  179.48
   4   5   0  151.38    9.50
  -4   5   0  167.58   13.60
   4   5   0  157.68   10.20
   4  -5   0  146.89   10.40
  -4  -5   0  170.98   10.50
  -4   5   0  147.89   12.30
  -4  -5   0  145.79   12.10
   4  -5   0  155.38   13.00
   4   5   0  161.48   12.80
   4  -5   0  150.98   15.90
   4   5   0  160.08   10.00
   4  -5   0  173.68    9.30
  -4  -5   0  162.28   10.00
  -4   5   0  144.69   10.80
  -4  -5   0  147.89   11.40
  -4   5   0  150.18   10.70
  -5   5   0 2951.60   86.79
  -5  -5   0 2971.90   86.09
   5  -5   0 3007.50   86.49
   5   5   0 2985.40   85.29
  -5  -5   0 3032.80   84.89
  -5   5   0 3026.50   90.99
  -5  -5   0 3023.90   89.19
   5   5   0 3086.79   87.79
  -5  -5   0 3013.40   89.69
  -5   5   0 3072.09   86.69
  -5  -5   0 3027.00   85.19
   5  -5   0 3035.10   85.09
  -5   5   0 2989.50   89.79
   5  -5   0 2948.30   90.39
   5   5   0 2967.80   85.99
   5   5   0 3069.59   90.49
  -5   5   0 2933.81   81.39
  -5   5   0 3265.67   92.79
   6  -5   0  547.25   21.80
   6  -5   0  561.04   26.00
  -6  -5   0  548.85   17.20
  -6   5   0  576.04   21.20
   6  -5   0  604.44   21.30
  -6   5   0  554.24   26.00
  -6  -5   0  558.04   25.50
   6   5   0  567.94   20.20
  -6   5   0  602.74   27.50
   6   5   0  617.54   21.80
  -6  -5   0  563.34   21.60
  -6  -5   0  565.44   17.20
  -6  -5   0  554.54   24.90
   6  -5   0  553.74   22.10
  -6  -5   0  546.65   20.30
   6   5   0  589.44   20.50
  -6  -5   0  566.74   20.00
  -6   5   0  542.25   22.10
  -6   5   0  558.04   22.00
   6   5   0  527.15   24.80
   7  -5   0  503.15   20.50
  -7  -5   0  519.75   17.10
   7  -5   0  521.55   26.20
   7  -5   0  490.55   27.20
  -7  -5   0  500.05   29.60
  -7   5   0  499.25   20.30
   7  -5   0  518.25   20.30
  -7   5   0  509.15   20.90
  -7  -5   0  508.05   17.10
   7   5   0  530.95   18.50
   7   5   0  522.75   24.60
  -7  -5   0  530.25   18.10
  -7   5   0  512.45   25.90
  -7   5   0  522.75   29.40
  -7  -5   0  513.55   20.60
  -7   5   0  508.65   21.00
  -7  -5   0  516.15   18.30
  -7  -5   0  519.35   24.60
  -8   5   0   37.00   11.50
  -8   5   0   32.10    9.50
   8   5   0   37.80    4.40
  -8   5   0   41.30    7.10
  -8   5   0   39.60    7.40
  -8  -5   0   39.40    5.50
  -8  -5   0   40.30    4.30
  -8  -5   0   56.99   11.70
  -8  -5   0   39.50    5.50
  -8   5   0   34.90    6.90
  -8  -5   0   18.80    9.20
  -8  -5   0   41.80    7.00
   8   5   0   44.30    4.60
   8  -5   0   57.39    7.40
  -9  -5   0   61.29    7.20
  -9  -5   0   76.19    9.40
  -9  -5   0   71.09   11.40
  -9   5   0   60.89    8.40
  -9   5   0   54.29   10.80
  -9   5   0   71.89    9.10
   9  -5   0   73.29    8.30
  -9  -5   0   66.39    8.20
  -9   5   0   52.29    6.90
  -9   5   0   47.20   11.20
  -9   5   0   54.99   12.70
  -9  -5   0   80.59   12.00
  -9  -5   0   41.10    9.40
 -10  -5   0  177.08   19.10
 -10  -5   0  197.78   12.20
 -10   5   0  178.28   17.90
 -10  -5   0  182.88   11.40
 -10   5   0  193.18   14.20
 -10  -5   0  210.08   18.10
 -10   5   0  189.48   10.90
 -10   5   0  173.68   11.00
 -10  -5   0  166.48   16.80
 -10   5   0  197.98   20.20
 -10  -5   0  178.68   10.90
 -10   5   0  191.68   21.80
   0   6   0 7576.74  203.08
   0   6   0 7171.58  202.38
   0  -6   0 7390.26  202.58
   0   6   0 7379.86  200.68
   0  -6   0 7352.46  204.28
   0   6   0 7280.87  204.18
   0  -6   0 7563.84  203.48
   0   6   0 7521.35  203.58
   0  -6   0 7383.86  202.98
   0   6   0 7564.84  204.68
   1  -6   0 2466.35   70.79
  -1  -6   0 2488.95   72.69
  -1   6   0 2494.45   73.79
  -1  -6   0 2617.74   72.59
  -1  -6   0 2427.86   71.59
  -1   6   0 2429.96   70.69
  -1  -6   0 2451.65   73.19
   1  -6   0 2497.75   73.19
   1   6   0 2436.16   68.29
   1   6   0 2528.95   73.49
   1  -6   0 2330.87   71.69
  -1   6   0 2453.95   73.69
   1   6   0 2526.25   72.39
  -1   6   0 2372.56   70.49
   1  -6   0 2316.17   72.99
  -1  -6   0 2488.65   72.19
   1   6   0 2494.75   71.89
   1   6   0 2436.86   72.19
  -1   6   0 2323.37   72.09
   1   6   0 2487.15   72.99
  -1   6   0 2564.34   72.29
  -2  -6   0 5029.70  138.59
  -2   6   0 4940.71  139.79
   2   6   0 4894.01  137.59
  -2  -6   0 5047.79  137.99
   2  -6   0 4875.71  135.99
   2  -6   0 4977.30  137.79
  -2  -6   0 4879.41  138.79
  -2   6   0 4890.91  139.69
  -2   6   0 4953.00  135.49
   2   6   0 4893.01  137.99
  -2   6   0 4980.40  138.39
  -2   6   0 5048.49  137.69
   2   6   0 4878.31  132.49
   2  -6   0 5005.70  139.69
  -2   6   0 5018.60  137.89
   2   6   0 4875.31  138.49
   2   6   0 4939.41  137.09
   2  -6   0 5198.78  142.29
  -2  -6   0 4663.53  137.29
   2  -6   0 4769.12  137.79
  -2  -6   0 4887.11  137.29
  -3   6   0  191.18   14.60
  -3  -6   0  244.08   14.80
  -3  -6   0  214.68   12.70
   3   6   0  206.98   14.10
  -3   6   0  223.98   13.90
   3  -6   0  209.18   10.40
   3  -6   0  206.28   11.10
  -3   6   0  193.68   13.40
  -3  -6   0  212.58   12.40
  -3   6   0  199.58   12.40
   3   6   0  195.98   12.30
   3  -6   0  210.78   13.10
  -3  -6   0  205.88   13.90
   3  -6   0  208.18   14.30
   3  -6   0  185.48   12.40
   3   6   0  197.58   13.80
  -3   6   0  208.88   15.10
  -3   6   0  220.28   10.20
  -3  -6   0  190.48   11.80
   3   6   0  213.08   12.60
  -4  -6   0 1089.09   35.00
  -4   6   0 1070.79   39.50
   4   6   0 1120.89   37.80
   4  -6   0 1083.29   34.20
  -4   6   0 1089.19   38.30
   4  -6   0 1095.19   36.90
   4  -6   0 1125.39   39.10
  -4  -6   0 1084.99   38.40
   4  -6   0 1108.79   32.40
  -4   6   0 1080.49   32.20
  -4  -6   0 1148.59   36.30
  -4   6   0 1067.29   39.60
  -4  -6   0 1067.09   35.30
   4   6   0  912.81   47.20
  -4   6   0 1109.89   36.50
  -4  -6   0 1080.99   38.10
  -4   6   0 1071.99   36.80
   4  -6   0 1099.69   40.10
   4   6   0 1080.49   35.90
  -5   6   0 1035.60   39.10
   5  -6   0  963.00   34.40
   5  -6   0 1012.50   32.60
   5   6   0 1012.40   33.60
  -5   6   0 1014.10   34.70
   5   6   0 1043.60   33.30
   5   6   0 1009.90   34.00
  -5  -6   0  997.40   33.50
  -5  -6   0 1052.89   34.40
  -5  -6   0 1044.60   33.30
   5   6   0 1005.10   37.30
  -5  -6   0  999.70   37.10
  -5   6   0 1003.70   37.60
  -5   6   0 1027.60   38.30
   5  -6   0 1025.60   38.40
  -5   6   0  973.90   35.20
  -6  -6   0  652.93   28.90
  -6   6   0  696.63   31.80
   6  -6   0  628.04   23.40
   6  -6   0  638.64   29.30
  -6   6   0  607.74   23.30
  -6  -6   0  636.64   23.30
  -6   6   0  658.13   30.60
   6   6   0  663.03   28.60
  -6  -6   0  675.83   24.90
  -6   6   0  649.74   25.90
  -6   6   0  693.13   28.20
  -6  -6   0  671.83   28.60
  -6  -6   0  649.14   23.80
   6   6   0  652.33   23.70
   6   6   0  620.94   23.30
   6   6   0  670.03   24.60
  -6   6   0  619.24   28.90
  -7  -6   0  880.01   36.00
   7  -6   0  848.12   30.90
  -7   6   0  831.42   29.10
   7   6   0  843.52   35.00
  -7   6   0  878.11   37.40
   7   6   0  849.02   28.50
  -7  -6   0  825.62   34.70
  -7  -6   0  836.32   30.00
   7   6   0  852.01   29.70
  -7  -6   0  873.01   28.60
   7  -6   0  842.22   29.20
   7   6   0  870.21   28.50
  -7   6   0  810.42   30.90
  -7   6   0  831.82   30.50
  -7  -6   0  881.91   35.80
  -7   6   0  793.22   35.30
  -7   6   0  835.62   35.40
  -8   6   0   14.10    5.80
  -8   6   0   12.00   10.20
  -8  -6   0   10.20    4.20
  -8   6   0    7.60    6.10
  -8  -6   0   17.20    4.50
   8  -6   0    3.40    2.40
  -8   6   0    9.80    6.00
  -8  -6   0    9.50    8.20
  -8   6   0    8.90    8.20
  -8  -6   0   10.60    5.60
   8  -6   0   12.80    5.90
   8  -6   0   -2.60   10.00
  -8   6   0    7.80    8.40
  -8  -6   0    6.30    7.10
  -9   6   0  552.44   32.00
  -9   6   0  542.15   30.20
   9  -6   0  565.04   30.80
  -9  -6   0  580.34   22.70
  -9   6   0  561.04   23.20
  -9   6   0  571.64   23.00
  -9   6   0  557.74   29.30
  -9  -6   0  610.24   30.50
  -9   6   0  534.05   22.60
  -9  -6   0  557.84   28.40
   9  -6   0  562.84   24.40
 -10  -6   0  111.89   10.20
 -10   6   0   98.99   17.30
 -10   6   0  105.79   11.50
 -10   6   0   97.29   13.70
 -10  -6   0   83.89   13.30
 -10  -6   0   80.79   12.00
 -10   6   0   98.99   11.20
 -10   6   0   88.39   13.50
 -10  -6   0  139.29   16.90
   0   7   0   -7.10    4.70
   0   7   0    0.30    5.70
   0   7   0   -2.30    5.00
   0  -7   0   -3.10    5.30
   0   7   0   -6.50    4.40
   0  -7   0   -5.70    5.50
   0   7   0    0.50    3.70
   0   7   0   -5.60    5.30
   0  -7   0   -4.40    4.20
   0  -7   0   -5.20    5.30
  -1  -7   0  338.27   17.00
  -1  -7   0  321.77   16.50
   1   7   0  360.76   17.80
   1   7   0  353.76   18.70
   1   7   0  352.76   17.90
  -1   7   0  324.47   15.90
  -1   7   0  363.16   17.90
   1   7   0  330.27   13.50
   1  -7   0  325.07   17.40
   1  -7   0  361.56   18.20
  -1   7   0  339.27   16.00
  -1  -7   0  339.77   18.40
  -1   7   0  391.86   19.70
   1   7   0  329.77   16.60
   1  -7   0  347.27   16.20
  -1   7   0  359.16   19.40
  -1  -7   0  349.07   17.40
   1  -7   0  360.46   18.70
  -1  -7   0  324.17   17.40
  -1   7   0  329.67   18.00
   1   7   0  364.26   18.40
  -2   7   0  417.56   19.70
   2   7   0  419.96   19.20
   2   7   0  416.76   14.20
  -2   7   0  435.26   17.60
   2  -7   0  432.26   21.10
  -2  -7   0  419.36   20.90
   2  -7   0  409.26   28.90
  -2  -7   0  430.36   19.70
  -2   7   0  407.36   21.40
  -2   7   0  431.96   19.30
   2  -7   0  398.26   17.80
   2  -7   0  428.26   19.70
  -2   7   0  430.36   20.50
   2  -7   0  425.76   17.60
  -2  -7   0  423.36   19.20
   2   7   0  432.66   20.00
  -2   7   0  431.36   21.40
   2   7   0  437.36   20.40
   2   7   0  423.86   19.10
  -2  -7   0  453.45   20.40
  -2  -7   0  419.76   19.30
   3  -7   0 1482.45   44.20
   3  -7   0 1411.86   49.20
  -3   7   0 1446.16   49.80
  -3   7   0 1397.46   47.30
  -3  -7   0 1432.66   46.10
   3   7   0 1427.76   47.10
  -3   7   0 1465.35   47.30
   3   7   0 1488.55   47.60
  -3   7   0 1421.66   43.70
   3   7   0 1402.16   48.30
  -3   7   0 1356.66   47.10
  -3  -7   0 1483.75   48.80
   3  -7   0 1439.86   47.50
  -3   7   0 1529.15   50.49
   3  -7   0 1499.95   45.10
   3   7   0 1459.15   46.20
  -3  -7   0 1470.35   46.60
  -3  -7   0 1529.55   47.30
   3  -7   0 1501.15   47.90
  -3  -7   0 1438.46   48.20
   4   7   0 1520.25   48.20
  -4   7   0 1582.04   51.29
   4  -7   0 1531.45   52.49
  -4  -7   0 1517.25   51.19
  -4  -7   0 1545.85   48.40
  -4  -7   0 1541.95   51.59
   4   7   0 1527.85   48.70
  -4   7   0 1500.85   49.20
   4   7   0 1499.45   49.00
  -4   7   0 1491.85   45.10
  -4  -7   0 1545.95   49.10
   4  -7   0 1529.15   45.40
   4  -7   0 1503.55   49.40
  -4   7   0 1563.14   50.29
   4  -7   0 1562.24   49.99
   4   7   0 1568.54   51.79
  -4  -7   0 1586.74   48.80
  -4   7   0 1530.55   53.09
  -4   7   0 1604.24   53.19
   4  -7   0 1492.05   46.80
   5  -7   0  745.93   25.90
   5   7   0  742.93   27.90
   5   7   0  727.43   31.10
  -5   7   0  750.72   31.20
  -5   7   0  758.92   33.30
  -5  -7   0  732.33   31.00
  -5  -7   0  734.03   27.40
   5   7   0  747.13   27.70
  -5   7   0  740.63   32.20
   5  -7   0  747.53   29.00
   5   7   0  702.03   26.40
  -5   7   0  699.43   22.90
  -5  -7   0  777.12   28.20
  -5  -7   0  750.82   31.40
  -5  -7   0  721.03   30.00
   5  -7   0  725.83   28.60
   5  -7   0  734.93   32.00
  -5   7   0  736.53   28.60
  -5   7   0  707.73   29.20
  -6   7   0  712.13   32.90
  -6  -7   0  674.93   26.10
   6   7   0  685.13   26.00
   6   7   0  662.63   30.20
  -6  -7   0  661.53   30.10
  -6  -7   0  647.04   25.30
  -6  -7   0  641.34   29.80
  -6  -7   0  678.13   30.40
  -6   7   0  654.23   27.40
  -6  -7   0  674.23   25.20
  -6   7   0  651.23   26.70
  -6   7   0  677.23   30.90
   6  -7   0  655.33   31.00
   6  -7   0  667.53   24.40
   6   7   0  674.93   25.50
   6  -7   0  688.73   27.90
  -6   7   0  672.03   31.10
  -7   7   0   67.49   13.20
  -7   7   0   63.39   11.50
   7   7   0   57.99    8.00
   7   7   0   54.69    7.30
  -7   7   0   73.09   12.80
  -7  -7   0   63.89    8.40
  -7  -7   0   55.99    7.70
  -7   7   0   74.89    9.80
  -7  -7   0   54.89    7.50
   7  -7   0   64.49    7.70
  -7  -7   0   64.39   11.50
  -7  -7   0   62.39   10.90
  -7   7   0   61.69   11.20
  -8  -7   0  706.13   33.10
  -8   7   0  657.03   32.80
   8   7   0  670.73   24.80
  -8  -7   0  690.23   24.30
  -8   7   0  668.93   32.60
   8  -7   0  668.63   33.50
  -8   7   0  657.53   34.50
  -8   7   0  660.13   27.30
  -8  -7   0  669.53   23.80
  -8  -7   0  656.93   25.80
  -8  -7   0  676.33   31.70
   8  -7   0  670.83   27.00
  -8   7   0  670.33   27.30
  -9   7   0   -4.80    9.80
  -9   7   0    6.40    8.30
  -9  -7   0    5.30    8.40
  -9   7   0   -4.60    8.40
  -9   7   0    6.00    6.10
   9  -7   0   -0.30    2.00
  -9  -7   0   -1.60    3.40
  -9   7   0   -5.20    9.20
  -9  -7   0    9.60    7.80
  -9  -7   0    7.90    3.80
  -9  -7   0    7.30    5.20
   9   7   0    7.40    3.80
   0   8   0 7222.18  194.28
   0   8   0 6353.06  205.28
   0  -8   0 7096.69  195.18
   0   8   0 7121.59  191.48
   0  -8   0 7482.65  201.48
   0   8   0 6993.00  194.48
   0  -8   0 6798.22  194.38
   0  -8   0 7029.10  193.98
   0   8   0 7115.89  196.68
   0   8   0 6837.92  195.18
  -1   8   0   15.70    8.90
  -1   8   0   -7.20    5.70
   1  -8   0   -3.00    4.80
   1  -8   0    5.70    5.90
   1   8   0    2.10    3.80
   1  -8   0   -0.40    6.60
   1   8   0   -4.30    6.20
  -1   8   0    0.00    6.40
   1   8   0    3.50    7.30
  -1   8   0   -4.90    4.50
  -1  -8   0   -7.10    5.90
   1   8   0   -8.30    9.30
   1   8   0    1.90    6.30
   1   8   0   -7.50    5.80
  -1   8   0    0.50    4.60
   1  -8   0   -0.50    6.70
  -1  -8   0    0.90    5.30
  -1   8   0   -3.30    5.40
  -1  -8   0    0.60    5.40
   2   8   0 5752.02  163.98
   2   8   0 5956.50  164.38
   2   8   0 5773.12  156.78
   2   8   0 5992.90  162.78
  -2   8   0 5740.13  163.98
  -2   8   0 5686.73  165.68
  -2   8   0 5783.32  165.68
   2  -8   0 5895.91  165.68
  -2  -8   0 5172.78  176.58
  -2   8   0 5914.81  162.38
   2   8   0 5792.92  163.38
  -2  -8   0 5536.15  163.08
   2  -8   0 5690.73  161.08
  -2  -8   0 5876.51  163.08
  -2   8   0 5885.41  160.88
  -2  -8   0 5851.61  162.78
   2  -8   0 5796.62  163.28
  -2  -8   0 5931.81  163.98
  -2   8   0 6063.39  163.68
   2  -8   0 5739.63  160.78
   2  -8   0 6047.70  164.08
  -3  -8   0    3.10    6.30
  -3   8   0    0.40    6.90
  -3   8   0    8.60    7.20
  -3   8   0   -0.90    4.60
  -3  -8   0    1.60    5.90
  -3  -8   0    0.00    5.90
   3  -8   0    1.70    5.00
  -3  -8   0   -3.30    6.20
  -3  -8   0    3.20    6.80
   3  -8   0    6.70    8.40
   3  -8   0  -10.70    5.80
   3  -8   0    4.20    6.90
  -3   8   0    6.40    8.40
  -3   8   0    6.70    7.00
   3   8   0    6.20    6.60
  -3   8   0   -3.30    6.50
   3   8   0   -3.20    5.50
   3   8   0    1.90    6.20
   3   8   0   -1.60    6.20
   3  -8   0    5.80    5.30
  -4  -8   0 4388.86  124.39
  -4   8   0 4305.97  124.59
  -4   8   0 4479.85  129.09
  -4   8   0 4418.26  128.79
   4   8   0 4394.16  127.19
  -4  -8   0 4263.97  123.39
  -4  -8   0 4373.56  126.99
   4   8   0 4343.07  123.49
  -4  -8   0 4500.25  126.99
  -4   8   0 4259.27  125.79
   4   8   0 4270.97  124.49
   4  -8   0 4232.88  121.59
   4  -8   0 3839.12  126.59
   4  -8   0 4396.76  125.39
   4   8   0 4406.36  124.39
  -4   8   0 4332.27  119.99
   4  -8   0 4343.37  124.89
   4  -8   0 4397.46  120.39
  -4   8   0 4328.77  125.59
  -4  -8   0 4372.46  123.89
  -5  -8   0    7.00    7.60
   5  -8   0    7.70    8.00
  -5  -8   0    8.90    6.10
  -5   8   0    2.10    7.90
   5   8   0    3.80    7.90
  -5   8   0   -3.80    3.70
  -5  -8   0    0.10    6.00
   5  -8   0    3.50    4.40
  -5   8   0   -4.90    6.70
   5  -8   0   -2.10    6.40
  -5   8   0   -0.90    6.80
  -5  -8   0    5.50    8.70
   5   8   0    2.90    5.80
  -5   8   0   -6.10    7.70
  -5  -8   0   -0.40    6.20
  -5   8   0    0.10    6.90
   5  -8   0   -8.50    6.30
  -6  -8   0  181.38   17.40
   6   8   0  171.88   13.40
  -6  -8   0  172.58   17.60
  -6   8   0  174.78   18.70
  -6   8   0  164.48   14.50
  -6  -8   0  177.48   13.70
   6  -8   0  147.99   14.70
  -6   8   0  175.38   15.30
  -6  -8   0  165.18   13.50
  -6  -8   0  206.58   18.10
   6  -8   0  180.68   11.70
  -6  -8   0  171.98   13.20
   6   8   0  154.58   12.40
  -6   8   0  170.08   17.80
  -6   8   0  163.68   20.20
   7   8   0   -1.50    4.80
  -7  -8   0   -1.40    8.70
   7   8   0   -6.50    5.50
  -7   8   0  -19.10    8.00
  -7  -8   0   -0.70    7.80
  -7   8   0   -7.00    6.80
  -7  -8   0   -2.10    5.70
  -7  -8   0   -4.70    5.70
   7  -8   0   -1.20    7.40
   7  -8   0   -1.80    2.40
   7  -8   0   -2.50    1.80
  -7   8   0    0.40    8.40
  -7   8   0   -4.70    7.10
  -7  -8   0   -7.90    5.70
   7   8   0   -0.10    2.10
  -7  -8   0   -8.00    7.10
   7   8   0  -13.50   11.30
  -7   8   0   -5.40    8.70
  -8   8   0    8.30    7.10
   8   8   0    3.10    8.70
  -8  -8   0    6.80    8.80
  -8   8   0    4.40    8.50
  -8  -8   0    7.10    5.40
  -8  -8   0    5.40    5.70
   8  -8   0   -0.80    1.90
  -8   8   0   -1.20    6.50
  -8  -8   0   10.20    5.50
   8  -8   0   -0.30    2.10
   8   8   0    1.90    2.40
   8   8   0    2.30    5.10
  -8   8   0   -6.30    7.80
  -8   8   0    8.60    8.60
  -8  -8   0   14.60    9.40
  -8  -8   0    6.30    8.00
  -9   8   0   19.60   17.00
  -9  -8   0   11.80    4.90
  -9   8   0    9.50    7.30
  -9   8   0   11.10   11.00
   9  -8   0   -1.70    3.10
  -9  -8   0    0.70    9.80
  -9   8   0    6.20    6.80
   9  -8   0    3.40    2.40
  -9  -8   0   15.20   10.60
  -9  -8   0   10.00    4.90
  -9  -8   0    9.70    6.00
  -9  -8   0   18.80    9.70
   0  -9   0    1.50    6.60
   0   9   0   -3.90    4.30
   0   9   0   -6.40    5.90
   0   9   0   -5.70    5.80
   0   9   0  -10.20    7.60
   0   9   0    8.20    7.00
   0  -9   0   -4.80    6.30
   0   9   0   -2.50    6.20
   0  -9   0   -0.10    6.20
   0  -9   0   -0.10    5.80
  -1   9   0  534.35   27.10
   1  -9   0  540.25   26.70
   1   9   0  552.94   24.60
   1   9   0  531.85   25.00
   1   9   0  529.35   25.00
   1   9   0  503.95   20.00
  -1   9   0  525.05   23.50
   1  -9   0  554.44   23.80
  -1  -9   0  531.35   24.30
  -1  -9   0  558.64   26.90
   1  -9   0  538.65   25.90
  -1   9   0  555.34   25.60
  -1   9   0  604.54   28.90
  -1   9   0  557.44   26.30
  -1  -9   0  545.95   25.50
   1  -9   0  550.34   25.50
   1   9   0  541.55   26.20
  -1   9   0  535.25   22.80
   1   9   0  551.74   27.30
  -1  -9   0  537.15   25.00
   2  -9   0   49.00    9.00
   2   9   0   55.69   10.80
  -2   9   0   51.59   10.30
   2  -9   0   45.30    7.80
   2   9   0   47.00    8.80
  -2   9   0   43.80    9.10
  -2   9   0   58.69    9.40
  -2   9   0   43.20   10.10
   2  -9   0   56.49    9.80
   2   9   0   39.80    8.90
   2  -9   0   57.79   10.70
  -2  -9   0   49.90    9.20
   2  -9   0   52.19    8.50
  -2   9   0   74.39    9.30
  -2   9   0   50.29   11.00
  -2  -9   0   60.59   11.20
   2   9   0   59.29    5.80
  -2  -9   0   45.80    9.20
   2   9   0   60.29   10.20
  -2  -9   0   52.29    9.70
  -3   9   0  430.16   33.70
   3  -9   0  395.26   22.00
   3   9   0  413.86   22.30
   3   9   0  421.96   23.50
   3  -9   0  394.86   18.70
  -3   9   0  386.16   21.50
  -3   9   0  340.57   22.70
   3   9   0  414.16   22.00
  -3  -9   0  425.76   21.40
   3  -9   0  445.66   20.10
   3   9   0  427.16   21.40
  -3   9   0  382.36   18.40
   3  -9   0  424.16   23.00
  -3  -9   0  437.46   22.40
  -3   9   0  428.36   23.20
  -3  -9   0  451.45   24.40
  -3   9   0  428.36   22.70
  -3  -9   0  404.66   21.70
  -4  -9   0  298.17   18.30
  -4   9   0  282.97   14.60
   4  -9   0  284.57   15.90
  -4  -9   0  305.67   18.30
   4  -9   0  294.57   15.00
   4   9   0  328.37   18.00
  -4  -9   0  314.27   18.80
  -4  -9   0  314.37   20.60
  -4   9   0  314.17   22.40
  -4   9   0  279.97   18.70
   4  -9   0  305.77   19.50
  -4   9   0  284.47   29.60
  -4   9   0  294.37   22.40
  -4  -9   0  320.37   21.70
   4   9   0  225.28   16.70
   4  -9   0  291.37   18.30
  -4   9   0  297.17   26.30
   4   9   0  282.57   18.50
  -5   9   0   -1.20    7.90
  -5  -9   0    6.90    8.30
  -5  -9   0   -3.70    7.90
   5   9   0    6.60    6.40
   5  -9   0   11.00    7.50
  -5  -9   0   10.30    7.20
  -5   9   0   13.00    4.70
  -5   9   0   10.30    7.90
   5  -9   0   18.70    5.70
  -5   9   0    4.70    8.90
  -5   9   0    4.10    7.50
  -5  -9   0    3.60    6.70
   5   9   0    7.30    6.80
  -5  -9   0   11.90    6.90
  -5   9   0   25.00   10.30
   5  -9   0    7.70    7.10
   6  -9   0  327.17   20.40
  -6   9   0  375.56   22.00
  -6  -9   0  347.97   23.50
  -6   9   0  406.26   22.30
   6   9   0  340.67   24.00
   6  -9   0  379.86   25.80
   6  -9   0  330.97   16.70
   6   9   0  357.46   19.70
  -6   9   0  385.66   24.30
  -6   9   0  322.27   39.10
  -6  -9   0  367.06   23.90
   6  -9   0  314.77   20.30
   6   9   0  400.86   20.90
  -6  -9   0  372.36   23.90
  -6  -9   0  370.76   19.60
  -6   9   0  401.46   27.40
  -6   9   0  360.86   13.40
  -6  -9   0  375.66   20.00
  -7  -9   0    2.80    6.00
   7   9   0    1.30    8.10
   7  -9   0    0.10    1.90
   7   9   0    5.30    6.00
  -7   9   0    3.30    7.10
  -7  -9   0    8.80    6.40
   7  -9   0   -3.70    2.20
  -7  -9   0   -7.30    7.80
  -7   9   0    9.40    9.30
   7  -9   0    9.00   10.00
  -7  -9   0    2.60    7.90
   7   9   0   -3.40    2.00
   7   9   0   -1.00    2.90
  -7   9   0   -9.40    9.20
  -7   9   0    5.00    7.40
  -7  -9   0    5.40    8.00
  -7   9   0   13.00    9.90
  -7  -9   0    0.60    6.10
  -8  -9   0  395.76   26.10
  -8   9   0  452.75   32.70
  -8  -9   0  417.26   19.70
  -8  -9   0  413.16   20.00
  -8  -9   0  425.46   20.50
  -8  -9   0  389.86   29.30
  -8   9   0  387.96   22.80
  -8  -9   0  321.57   38.50
   0  10   0 1138.89   45.20
   0  10   0 1021.90   35.70
   0  10   0 1119.59   42.90
   0  10   0 1096.99   41.10
   0  10   0 1023.70   39.50
   0 -10   0 1080.49   48.20
   0 -10   0 1052.89   42.20
   0 -10   0 1057.69   39.30
   0  10   0 1068.29   39.60
   0 -10   0 1019.40   40.00
  -1 -10   0  195.38   16.50
  -1  10   0  179.98   26.40
   1  10   0  191.08   17.70
   1  10   0  183.28   15.60
  -1  10   0  172.58   21.80
   1  10   0  186.68   19.00
  -1 -10   0  173.48   15.50
   1 -10   0  198.68   17.80
  -1  10   0  211.98   19.00
   1 -10   0  180.28   18.10
   1  10   0  183.18   11.40
  -1  10   0  209.58   15.50
  -1 -10   0  183.78   18.60
   1 -10   0  185.48   15.00
   1 -10   0  197.78   17.50
   1  10   0  185.88   16.40
  -1  10   0  179.28   13.80
  -1 -10   0  208.18   16.20
   1  10   0  189.78   16.30
  -1  10   0  182.88   17.20
   2  10   0 2047.10   67.29
  -2 -10   0 2087.99   69.19
  -2  10   0 2117.29   67.19
  -2 -10   0 2055.29   67.19
  -2 -10   0 2011.20   66.19
   2 -10   0 1978.90   68.99
  -2  10   0 2150.58   70.39
   2  10   0 2027.50   67.59
   2 -10   0 2165.98   68.09
   2 -10   0 2017.00   64.59
   2  10   0 2044.10   58.99
   2 -10   0 2078.59   67.19
  -2  10   0 2128.39   65.19
  -2  10   0 1773.52   68.59
   2  10   0 2050.19   67.99
   2 -10   0 2026.50   64.09
  -2  10   0 2161.08   68.59
   2  10   0 2142.29   66.59
  -2  10   0 2081.19   65.09
  -3 -10   0  345.97   21.90
  -3  10   0  333.67   21.10
   3  10   0  317.47   20.50
  -3 -10   0  305.07   22.70
  -3  10   0  334.37   17.60
  -3  10   0  319.17   29.20
   3  10   0  316.87   20.90
   3  10   0  337.47   20.00
   3 -10   0  341.17   21.90
   3  10   0  312.87   22.10
   3 -10   0  359.86   17.90
  -3 -10   0  344.57   20.50
  -3  10   0  334.37   25.10
   3 -10   0  348.57   18.70
  -3 -10   0  336.87   19.70
  -3  10   0  342.87   20.30
   3 -10   0  334.67   20.30
   4 -10   0  425.96   19.20
   4 -10   0  384.36   22.40
  -4 -10   0  429.16   22.80
  -4 -10   0  393.16   25.50
   4  10   0  406.66   22.80
   4  10   0  391.06   22.00
  -4  10   0  401.86   23.30
  -4 -10   0  436.16   22.80
   4  10   0  438.66   23.50
   4 -10   0  409.16   23.10
  -4  10   0  442.36   27.60
  -4  10   0  387.96   22.30
   4 -10   0  415.76   28.70
  -4  10   0  414.06   23.60
  -4  10   0  421.36   18.80
  -4 -10   0  433.56   22.70
  -4 -10   0  460.25   25.30
  -5 -10   0  389.96   21.40
  -5  10   0  387.66   26.60
  -5  10   0  354.86   16.30
  -5  10   0  399.16   27.30
  -5 -10   0  379.16   25.10
  -5  10   0  384.16   23.70
   5 -10   0  363.26   16.40
   5 -10   0  369.26   26.10
  -5 -10   0  371.36   24.20
   5  10   0  355.86   21.30
   5 -10   0  332.57   24.60
  -5  10   0  383.26   23.80
  -5  10   0  364.26   22.20
  -5 -10   0  367.06   21.20
   5 -10   0  375.96   22.60
  -5 -10   0  370.46   21.50
   5 -10   0  395.86   34.20
   6 -10   0  302.37   20.50
   6  10   0  290.77   21.30
  -6  10   0  296.07   24.30
   6  10   0  284.47   23.20
  -6  10   0  280.27   22.40
  -6 -10   0  305.87   23.10
  -6 -10   0  300.77   18.80
  -6 -10   0  283.67   18.00
   6 -10   0  331.67   28.40
  -6 -10   0  290.67   18.90
  -6  10   0  294.57   25.40
  -6  10   0  295.57   20.20
  -6 -10   0  307.87   23.20
  -6 -10   0  280.97   23.20
   6  10   0  305.07   19.10
  -6  10   0  315.37   21.40
  -7 -10   0  229.48   16.60
  -7  10   0  265.97   21.60
  -7  10   0  243.38   21.90
  -7 -10   0  280.47   21.10
  -7 -10   0  247.48   17.10
  -7 -10   0  249.18   28.90
  -7 -10   0  210.28   21.90
  -7 -10   0  238.08   21.70
  -7  10   0  239.18   25.20
   0 -11   0    6.00    7.70
   0  11   0   -1.30    8.70
   0 -11   0    0.30    8.10
   0  11   0   -1.60    8.70
   0 -11   0   -6.20    7.60
   0 -11   0   -4.10    7.90
   0  11   0   -8.30    6.30
   0  11   0    2.90    5.60
   0  11   0   -0.20    8.20
   0  11   0   -1.10    5.50
   1 -11   0 1122.59   45.50
  -1 -11   0 1091.09   42.20
  -1 -11   0 1073.09   44.80
  -1  11   0 1135.09   45.90
   1  11   0 1105.29   44.60
   1  11   0 1064.19   42.90
  -1 -11   0 1113.19   42.60
   1 -11   0 1103.89   40.90
  -1 -11   0 1150.98   43.50
   1  11   0 1100.99   42.80
   1  11   0 1175.48   43.10
   1  11   0 1119.99   45.20
   1 -11   0 1092.29   41.40
  -1  11   0 1117.79   39.30
   1  11   0 1092.69   36.20
  -1  11   0 1114.69   43.10
   1 -11   0 1120.29   42.70
  -1  11   0 1058.19   43.10
  -1  11   0 1118.09   41.20
   1 -11   0 1135.89   43.80
  -2  11   0   14.20   10.80
   2 -11   0   15.80    8.40
  -2  11   0   14.20    9.80
   2 -11   0   18.70    7.40
  -2 -11   0    6.90    9.00
   2  11   0   15.00    8.10
  -2 -11   0   10.20    8.20
  -2 -11   0   -3.60    7.80
   2 -11   0    5.70    9.20
   2  11   0    3.10    8.90
   2 -11   0   15.00    7.80
   2 -11   0   18.60   10.10
  -2  11   0   29.00    8.40
   2  11   0   12.30    9.20
  -2  11   0   12.40    8.80
  -2 -11   0    6.40    8.70
   2  11   0   28.40   10.00
  -2  11   0    3.10    6.70
   3  11   0  591.74   30.10
  -3  11   0  613.14   26.30
  -3  11   0  635.94   33.70
  -3 -11   0  615.44   30.50
  -3  11   0  633.54   31.60
   3 -11   0  626.14   30.90
   3  11   0  647.04   29.30
  -3  11   0  639.74   29.10
  -3 -11   0  654.43   30.10
   3 -11   0  608.54   32.70
   3  11   0  640.34   45.40
   3 -11   0  584.64   26.10
   3 -11   0  638.54   27.60
  -3 -11   0  627.24   32.50
  -3 -11   0  629.34   29.90
   3 -11   0  631.64   30.60
  -3  11   0  626.04   30.60
   3  11   0  619.24   30.50
  -4  11   0   84.09   11.20
   4 -11   0   67.99   18.60
  -4  11   0   77.89   15.30
   4  11   0   63.19   10.30
  -4 -11   0   80.49   14.20
  -4 -11   0   71.69   12.90
  -4  11   0   73.89   14.60
  -4  11   0   61.79   11.80
  -4 -11   0   68.29   11.50
   4 -11   0   68.79    9.10
   4 -11   0   64.49   11.30
  -4  11   0   81.19   12.50
   4  11   0   54.29   11.00
   4  11   0   62.69   11.40
  -4 -11   0   57.59   11.10
   4 -11   0   78.29   10.00
   4  11   0   72.39   12.60
  -4  11   0   56.59   11.10
   4 -11   0   84.89   14.60
  -5  11   0  443.06   30.30
  -5  11   0  435.06   26.70
  -5  11   0  436.46   25.90
  -5 -11   0  446.96   24.20
   5 -11   0  443.16   25.30
  -5  11   0  412.86   18.80
   5  11   0  444.16   24.60
  -5 -11   0  400.26   39.70
  -5  11   0  456.25   25.70
  -5 -11   0  467.15   27.50
   5 -11   0  455.95   19.50
   5 -11   0  443.36   25.60
  -5  11   0  457.65   42.60
  -6  11   0   81.49   12.90
  -6  11   0   60.99   16.90
  -6 -11   0   72.29   11.00
  -6 -11   0   59.79   13.40
  -6  11   0   78.39   13.50
  -6 -11   0   94.39   22.00
  -6 -11   0  121.19   22.40
  -6  11   0   83.59   13.30
   6  11   0   61.49   10.60
  -7 -11   0   12.40    7.70
  -7  11   0   19.20    9.10
  -7  11   0    2.90   11.90
  -7 -11   0    3.70    9.60
  -7  11   0    6.20   10.50
  -7 -11   0    8.80    7.40
  -7 -11   0   10.00    9.40
  -7  11   0   13.50    8.70
   7  11   0   -0.70    3.10
  -7 -11   0   -1.30    9.80
   7 -11   0   -2.20    3.80
   0 -12   0    6.30    7.90
   0  12   0   12.30    9.70
   0  12   0   11.60    9.30
   0  12   0    6.90    6.30
   0 -12   0   13.20    9.10
   0 -12   0    2.20    9.10
   0  12   0    1.60    7.70
   0  12   0    4.50    9.40
   0  12   0   20.50   10.60
   0 -12   0    3.50    9.50
  -1 -12   0   28.10    9.80
  -1 -12   0   11.20    9.80
   1 -12   0   20.80    8.60
   1 -12   0   19.40    9.80
   1  12   0   21.90    6.10
   1 -12   0   11.60    6.00
   1 -12   0    5.60    8.50
  -1  12   0   15.70   10.70
   1  12   0   15.70    9.10
  -1  12   0   23.40    8.00
   1  12   0   31.50   12.20
  -1  12   0   24.50   10.10
  -1  12   0   18.90   12.10
   1  12   0   22.60   10.50
  -1  12   0   20.50   10.90
  -1 -12   0   12.80   10.80
   1 -12   0   25.90   16.50
  -1  12   0   23.00    8.40
   1  12   0   29.10   15.20
  -1 -12   0   17.10   10.60
   2 -12   0   22.30    9.90
  -2  12   0   25.70   11.20
  -2 -12   0   47.80   12.10
  -2 -12   0   17.50    9.80
   2  12   0   10.70    4.60
  -2  12   0    6.60   10.10
  -2  12   0   18.80   11.90
  -2 -12   0    0.10    9.00
   2 -12   0   21.70    9.40
  -2  12   0   10.00    8.90
   2 -12   0   18.70   10.10
   2  12   0   10.70    9.30
  -2  12   0   13.50    7.10
   2  12   0    1.00    8.70
  -2  12   0   11.10    8.20
   2 -12   0   13.10    8.50
  -2 -12   0    6.60    8.20
   2 -12   0   15.20    7.50
   2  12   0    5.40   12.80
  -3  12   0  153.28   19.60
  -3  12   0  127.39   15.70
  -3  12   0  161.88   27.90
  -3 -12   0  134.79   15.60
  -3  12   0  111.69   16.40
   3 -12   0  209.18   30.00
  -3 -12   0   98.59   14.10
   3 -12   0  132.49   16.40
   3 -12   0  134.89   15.00
   3 -12   0  130.99   13.70
   3  12   0  134.09   17.10
  -3  12   0  137.99   14.10
  -3 -12   0  111.19   15.50
  -3 -12   0  139.39   17.30
   3  12   0  140.29   16.80
   3  12   0  116.59   14.90
  -3  12   0  153.38   15.70
   4 -12   0   48.30    8.90
  -4  12   0   46.50   14.80
  -4 -12   0   56.39   14.10
  -4 -12   0   48.90   11.30
  -4 -12   0   54.09   11.30
  -4  12   0   50.99   11.40
  -4  12   0   65.49    9.30
  -4  12   0   80.09   16.70
   4 -12   0   58.29   11.60
  -4 -12   0   41.60   11.30
  -4  12   0   48.30   11.70
   4 -12   0   66.79    9.60
   4 -12   0   61.69   12.50
  -5 -12   0  130.99   20.70
  -5  12   0  152.18   19.40
  -5  12   0  113.79   14.70
  -5 -12   0  107.79   16.50
  -5  12   0  111.59   14.40
  -5 -12   0  115.19   17.80
  -5  12   0  102.79   23.00
   5 -12   0  128.69   11.50
   5 -12   0   92.09   13.90
  -5  12   0  108.89   14.80
  -5 -12   0  146.99   17.40
   0  13   0   -1.20    5.70
   0  13   0   -5.00    9.80
   0  13   0    1.00   10.90
   0  13   0    4.20   11.50
   0 -13   0   -8.70    9.20
   0  13   0    8.50   10.20
   0 -13   0    2.10    7.40
   0  13   0   16.70   10.00
   0 -13   0  -11.90    8.50
  -1 -13   0  433.36   27.00
   1 -13   0  368.86   23.20
   1  13   0  380.06   18.20
  -1 -13   0  415.16   25.30
   1  13   0  397.36   27.60
   1 -13   0  381.46   25.10
   1 -13   0  421.36   26.70
  -1 -13   0  385.06   25.50
  -1  13   0  405.66   27.80
  -1  13   0  376.66   30.90
   1  13   0  426.36   26.70
   1  13   0  429.06   26.30
  -1  13   0  448.76   27.10
  -1  13   0  364.96   27.10
   1  13   0  391.36   25.90
  -1  13   0  401.56   29.20
  -2  13   0   17.60    7.90
   2  13   0   16.50   10.60
  -2  13   0   21.00   11.50
   2  13   0    9.30    3.20
  -2  13   0   20.10   10.90
   2 -13   0   21.30   10.00
   2 -13   0   20.30    7.80
  -2  13   0   29.00    8.70
   2  13   0   15.70   10.10
  -2  13   0   23.40   10.20
  -2 -13   0   34.50   10.30
  -2 -13   0   28.40   11.90
   2 -13   0   22.90   17.10
   2  13   0   15.40   11.10
  -2 -13   0   22.30   11.30
  -3  13   0  246.28   23.90
  -3 -13   0  291.97   22.70
   3 -13   0  311.57   24.00
  -3  13   0  286.07   20.70
  -3 -13   0  259.17   21.50
   3 -13   0  279.17   18.50
  -3  13   0  289.47   23.50
  -3 -13   0  309.57   31.40
  -3  13   0  263.97   18.70
   3  13   0  287.57   22.90
   3 -13   0  305.17   24.30
   3  13   0  243.48   20.80
   4  13   0   20.20    9.60
   4 -13   0   -0.30    3.20
  -4 -13   0   21.40   10.20
   4 -13   0   10.00    6.60
  -4  13   0   19.00   13.70
   4 -13   0    1.00    8.90
  -4 -13   0   14.90   10.80
  -4  13   0   24.00   11.60
  -4  13   0    6.60    6.50
  -4 -13   0    7.90    9.30
  -4  13   0   -1.40    8.90
  -4  13   0   12.20   10.20
   4  13   0   -5.00    4.10
   0  14   0   85.59   16.70
   0 -14   0  108.99   16.10
   0 -14   0   72.59   15.20
   0  14   0   88.49   16.80
   0 -14   0  121.49   15.70
   0  14   0   86.49   10.80
   0  14   0  104.39   16.00
  -1  14   0   23.80   11.30
  -1  14   0    4.50   10.60
   1 -14   0   -6.10    8.40
  -1  14   0   10.70    8.60
   1 -14   0    0.60    7.20
   1 -14   0    3.40   10.90
   1  14   0   14.50    5.70
  -1 -14   0    0.30    9.70
  -1 -14   0   10.40   10.40
   1 -14   0   16.20   11.20
  -1  14   0    7.10    7.10
  -1  14   0   17.40   12.50
  -1 -14   0    7.70   10.20
  -1   0   1  150.48    5.00
  -1   0  -1  154.08    4.90
  -1   0   1  149.79    5.20
  -1   0   1  152.38    6.00
  -1   0  -1  154.18    4.80
  -1   0  -1  144.89    5.90
  -1   0  -1  168.98    5.70
  -1   0  -1  149.59    5.10
  -1   0   1  153.78    6.30
  -2   0   1  287.37    9.20
   2   0  -1  280.47   10.80
  -2   0  -1  296.77    9.70
  -2   0  -1  289.87   10.10
   2   0  -1  292.07    9.20
   2   0  -1  289.77    9.30
  -2   0  -1  293.07   10.20
  -2   0   1  285.47    9.30
  -2   0   1  261.07    9.30
  -2   0   1  299.37   10.80
   2   0   1  299.67   10.00
  -4   0  -1 2378.86   67.09
  -4   0  -1 2318.97   66.49
   4   0  -1 2318.97   67.99
  -4   0  -1 2386.16   67.89
  -4   0  -1 2408.76   67.59
  -4   0   1 2354.36   64.79
  -4   0   1 2509.05   69.59
   4   0  -1 2412.46   64.89
  -4   0   1 2323.37   68.79
  -4   0   1 2354.96   64.89
  -4   0   1 2401.16   65.89
  -4   0  -1 2429.86   67.69
   4   0  -1 2324.97   65.89
  -5   0   1 9419.16  253.77
  -5   0   1 9214.48  249.28
  -5   0  -1 9480.35  253.97
   5   0  -1 9528.25  249.48
  -5   0  -1 9208.48  253.17
   5   0  -1 9352.06  253.77
  -5   0  -1 9205.18  260.07
  -5   0   1 9429.26  254.97
  -6   0   1  681.93   23.80
  -6   0  -1  755.12   26.40
  -6   0  -1  748.83   25.80
  -6   0   1  713.83   27.80
  -6   0   1  717.53   26.50
   6   0  -1  699.23   21.20
  -6   0  -1  745.23   25.70
   6   0  -1  700.63   21.20
  -6   0  -1  705.73   24.30
  -6   0  -1  718.03   26.90
  -6   0   1  717.43   23.60
   6   0  -1  712.93   26.40
  -6   0   1  716.63   21.00
  -7   0  -1 5386.56  151.58
  -7   0   1 5406.66  152.68
  -7   0   1 5346.57  149.39
  -7   0  -1 5414.46  151.48
  -7   0   1 5492.85  154.78
  -7   0   1 5603.54  149.88
  -7   0  -1 5432.56  153.48
  -7   0  -1 5456.95  152.38
  -7   0  -1 5431.06  149.99
  -8   0  -1    9.40    6.10
  -8   0  -1    2.40    4.60
  -8   0  -1   11.90    7.80
  -8   0   1   -4.50    7.00
  -8   0   1   -0.50    4.40
  -8   0   1    1.50    4.30
  -8   0  -1    3.90    5.40
  -8   0   1   -1.40    5.90
  -8   0  -1   -5.40    5.10
  -8   0   1    1.50    5.80
  -9   0  -1 2390.06   72.99
  -9   0   1 2384.36   69.19
  -9   0  -1 2389.96   74.09
  -9   0  -1 2341.57   72.09
  -9   0  -1 2448.06   76.09
  -9   0   1 2385.66   77.19
  -9   0   1 2333.67   74.09
  -9   0  -1 2345.97   70.19
  -9   0   1 2365.66   74.09
  -9   0   1 2373.16   70.09
 -10   0   1   52.19   10.00
 -10   0   1   53.19   11.00
 -10   0   1   66.69    7.50
 -10   0  -1   61.49   10.40
 -10   0   1   63.59    9.90
 -10   0   1   54.89    7.70
 -10   0  -1   53.59    9.00
 -10   0  -1   44.50    9.70
 -10   0  -1   57.99    9.40
 -10   0  -1   52.79    7.80
 -11   0  -1  381.66   22.40
 -11   0  -1  347.37   23.80
 -11   0  -1  390.96   20.10
 -11   0   1  389.66   16.80
 -11   0   1  364.76   17.60
 -11   0   1  363.96   22.20
 -11   0  -1  389.36   21.30
 -11   0  -1  380.66   18.10
 -11   0   1  363.56   25.40
 -11   0   1  376.66   22.40
   1   1  -1    0.00    0.50
  -4   1   1  936.31   28.10
  -4   1   1  945.81   31.90
   4  -1   1  979.30   31.00
  -4   1   1  923.71   28.20
   4  -1   1  974.40   29.10
   4   1  -1  957.80   29.20
   4  -1   1  919.81   27.10
  -4  -1  -1  976.10   29.60
  -4  -1  -1  934.01   30.30
   4  -1   1  968.40   27.30
   4   1  -1  977.60   29.80
  -4   1   1  959.50   30.20
  -4  -1  -1  963.80   30.50
  -4  -1  -1  956.50   30.20
  -4  -1  -1  948.31   29.90
   4   1  -1  963.20   27.80
   4   1  -1  978.30   31.30
  -4   1   1  956.50   27.50
  -4  -1   1 1013.50   29.80
  -4   1  -1 1014.90   29.30
  -4   1  -1  967.60   31.70
   4  -1  -1  952.00   28.40
  -4   1  -1 1019.30   31.30
  -4  -1   1  986.00   27.60
  -4  -1   1 1010.30   31.50
  -4   1  -1  987.10   27.20
  -4  -1   1  979.90   27.70
   4  -1  -1  987.70   30.50
  -4  -1   1  961.40   28.20
  -4   1  -1  956.70   27.20
   4  -1  -1  957.80   28.10
   5   1  -1 2952.30   78.09
  -5   1   1 3025.30   84.29
  -5  -1  -1 3046.80   82.39
   5   1  -1 2964.00   80.99
  -5   1   1 2978.90   81.89
  -5  -1  -1 2978.70   81.49
  -5   1   1 3028.00   78.69
   5  -1   1 3056.69   77.49
   5  -1   1 2967.70   77.29
  -5   1   1 2942.51   78.69
   5   1  -1 2951.70   77.99
  -5   1   1 2961.70   78.69
  -5  -1  -1 2969.20   82.39
  -5  -1  -1 2973.00   81.49
  -5  -1  -1 3192.68   88.49
  -5   1  -1 2735.33   77.29
  -5  -1   1 2744.23   77.89
  -5   1  -1 2720.13   79.49
  -5  -1   1 2707.63   79.19
  -5  -1   1 2681.13   82.89
  -5  -1   1 2805.92   82.69
  -5  -1   1 2783.22   80.89
  -5   1  -1 2781.52   77.29
  -5   1  -1 2677.23   82.49
   5  -1  -1 2768.22   78.69
  -5   1  -1 2784.82   82.39
   5  -1  -1 2729.23   78.39
  -5   1  -1 2772.72   80.39
   5  -1  -1 2749.02   81.69
  -5  -1   1 2736.63   77.69
  -6   1   1 1353.06   38.90
   6   1  -1 1373.06   38.00
   6   1  -1 1342.77   37.90
  -6  -1  -1 1333.97   43.20
  -6  -1  -1 1313.67   42.20
  -6  -1  -1 1355.46   43.60
  -6   1   1 1350.26   45.40
  -6  -1  -1 1341.77   42.20
  -6   1   1 1361.66   38.90
  -6   1   1 1378.76   43.00
  -6  -1  -1 1379.36   42.30
  -6   1   1 1343.37   39.30
  -6   1  -1 1360.86   44.00
  -6  -1   1 1365.46   44.90
  -6   1  -1 1382.06   44.60
  -6  -1   1 1405.06   44.50
  -6   1  -1 1352.76   40.60
  -6  -1   1 1344.87   40.30
   6  -1  -1 1367.06   38.80
  -6  -1   1 1369.16   41.70
  -6  -1   1 1378.26   37.70
  -6  -1   1 1366.76   38.10
  -6   1  -1 1404.76   42.00
   6  -1  -1 1353.56   43.20
   6  -1  -1 1376.76   39.10
  -7  -1  -1  603.64   24.20
  -7   1   1  622.74   19.50
  -7   1   1  612.34   24.80
  -7  -1  -1  609.64   25.10
  -7   1   1  579.84   27.50
  -7  -1  -1  631.94   23.90
  -7  -1  -1  640.44   24.10
  -7  -1  -1  624.54   26.00
  -7   1   1  623.74   20.90
   7  -1  -1  648.64   19.80
  -7  -1   1  633.44   22.20
  -7   1  -1  667.93   27.10
  -7   1  -1  635.64   23.70
   7  -1  -1  693.03   23.00
   7  -1  -1  653.63   25.40
  -7  -1   1  661.03   26.60
  -7  -1   1  596.64   27.00
  -7   1  -1  668.73   25.50
  -7   1  -1  657.63   26.30
  -7  -1   1  649.93   23.50
  -7   1  -1  650.03   23.70
  -8   1   1  294.37   19.00
  -8  -1  -1  352.26   16.90
  -8  -1  -1  349.77   19.50
  -8   1   1  328.57   20.90
  -8  -1  -1  307.77   17.40
  -8   1   1  311.97   13.40
  -8  -1  -1  329.47   18.30
  -8   1   1  351.26   16.60
  -8  -1  -1  316.57   16.50
  -8   1   1  328.67   17.80
  -8   1  -1  329.27   14.80
  -8  -1   1  331.37   19.10
  -8  -1   1  346.97   18.00
  -8  -1   1  327.87   20.30
  -8   1  -1  327.97   17.60
  -8   1  -1  359.26   20.40
  -8   1  -1  295.87   18.80
  -8   1  -1  326.97   16.70
  -8  -1   1  334.17   14.90
  -8  -1   1  338.27   16.00
  -9  -1  -1   18.60    6.80
  -9  -1  -1   21.30    8.50
  -9   1   1   28.90    6.90
  -9   1   1   18.60   10.10
  -9   1   1   18.10    9.40
  -9  -1  -1   24.30    6.30
  -9   1   1   25.80    7.40
  -9  -1  -1   21.70    7.00
  -9  -1  -1   21.10    7.00
  -9   1  -1   27.90    6.90
  -9   1  -1   14.90    7.00
  -9  -1   1   17.30    6.10
  -9   1  -1   17.70   11.40
  -9  -1   1    7.10    7.30
  -9  -1   1   15.70    7.10
  -9  -1   1   22.00    5.70
  -9   1  -1   21.70   15.70
  -9  -1   1    9.60    8.60
  -9   1  -1   16.10    5.40
 -10   1   1  154.48   17.80
 -10  -1  -1  136.29   14.90
 -10  -1  -1  157.28   12.90
 -10  -1  -1  163.88   16.80
 -10   1   1  134.89   12.10
 -10  -1  -1  138.69   14.50
 -10  -1  -1  147.69   13.00
 -10   1   1  186.88   23.80
 -10   1   1  147.99   16.20
 -10  -1   1  124.59   20.10
 -10  -1   1  133.39   10.50
 -10   1  -1  132.29   16.40
 -10  -1   1  144.89   15.50
 -10   1  -1  132.59   13.50
 -10   1  -1  146.79   13.20
 -10  -1   1  155.98   17.70
 -10   1  -1  119.09   15.20
 -10  -1   1  122.69   11.50
 -10   1  -1  134.99   10.70
 -11  -1  -1   46.30    9.20
 -11   1   1   25.50    9.70
 -11   1   1   20.70    8.10
 -11  -1  -1   26.10    9.00
 -11  -1  -1   45.50    8.50
 -11   1   1   33.90    7.50
 -11  -1  -1   28.20    8.20
 -11   1   1   40.00    7.70
 -11   1   1   39.70    7.70
 -11  -1  -1   37.60    7.60
 -11   1   1   39.30   10.30
 -11  -1   1   30.60    6.50
 -11  -1   1   23.90    9.70
 -11   1  -1   26.00    9.10
 -11  -1   1   27.60    6.80
 -11  -1   1   27.30    8.20
 -11   1  -1   22.40    9.50
 -11   1  -1   33.40    8.60
 -11   1  -1   26.70    9.80
 -11  -1   1   22.40    8.40
 -11   1  -1   24.10    5.70
  -3  -2  -1 2112.69   61.09
   3   2  -1 2122.29   63.59
   3   2  -1 2095.09   61.39
   3   2  -1 2143.19   61.99
  -3   2   1 2048.20   66.99
   3   2  -1 2147.19   61.99
   3  -2   1 2113.79   61.49
  -3  -2  -1 2122.29   61.29
  -3  -2  -1 2080.59   60.99
  -3   2   1 2113.79   62.79
  -3   2   1 2124.69   62.59
  -3  -2  -1 2055.79   62.99
   3  -2   1 2024.00   61.99
  -3  -2  -1 2109.69   63.79
   3  -2   1 2071.29   61.89
   3  -2   1 2055.69   63.99
  -3  -2   1 2437.06   62.19
   3  -2  -1 2323.57   62.59
  -3   2  -1 2376.56   64.79
  -3  -2   1 2398.26   63.99
   3   2   1 2436.96   61.39
  -3   2  -1 2371.86   63.49
   3   2   1 2409.76   64.39
  -3   2  -1 2373.86   61.49
  -3  -2   1 2352.86   61.59
  -3  -2   1 2294.97   63.49
  -3   2  -1 2335.97   67.09
   3   2   1 2463.35   63.59
   3  -2  -1 2431.06   63.29
   3   2   1 2510.65   61.29
  -3   2  -1 2414.16   63.09
   3  -2  -1 2463.95   65.29
   4   2  -1 4451.35  121.59
  -4  -2  -1 4296.47  124.19
   4  -2   1 4331.37  121.59
  -4   2   1 4468.65  123.39
  -4  -2  -1 4380.06  120.19
   4  -2   1 4440.46  121.79
   4   2  -1 4376.26  124.09
   4  -2   1 4392.86  121.99
  -4   2   1 4248.98  122.19
  -4  -2  -1 4466.15  120.39
  -4  -2  -1 4306.27  123.29
  -4  -2  -1 4503.25  121.99
   4  -2   1 4333.07  124.79
  -4   2   1 4304.57  122.29
  -4   2   1 4467.05  125.99
  -4  -2  -1 4413.16  124.59
  -4  -2   1 4523.75  121.59
   4  -2  -1 4500.65  122.19
   4  -2  -1 4511.85  122.59
  -4   2  -1 4531.55  121.89
  -4   2  -1 4533.35  125.29
  -4  -2   1 4646.33  125.49
   4   2   1 4639.44  120.39
   4  -2  -1 4588.54  123.69
   4   2   1 4588.44  123.59
  -4  -2   1 5199.38  131.29
  -4   2  -1 4561.94  121.69
  -4   2  -1 4554.84  121.89
   4  -2  -1 4448.85  125.59
  -4  -2   1 4500.25  121.59
  -4   2  -1 4518.75  125.19
   4   2   1 4710.73  120.49
  -4  -2   1 4723.43  121.59
   5   2  -1 3940.61  106.49
  -5  -2  -1 3888.11  110.19
  -5   2   1 3970.30  107.59
   5  -2   1 4038.00  106.89
  -5   2   1 3884.91  112.39
  -5  -2  -1 3922.51  108.09
   5   2  -1 3946.11  106.49
   5  -2   1 3961.40  111.29
   5  -2   1 3992.80  108.19
  -5  -2  -1 3877.31  109.19
   5   2  -1 3873.31  109.89
  -5   2   1 4074.09  105.39
  -5  -2  -1 3980.30  110.89
  -5   2   1 3877.51  107.59
   5  -2   1 3878.41  106.59
  -5   2   1 3959.50  109.39
   5  -2  -1 3950.30  109.79
  -5  -2   1 3833.22  111.29
  -5  -2   1 3928.41  109.79
   5  -2  -1 3943.71  107.39
  -5   2  -1 3811.02  106.69
  -5  -2   1 4037.70  106.39
  -5   2  -1 3797.62  106.89
  -5   2  -1 3915.81  106.59
   5  -2  -1 3919.11  107.89
  -5   2  -1 3982.30  111.49
  -5  -2   1 3947.60  107.19
  -5   2  -1 3927.41  107.79
  -5  -2   1 3827.12  106.29
   5  -2  -1 4014.60  112.29
  -5   2  -1 3889.81  111.49
  -6   2   1 1313.07   40.40
  -6   2   1 1323.07   42.90
   6   2  -1 1316.07   38.90
   6  -2   1 1323.87   39.50
  -6   2   1 1283.07   40.20
  -6   2   1 1303.57   38.40
  -6  -2  -1 1336.67   42.60
   6  -2   1 1337.27   45.20
  -6  -2  -1 1339.07   44.10
   6  -2   1 1349.07   39.30
  -6  -2  -1 1339.17   42.10
   6   2  -1 1341.27   39.00
   6   2  -1 1283.17   43.10
   6  -2   1 1309.37   41.70
  -6  -2  -1 1336.57   44.50
  -6   2   1 1352.26   46.50
  -6  -2  -1 1319.67   43.60
  -6  -2   1 1514.55   43.90
   6  -2  -1 1475.65   40.50
  -6  -2   1 1459.75   38.90
   6  -2  -1 1397.56   43.70
  -6  -2   1 1450.55   40.90
  -6   2  -1 1477.65   39.50
  -6   2  -1 1486.35   46.00
   6  -2  -1 1455.95   40.90
  -6   2  -1 1484.45   40.70
  -6  -2   1 1469.35   46.00
  -6   2  -1 1418.36   40.00
  -6   2  -1 1459.95   46.20
  -6   2  -1 1561.44   48.30
   7  -2   1 2295.87   62.69
  -7   2   1 2258.27   62.49
  -7   2   1 2320.77   68.09
  -7  -2  -1 2347.57   67.19
   7  -2   1 2393.56   64.19
  -7  -2  -1 2367.16   69.79
  -7   2   1 2283.67   63.89
  -7  -2  -1 2302.57   69.79
  -7  -2  -1 2310.07   68.59
  -7  -2  -1 2274.57   67.29
  -7   2   1 2319.27   72.09
  -7   2  -1 2255.77   62.49
   7  -2  -1 2309.37   68.39
  -7  -2   1 2202.18   70.29
  -7  -2   1 2250.07   70.69
  -7   2  -1 2258.77   62.49
   7  -2  -1 2255.47   64.19
  -7   2  -1 2265.27   66.39
   7  -2  -1 2246.38   63.79
  -7   2  -1 2209.28   64.39
  -7  -2   1 2267.47   67.89
  -7  -2   1 2233.48   64.99
  -7   2  -1 2236.98   70.39
  -7   2  -1 2266.17   70.99
  -8   2   1  205.78    9.30
  -8  -2  -1  215.18   13.40
  -8  -2  -1  198.38   15.40
  -8  -2  -1  199.58   13.00
  -8   2   1  210.08   14.10
  -8  -2  -1  225.78   14.60
  -8   2   1  227.88    8.50
  -8   2   1  210.28    9.40
  -8  -2  -1  219.08   16.10
  -8   2   1  189.08   17.60
  -8   2   1  218.18   16.80
  -8   2  -1  214.28   16.40
  -8   2  -1  198.88   10.50
  -8   2  -1  170.18   12.20
   8  -2  -1  186.18    9.00
  -8  -2   1  181.68   13.10
  -8  -2   1  196.48   13.60
   8  -2  -1  186.58    9.20
  -8  -2   1  185.08   16.50
  -8  -2   1  166.88   15.80
  -8   2  -1  165.98   16.60
   8  -2  -1  179.18   13.80
  -9  -2  -1  868.11   31.80
  -9   2   1  893.81   35.90
  -9  -2  -1  861.71   32.10
  -9  -2  -1  921.81   35.00
  -9   2   1  879.61   32.50
  -9  -2  -1  834.92   33.90
  -9   2   1  862.91   24.80
  -9   2   1  904.91   37.70
  -9  -2  -1  853.81   31.00
  -9  -2   1  808.72   35.30
  -9   2  -1  809.82   30.30
  -9  -2   1  818.82   31.70
  -9   2  -1  818.92   35.10
  -9  -2   1  832.52   31.30
  -9   2  -1  826.22   35.80
  -9  -2   1  853.71   35.00
  -9   2  -1  793.62   32.50
  -9  -2   1  794.02   28.10
 -10  -2  -1   24.40    8.30
 -10  -2  -1   27.00    9.00
 -10   2   1   23.50    7.40
 -10  -2  -1    7.90    6.30
 -10   2   1   22.60    7.00
 -10   2   1   16.80    9.10
 -10  -2  -1   20.90    7.10
 -10  -2  -1   21.50    6.90
 -10   2   1   12.20    7.80
 -10  -2   1   35.30    7.70
 -10  -2   1   37.10   10.20
 -10   2  -1   19.60    8.80
 -10  -2   1   33.10    8.10
 -10   2  -1   35.30    7.40
 -10   2  -1   44.00   11.00
 -10  -2   1   24.80    5.60
 -10  -2   1   26.10    8.90
 -10   2  -1   40.00    8.80
 -11  -2  -1  245.98   19.60
 -11  -2  -1  242.78   19.90
 -11   2   1  224.38   15.60
 -11   2   1  219.18   16.10
 -11   2   1  214.28   21.40
 -11  -2  -1  228.28   17.00
 -11  -2  -1  235.98   15.30
 -11  -2  -1  221.48   18.40
 -11   2   1  232.38   20.30
 -11   2   1  258.77   17.60
 -11   2  -1  249.48   17.30
 -11   2  -1  254.67   16.10
 -11  -2   1  228.68   21.40
 -11   2  -1  253.07   21.90
 -11   2  -1  242.88   13.10
 -11  -2   1  250.27   16.10
 -11  -2   1  260.57   17.40
 -11  -2   1  256.27   12.80
 -11   2  -1  259.17   21.10
 -11  -2   1  241.88   20.30
   2  -3   1 3968.20  106.19
  -2   3   1 3799.52  109.09
  -2   3   1 3809.82  107.59
  -2  -3  -1 3859.71  108.19
  -2   3   1 3954.30  108.39
   2  -3   1 3905.51  107.89
   2  -3   1 3973.60  106.89
   2   3  -1 3820.32  108.89
   2  -3   1 3735.03  109.69
   2   3  -1 3853.21  107.79
  -2  -3  -1 4001.20  107.49
  -2   3   1 3829.62  105.69
  -2   3   1 3954.60  108.19
  -2  -3  -1 3853.61  108.39
   2   3  -1 4164.08  111.39
   2  -3   1 3862.01  109.39
  -2   3   1 3852.81  109.49
  -2  -3  -1 4086.09  109.19
   2   3   1 3959.20  108.39
  -2   3  -1 3994.90  108.99
   2  -3  -1 3955.50  108.39
  -2   3  -1 4204.58  110.79
  -2  -3   1 3848.11  105.79
   2  -3  -1 3961.80  109.49
   2   3   1 3855.61  108.89
  -2  -3   1 3954.20  108.89
  -2   3  -1 3880.01  107.79
  -2   3  -1 4056.69  108.29
  -2   3  -1 4066.59  109.69
  -2  -3   1 3967.40  107.29
  -2  -3   1 4000.80  107.79
   2  -3  -1 3931.31  108.09
   2  -3  -1 4082.89  105.79
   2  -3  -1 3886.21  107.59
   2   3   1 4081.19  107.59
  -3   3   1  773.32   25.10
  -3  -3  -1  748.93   26.60
   3  -3   1  767.92   27.00
  -3   3   1  767.72   25.50
   3  -3   1  781.72   25.10
  -3   3   1  782.12   27.50
  -3   3   1  781.02   26.80
   3   3  -1  883.51   28.20
  -3  -3  -1  783.92   24.30
  -3  -3  -1  757.62   22.80
  -3  -3  -1  783.82   24.10
  -3   3   1  757.12   25.40
  -3  -3  -1  798.12   25.80
   3   3  -1  771.72   26.60
   3   3  -1  785.22   24.80
   3  -3   1  783.32   23.50
   3  -3  -1  808.12   27.50
  -3  -3   1  821.32   25.00
  -3  -3   1  847.82   26.90
  -3   3  -1  802.42   25.10
  -3  -3   1  811.52   24.70
  -3   3  -1  837.52   27.70
   3   3   1  830.12   27.10
  -3   3  -1  807.42   23.60
   3   3   1  840.82   25.90
  -3  -3   1  794.32   27.00
   3  -3  -1  817.92   25.40
   3  -3  -1  785.52   25.60
   3   3   1  836.42   24.20
  -3  -3   1  812.12   23.30
   3  -3  -1  829.22   25.10
  -3   3  -1  771.32   25.30
  -3  -3   1  818.62   24.40
  -3   3  -1  804.92   27.10
  -3   3  -1  818.72   24.10
   3   3   1  832.52   24.50
  -4  -3  -1 6807.72  186.48
  -4  -3  -1 6740.93  182.78
   4  -3   1 6592.94  183.78
  -4   3   1 6550.54  184.28
   4  -3   1 6597.34  184.08
  -4  -3  -1 6535.45  184.98
   4  -3   1 6562.44  182.98
  -4   3   1 6418.16  184.38
   4   3  -1 6652.23  186.28
   4  -3   1 6679.83  186.98
   4   3  -1 6733.83  183.58
  -4   3   1 6717.23  187.78
   4  -3  -1 6855.51  184.38
   4  -3  -1 6868.01  184.68
   4   3   1 6868.21  186.68
  -4   3  -1 7166.08  187.48
   4  -3  -1 6995.10  187.78
  -4   3  -1 7016.70  187.68
  -4   3  -1 6815.62  182.98
  -4   3  -1 6967.30  183.98
   4   3   1 7087.39  185.28
  -4  -3   1 6771.82  183.28
  -4  -3   1 7127.49  186.48
  -4  -3   1 6922.61  183.68
   4   3   1 6976.60  182.88
  -4  -3   1 7029.30  187.38
   5  -3   1 1236.58   40.80
  -5  -3  -1 1266.77   42.40
  -5  -3  -1 1276.27   35.00
   5   3  -1 1286.67   40.10
   5  -3   1 1264.87   36.80
   5   3  -1 1298.67   36.40
  -5  -3  -1 1271.87   40.60
  -5   3   1 1242.68   38.10
   5  -3   1 1267.27   36.90
  -5   3   1 1247.48   41.90
  -5   3   1 1253.67   37.40
  -5  -3  -1 1270.47   40.10
  -5  -3  -1 1306.37   36.30
   5  -3   1 1243.18   37.00
  -5   3   1 1255.37   37.60
  -5  -3  -1 1283.27   35.20
   5  -3  -1 1187.18   37.10
  -5   3  -1 1211.98   36.70
  -5   3  -1 1221.18   36.40
   5   3   1 1221.28   38.30
  -5  -3   1 1213.18   36.20
   5   3   1 1211.78   35.10
   5   3   1 1229.08   35.10
  -5  -3   1 1287.97   41.20
   5  -3  -1 1222.08   38.30
  -5  -3   1 1219.48   39.60
  -5   3  -1 1193.78   36.90
  -5   3  -1 1183.08   40.60
  -5   3  -1 1150.78   40.70
  -5  -3   1 1200.48   35.90
   5  -3  -1 1177.98   41.10
  -5  -3   1 1183.38   36.30
   5  -3  -1 1183.08   37.50
  -5   3  -1 1213.48   35.80
  -6   3   1 4798.52  130.29
  -6  -3  -1 4796.02  134.39
  -6  -3  -1 4812.72  129.89
   6  -3   1 4869.51  135.09
  -6   3   1 4830.22  131.79
   6   3  -1 4886.51  128.69
   6   3  -1 4666.33  133.29
   6   3  -1 4895.51  128.69
  -6   3   1 4910.21  130.29
  -6  -3  -1 4834.92  131.79
   6  -3   1 4850.51  129.59
  -6  -3  -1 4806.62  133.69
   6  -3   1 4805.02  130.29
  -6   3   1 4763.92  136.19
   6  -3  -1 4830.72  136.69
  -6  -3   1 4709.53  128.39
  -6   3  -1 4709.73  135.09
  -6   3  -1 4693.63  129.29
  -6  -3   1 4655.23  129.39
   6  -3  -1 4612.94  135.89
  -6  -3   1 4659.93  128.29
  -6   3  -1 4614.44  128.19
  -6   3  -1 4586.74  128.19
   6   3   1 4748.02  126.69
   6  -3  -1 4679.13  129.89
  -6   3  -1 4745.62  129.99
  -6  -3   1 4614.24  132.99
  -6   3  -1 4737.13  135.29
   6  -3  -1 4632.54  131.99
  -6  -3   1 4576.24  134.59
  -6   3  -1 4576.04  129.39
   7   3  -1  407.16   19.70
  -7  -3  -1  425.86   20.90
  -7   3   1  425.26   23.00
   7  -3   1  431.86   21.60
  -7  -3  -1  438.26   20.20
  -7  -3  -1  435.06   20.20
  -7   3   1  416.06   16.20
  -7  -3  -1  427.46   16.80
   7  -3   1  431.96   15.40
   7  -3   1  422.26   16.90
  -7   3   1  426.86   18.50
   7  -3   1  427.86   15.10
   7   3  -1  407.06   13.70
   7   3  -1  433.26   13.90
  -7   3   1  425.86   16.20
  -7  -3  -1  407.16   18.00
  -7   3  -1  389.36   15.00
  -7  -3   1  384.46   13.40
   7  -3  -1  397.66   16.20
  -7  -3   1  384.06   21.10
   7  -3  -1  398.36   15.60
  -7  -3   1  377.86   15.60
  -7  -3   1  384.66   13.40
  -7   3  -1  391.06   16.50
  -7   3  -1  394.56   16.90
  -7   3  -1  420.86   21.60
   7  -3  -1  386.36   18.20
  -7   3  -1  391.56   14.20
  -7   3  -1  391.76   14.20
  -7   3  -1  397.36   21.80
  -7  -3   1  383.36   19.20
  -8   3   1 1914.21   65.99
  -8  -3  -1 2033.20   60.69
  -8  -3  -1 1954.00   59.59
   8  -3   1 1952.50   55.89
  -8  -3  -1 1907.81   63.99
  -8   3   1 2020.50   61.39
  -8   3   1 2128.19   70.59
  -8   3   1 1976.50   57.39
  -8  -3  -1 2013.50   63.49
   8  -3   1 1997.30   56.29
  -8  -3  -1 2032.50   63.09
  -8  -3   1 2028.00   65.89
  -8  -3   1 2009.50   60.29
  -8   3  -1 1973.00   56.09
  -8   3  -1 2023.00   56.19
  -8   3  -1 1956.50   56.09
  -8   3  -1 2012.20   56.19
   8  -3  -1 1961.20   57.19
   8  -3  -1 2009.70   57.79
   8  -3  -1 2068.89   61.99
  -8   3  -1 1860.21   71.99
  -8  -3   1 2008.10   65.19
  -8   3  -1 2060.09   66.19
  -8   3  -1 1967.60   59.39
  -8  -3   1 2053.59   62.59
  -8  -3   1 2000.20   58.69
  -9  -3  -1  163.88   13.10
  -9  -3  -1  220.48   16.00
  -9   3   1  217.88   18.60
  -9   3   1  219.38   14.90
  -9  -3  -1  205.48   16.70
  -9   3   1  204.08   10.10
  -9  -3  -1  195.78   17.30
  -9   3   1  199.88   10.00
  -9   3   1  220.98   20.30
  -9  -3  -1  211.28   13.50
  -9   3  -1  205.98    9.10
  -9   3  -1  197.88    9.00
  -9   3  -1  211.78   18.90
  -9   3  -1  240.38   19.00
  -9  -3   1  194.38   17.80
   9  -3  -1  201.68   14.70
  -9  -3   1  231.48   15.90
  -9   3  -1  214.98   13.20
   9  -3  -1  176.98    9.60
  -9  -3   1  194.48   17.80
  -9  -3   1  201.58   13.90
 -10  -3  -1  610.34   27.10
 -10   3   1  549.15   25.50
 -10  -3  -1  608.54   24.90
 -10  -3  -1  604.74   28.70
 -10  -3  -1  580.44   28.90
 -10   3   1  551.94   30.00
 -10   3   1  553.44   26.40
 -10   3   1  593.14   32.00
 -10  -3  -1  571.24   24.10
 -10   3  -1  610.04   24.30
 -10  -3   1  646.74   30.50
 -10   3  -1  619.44   28.00
 -10   3  -1  622.24   31.30
 -10  -3   1  592.84   25.20
 -10  -3   1  610.64   26.50
 -10   3  -1  643.54   30.90
 -10  -3   1  583.24   29.80
  -1   4   1 1186.08   40.60
   1   4  -1 1210.98   40.10
   1  -4   1 1208.98   40.80
   1  -4   1 1184.48   39.50
  -1  -4  -1 1213.98   42.00
  -1   4   1 1243.68   40.10
  -1  -4  -1 1228.48   39.90
   1  -4   1 1229.98   39.90
  -1  -4  -1 1249.77   39.70
   1   4  -1 1238.38   39.90
   1   4  -1 1243.38   39.60
   1   4  -1 1195.28   37.50
  -1   4   1 1204.28   39.70
  -1   4   1 1182.88   38.40
  -1  -4  -1 1227.08   39.30
  -1  -4  -1 1235.18   40.40
  -1   4   1 1230.98   40.90
   1   4  -1 1229.78   39.70
   1  -4   1 1241.18   39.00
  -1   4  -1 1451.65   39.60
  -1   4  -1 1379.06   40.80
  -1   4  -1 1319.87   43.70
   1   4   1 1393.56   39.80
  -1  -4   1 1444.96   40.20
   1   4   1 1446.56   40.40
  -1  -4   1 1450.45   40.30
  -1   4  -1 1451.65   40.00
   1  -4  -1 1550.84   49.10
  -1  -4   1 1405.96   41.50
   1   4   1 1461.95   41.10
  -1  -4   1 1516.95   40.60
   1   4   1 1453.05   40.70
  -1  -4   1 1487.35   38.20
   1  -4  -1 1390.76   39.80
   1  -4  -1 1425.76   40.70
   1  -4  -1 1514.25   40.60
   1   4   1 1414.46   40.60
  -1   4  -1 1493.35   40.50
   1  -4  -1 1340.57   40.90
   1  -4  -1 1451.45   39.00
  -3  -4  -1  531.65   20.00
  -3  -4  -1  546.95   18.60
  -3  -4  -1  543.55   20.60
  -3   4   1  543.05   21.40
   3  -4   1  498.15   21.40
  -3   4   1  484.85   19.60
   3  -4   1  528.95   19.50
  -3  -4  -1  535.85   18.80
  -3   4   1  549.35   19.30
   3   4  -1  541.95   18.70
  -3  -4  -1  555.14   21.10
   3   4  -1  534.95   19.30
  -3   4   1  543.15   21.90
   3   4  -1  513.55   20.70
   3  -4   1  520.95   17.40
  -3   4   1  546.35   19.80
  -3   4   1  536.25   16.30
   3  -4   1  518.35   21.30
  -3   4  -1  536.15   19.70
   3  -4  -1  543.15   19.60
  -3  -4   1  565.54   21.10
   3   4   1  577.64   20.20
   3  -4  -1  596.84   16.60
   3  -4  -1  561.34   20.10
  -3  -4   1  552.34   16.30
   3   4   1  569.94   21.30
   3   4   1  560.14   19.00
  -3  -4   1  573.24   18.90
  -3   4  -1  566.64   17.80
  -3   4  -1  545.65   21.90
   3  -4  -1  559.94   21.70
  -3  -4   1  562.64   19.40
   3  -4  -1  572.94   19.10
  -3   4  -1  549.95   19.50
  -3   4  -1  585.74   21.50
  -3  -4   1  579.04   19.30
  -4   4   1 6481.95  180.58
  -4   4   1 6345.96  180.18
   4   4  -1 6507.05  179.38
  -4  -4  -1 6575.94  178.68
   4  -4   1 6520.85  179.98
   4  -4   1 6327.47  182.68
  -4   4   1 6542.95  182.58
  -4   4   1 6047.60  180.38
  -4  -4  -1 6457.45  181.98
   4  -4   1 6485.15  178.08
   4   4  -1 6545.94  182.38
   4   4  -1 6411.06  179.48
  -4  -4  -1 6494.55  182.18
  -4  -4  -1 6563.74  178.88
  -4   4   1 6287.67  183.28
   4   4  -1 6433.56  178.88
   4   4   1 6793.72  182.68
   4  -4  -1 6712.33  180.38
  -4   4  -1 6907.61  180.18
   4   4   1 6618.24  180.68
   4  -4  -1 6891.41  183.78
  -4  -4   1 6622.14  177.08
  -4   4  -1 6780.42  183.58
  -4  -4   1 6719.93  179.68
  -4  -4   1 6795.12  179.18
  -4   4  -1 6731.43  180.48
  -4  -4   1 6749.02  182.38
  -4   4  -1 6558.64  177.78
   4   4   1 6877.21  179.18
   4  -4  -1 6717.33  179.88
   4  -4  -1 6807.22  180.88
  -4  -4   1 6869.71  183.08
  -4  -4   1 6853.61  179.68
  -4   4  -1 6659.83  178.08
  -4   4  -1 6825.82  183.08
   5  -4   1  397.96   15.90
  -5   4   1  425.06   20.40
  -5  -4  -1  388.16   14.10
  -5   4   1  406.56   16.10
  -5  -4  -1  405.96   16.80
  -5  -4  -1  401.76   18.70
  -5   4   1  411.16   16.30
  -5  -4  -1  402.86   14.40
  -5   4   1  392.66   16.50
   5   4  -1  417.96   15.00
  -5   4   1  412.76   18.80
   5   4  -1  405.06   15.30
  -5  -4  -1  412.06   12.80
   5   4  -1  421.96   18.90
   5  -4   1  398.56   16.00
   5  -4   1  397.46   14.50
   5  -4   1  418.56   19.50
   5  -4  -1  394.16   16.10
   5   4   1  388.66   18.50
  -5   4  -1  354.16   15.70
  -5  -4   1  393.96   19.10
  -5   4  -1  363.76   15.50
   5   4   1  376.86   14.30
  -5  -4   1  358.76   17.90
   5  -4  -1  353.86   15.90
  -5  -4   1  355.66   13.40
  -5  -4   1  375.16   15.10
   5   4   1  393.56   16.50
  -5   4  -1  363.86   16.20
  -5   4  -1  372.16   19.50
   5   4   1  372.16   14.00
  -5  -4   1  372.86   14.70
   5  -4  -1  355.16   18.90
  -5   4  -1  344.67   18.60
  -5  -4   1  371.26   14.70
  -5   4  -1  387.56   14.40
  -6   4   1  877.21   29.60
  -6  -4  -1  923.21   26.60
  -6   4   1  893.71   29.20
  -6  -4  -1  890.81   32.50
   6   4  -1  911.51   27.70
   6  -4   1  874.81   28.50
  -6  -4  -1  876.61   30.00
  -6   4   1  905.01   29.50
  -6   4   1  862.41   34.40
  -6  -4  -1  916.11   26.60
   6   4  -1  890.01   32.40
   6  -4   1  871.31   33.10
  -6  -4  -1  903.91   33.00
   6  -4   1  887.01   28.00
  -6  -4   1  847.12   27.50
   6   4   1  851.41   29.70
  -6  -4   1  850.21   33.20
   6  -4  -1  818.42   33.40
  -6   4  -1  863.81   28.50
  -6   4  -1  865.21   33.30
  -6  -4   1  853.51   31.90
  -6  -4   1  851.81   27.20
   6  -4  -1  837.42   28.70
   6   4   1  876.41   26.40
  -6   4  -1  876.11   27.90
   6  -4  -1  843.82   29.70
  -6  -4   1  832.72   27.70
  -6   4  -1  880.71   28.90
  -6   4  -1  897.41   34.20
   6  -4  -1  862.11   29.30
  -6  -4   1  830.82   27.10
  -7  -4  -1  302.27   15.20
   7  -4   1  279.37   13.60
   7  -4   1  287.47   13.30
  -7  -4  -1  273.87   18.10
   7  -4   1  278.07   13.20
   7  -4   1  304.67   18.90
  -7  -4  -1  285.67   12.60
  -7   4   1  266.37   18.80
  -7   4   1  296.17   15.10
  -7   4   1  284.67   14.20
   7   4  -1  259.47   17.40
  -7   4   1  319.87   20.50
  -7  -4  -1  287.07    9.60
   7   4  -1  297.47   12.00
   7   4  -1  304.17   12.00
  -7  -4  -1  282.37   17.70
  -7   4   1  280.37   14.10
  -7  -4  -1  284.77    9.60
   7  -4  -1  306.67   15.40
   7  -4  -1  265.37   14.00
  -7   4  -1  282.07   10.20
   7   4   1  270.77    9.80
   7  -4  -1  300.57   19.20
   7  -4  -1  282.77   13.70
  -7  -4   1  267.77   18.50
  -7   4  -1  263.97   13.20
  -7  -4   1  265.37   17.30
  -7  -4   1  288.77   11.70
  -7   4  -1  264.77   12.90
  -7   4  -1  291.57   13.50
  -7  -4   1  281.17   11.70
  -7   4  -1  271.87   19.00
   7   4   1  283.77    9.90
  -7   4  -1  274.77   13.50
  -7  -4   1  288.17   12.80
  -7   4  -1  313.37   20.30
  -8   4   1  116.79   15.00
  -8   4   1  106.19   11.10
   8  -4   1   93.69   12.70
   8  -4   1  114.99    8.90
  -8  -4  -1   94.19   19.90
  -8  -4  -1  100.59   12.20
   8   4  -1  102.39    6.10
  -8   4   1  115.19   13.30
  -8   4   1   95.79    9.30
   8   4  -1  100.89    6.30
  -8  -4  -1   95.79   12.90
  -8  -4  -1   98.19   10.80
   8  -4   1   91.79    8.10
  -8   4   1   99.99   13.40
  -8  -4  -1  103.39    8.80
   8  -4  -1   96.79   10.80
  -8  -4   1  111.79   13.60
  -8  -4   1   88.99    5.80
  -8   4  -1   93.39    8.60
  -8   4  -1   77.89   11.30
  -8  -4   1   80.69   10.20
  -8  -4   1  101.99    5.80
  -8  -4   1   91.79    9.20
  -8   4  -1   89.09    8.60
  -8   4  -1   97.39   17.10
  -8   4  -1  113.49    9.70
  -8  -4   1   94.49    9.20
   8  -4  -1   88.39    9.00
  -9  -4  -1    2.50    5.40
   9  -4   1   -0.80    1.70
  -9   4   1    4.10    7.90
  -9  -4  -1    0.20    4.80
  -9  -4  -1    8.90    7.60
  -9   4   1    4.30    4.50
  -9   4   1    5.90    8.80
  -9  -4  -1   12.70    7.90
  -9  -4  -1    4.00    6.40
  -9   4   1   11.70    5.70
  -9   4   1   16.80    5.00
  -9   4   1   -4.70    6.30
  -9   4  -1    7.50    4.10
  -9  -4   1    3.30    7.80
  -9   4  -1    2.50    7.80
  -9  -4   1   20.30    8.80
  -9  -4   1   -2.50    5.00
  -9   4  -1    8.70    8.50
   9  -4  -1    0.90    1.80
  -9  -4   1   14.70   11.30
   9  -4  -1    1.20    5.00
   9  -4  -1    9.10    5.10
  -9   4  -1    4.10    4.90
  -9   4  -1    0.60    4.00
 -10   4   1    5.90    4.00
 -10  -4  -1    2.40    5.20
 -10   4   1    0.20    5.50
 -10   4   1   -5.40    9.50
 -10  -4  -1    9.90    7.70
 -10  -4  -1    8.20    7.50
 -10   4   1    6.80    3.90
 -10  -4  -1   12.80    6.40
 -10   4   1    2.90    7.90
 -10  -4  -1    1.30    7.70
 -10   4   1    3.80    6.50
 -10  -4   1    5.40    6.90
 -10  -4   1    8.10    5.60
 -10  -4   1    8.60    6.50
 -10  -4   1    1.10    7.80
 -10   4  -1    6.90    9.10
 -10  -4   1    0.30    7.80
 -10   4  -1    0.60    8.80
 -10   4  -1    4.90    5.30
  10  -4  -1    8.20    3.70
   0  -5   1 3651.13  101.69
   0   5   1 3530.55  102.89
   0   5   1 3709.63  102.29
   0  -5  -1 3341.27  103.49
   0   5   1 3725.53  102.69
   0   5   1 3684.03  101.39
   0  -5  -1 3773.32  101.99
   0   5  -1 3598.14  103.09
   0   5  -1 3718.83  101.89
   0   5  -1 3581.64  102.09
   0  -5   1 3764.62  102.29
   0   5  -1 3622.94  102.69
   0  -5   1 3455.65  102.89
   0  -5  -1 3629.74  101.79
   0   5  -1 3623.14  100.09
   0  -5  -1 3735.33  102.79
   0   5  -1 3662.73  101.69
   0  -5  -1 3701.03  103.09
   0  -5   1 3562.14  101.69
   0   5   1 3579.54  101.59
   1   5  -1 1216.78   39.70
  -1  -5  -1 1239.38   38.50
  -1   5   1 1253.77   39.80
   1  -5   1 1178.08   38.30
   1   5  -1 1291.67   39.20
  -1  -5  -1 1245.78   38.70
   1   5  -1 1246.68   38.20
   1  -5   1 1159.08   39.50
   1  -5   1 1193.98   38.50
  -1  -5  -1 1158.48   40.10
  -1   5   1 1241.68   40.00
  -1   5   1 1183.68   36.90
   1   5  -1 1273.87   38.90
   1  -5   1 1263.87   38.20
  -1   5   1 1265.07   39.10
   1   5  -1 1197.78   35.60
  -1  -5  -1 1275.17   39.10
   1   5  -1 1178.08   38.60
  -1  -5  -1 1227.38   39.20
  -1   5   1 1193.58   39.00
   1   5   1 1241.18   35.10
   1   5   1 1233.98   38.80
  -1  -5   1 1254.27   38.80
   1   5   1 1234.78   38.60
  -1  -5   1 1240.48   38.60
  -1  -5   1 1225.98   39.80
  -1   5  -1 1210.78   37.50
   1  -5  -1 1204.88   38.50
   1   5   1 1222.08   38.10
  -1   5  -1 1257.57   40.00
   1  -5  -1 1172.88   37.70
  -1  -5   1 1212.88   38.20
   1  -5  -1 1190.38   39.30
   1  -5  -1 1262.07   39.90
   1  -5  -1 1273.97   39.10
  -1  -5   1 1236.98   35.60
  -1   5  -1 1216.58   38.70
  -1   5  -1 1233.08   39.90
   1   5   1 1243.58   39.40
  -1   5  -1 1268.97   45.20
   1   5   1 1266.57   39.70
   1  -5  -1 1210.28   37.00
  -2   5   1  664.83   25.20
   2   5  -1  715.33   19.80
   2  -5   1  699.03   23.60
   2  -5   1  674.33   25.00
   2  -5   1  711.43   22.20
   2  -5   1  677.43   21.50
   2   5  -1  711.83   23.20
  -2  -5  -1  693.33   23.20
   2   5  -1  691.33   23.40
  -2  -5  -1  673.83   24.00
  -2   5   1  674.43   21.10
  -2   5   1  713.83   25.50
  -2  -5  -1  704.53   24.30
   2   5  -1  687.93   24.30
   2  -5   1  696.03   23.90
  -2  -5  -1  691.73   22.80
   2   5  -1  686.03   23.40
  -2   5   1  658.53   23.60
  -2   5   1  711.73   23.90
   2   5   1  623.64   23.90
   2  -5  -1  601.84   23.50
  -2   5  -1  605.64   23.80
   2  -5  -1  585.44   22.70
   2   5   1  661.73   22.70
  -2  -5   1  611.54   22.60
   2   5   1  620.64   23.60
  -2   5  -1  615.44   23.10
   2  -5  -1  604.64   22.20
   2  -5  -1  614.54   24.30
  -2  -5   1  593.14   23.60
   2   5   1  594.24   22.60
   2  -5  -1  623.94   20.90
  -2   5  -1  611.14   21.50
  -2   5  -1  629.84   25.00
  -2  -5   1  599.64   19.30
  -2   5  -1  577.64   23.00
  -2  -5   1  605.84   23.00
  -2  -5   1  641.74   23.10
  -3  -5  -1 1649.13   48.40
   3   5  -1 1629.14   48.80
  -3   5   1 1550.34   49.40
   3  -5   1 1668.53   46.60
  -3  -5  -1 1624.14   50.49
  -3  -5  -1 1661.73   48.10
  -3   5   1 1602.54   45.80
  -3  -5  -1 1612.94   49.90
   3   5  -1 1650.53   48.40
  -3   5   1 1598.54   49.10
   3  -5   1 1609.54   49.20
  -3  -5  -1 1655.73   49.60
  -3   5   1 1548.95   50.79
   3  -5   1 1567.44   50.89
  -3   5   1 1631.74   51.49
   3  -5   1 1637.64   46.90
   3  -5   1 1633.94   49.10
   3   5  -1 1729.33   48.70
   3   5  -1 1665.73   50.79
  -3  -5   1 1608.54   48.10
   3  -5  -1 1547.45   48.90
   3  -5  -1 1580.74   49.50
  -3   5  -1 1545.85   49.20
   3  -5  -1 1631.14   48.00
  -3  -5   1 1622.54   51.19
  -3   5  -1 1628.04   51.49
   3  -5  -1 1609.04   51.09
  -3   5  -1 1571.84   50.09
   3   5   1 1644.04   49.40
  -3   5  -1 1604.24   48.90
  -3  -5   1 1601.64   44.10
  -3  -5   1 1619.34   50.39
   3  -5  -1 1624.04   45.70
  -3  -5   1 1570.54   48.40
   3   5   1 1645.54   48.40
  -3   5  -1 1568.54   46.70
   3   5   1 1621.04   50.49
  -3  -5   1 1627.54   48.30
  -4  -5  -1 3787.22  105.59
  -4  -5  -1 3769.32  103.79
  -4  -5  -1 3657.53  106.29
  -4   5   1 3805.42  105.29
  -4  -5  -1 3725.43  107.09
   4  -5   1 3635.84  107.69
   4   5  -1 3719.23  103.79
  -4   5   1 3833.52  108.79
   4   5  -1 3806.92  104.49
  -4   5   1 3734.63  107.69
  -4   5   1 3834.72  105.69
   4   5  -1 3726.43  107.19
   4  -5   1 3678.73  107.29
   4  -5   1 3703.33  104.79
   4  -5   1 3766.72  102.29
  -4   5   1 3582.04  100.09
  -4   5   1 3805.92  104.09
  -4  -5  -1 3697.33  105.09
   4  -5  -1 3689.83  107.99
   4   5   1 3691.03  103.39
   4   5   1 3711.83  103.89
   4  -5  -1 3767.12  105.09
  -4  -5   1 3760.62  104.29
  -4   5  -1 3785.42  104.89
  -4   5  -1 3567.14  105.09
  -4  -5   1 3695.13  107.19
   4   5   1 3734.93  105.29
  -4  -5   1 3681.23   99.79
  -4  -5   1 3730.93  103.79
   4  -5  -1 3648.14  103.89
   4  -5  -1 3708.93  105.49
  -4   5  -1 3727.03  107.29
   4   5   1 3848.61  107.49
  -4  -5   1 3712.73  103.89
  -4   5  -1 3580.54  101.79
  -4  -5   1 3724.63  106.89
  -4   5  -1 3803.62  108.39
   5   5  -1  925.91   29.50
  -5   5   1  943.21   35.50
  -5  -5  -1  948.91   31.50
   5  -5   1  914.11   30.60
   5   5  -1  925.11   33.80
   5   5  -1  922.21   30.10
   5  -5   1  941.31   28.60
   5  -5   1  911.61   42.00
  -5   5   1  908.81   31.20
  -5   5   1  912.51   31.40
  -5   5   1  910.21   30.40
  -5  -5  -1  896.01   33.40
  -5  -5  -1  941.81   29.40
  -5   5   1  938.21   34.10
  -5  -5  -1  931.41   29.10
   5   5  -1  941.51   30.00
  -5   5  -1  932.21   34.90
  -5  -5   1  892.81   29.50
  -5  -5   1  883.21   26.30
  -5   5  -1  902.81   27.20
   5  -5  -1  860.31   34.00
   5   5   1  848.32   40.70
  -5   5  -1  880.21   30.50
   5  -5  -1  910.31   30.20
   5   5   1  953.20   32.00
  -5  -5   1  874.61   29.80
  -5  -5   1  909.61   33.90
   5   5   1  920.21   33.80
  -5  -5   1  919.71   33.40
   5  -5  -1  878.51   34.30
   5   5   1  921.51   31.20
  -5   5  -1  855.41   30.90
  -5   5  -1  907.91   34.10
  -5  -5   1  936.91   29.70
   5  -5  -1  897.61   30.80
   6  -5   1 2555.84   79.69
  -6  -5  -1 2499.25   75.59
  -6   5   1 2532.35   75.29
   6  -5   1 2502.85   74.99
  -6   5   1 2579.44   80.99
  -6   5   1 2543.45   74.99
  -6  -5  -1 2563.94   72.89
  -6   5   1 2662.83   84.19
   6  -5   1 2496.35   74.59
  -6  -5  -1 2508.15   78.89
   6   5  -1 2487.15   73.59
   6  -5   1 2459.85   72.99
   6   5  -1 2525.65   78.49
  -6  -5  -1 2537.95   72.49
   6   5  -1 2578.74   73.69
  -6  -5  -1 2633.24   78.99
   6   5  -1 2508.75   73.69
  -6  -5   1 2603.94   73.49
  -6  -5   1 2563.04   75.29
   6   5   1 2670.33   75.99
   6  -5  -1 2554.74   75.19
   6  -5  -1 2632.74   75.39
  -6  -5   1 2676.63   78.69
  -6   5  -1 2611.14   75.39
  -6   5  -1 2675.33   75.09
  -6  -5   1 2596.84   79.59
  -6  -5   1 2605.54   71.19
  -6   5  -1 2602.94   73.09
   6   5   1 2651.14   72.89
  -6   5  -1 2679.33   80.89
   6   5   1 2630.64   78.99
   6   5   1 2639.84   73.09
  -6   5  -1 2559.24   79.69
  -6  -5   1 2627.44   73.99
  -6  -5   1 2617.74   71.39
   6  -5  -1 2580.54   80.19
  -7   5   1  150.48   12.30
   7   5  -1  171.18   14.90
  -7  -5  -1  171.18   12.50
  -7  -5  -1  155.28    8.70
   7   5  -1  176.08   10.20
  -7  -5  -1  165.08    9.00
  -7  -5  -1  156.88   15.50
  -7  -5  -1  160.18   15.10
  -7   5   1  173.48   23.60
  -7  -5  -1  157.48    7.80
  -7   5   1  159.08   11.80
  -7   5   1  173.78   16.50
   7  -5   1  149.88   11.30
   7  -5   1  166.08   10.10
   7  -5   1  167.98   11.50
   7  -5   1  160.48   16.20
  -7   5   1  161.88   12.30
  -7   5   1  139.59   14.70
  -7  -5   1  160.58    8.80
  -7  -5   1  154.78    8.80
  -7   5  -1  186.38   18.00
   7   5   1  178.28    9.20
  -7   5  -1  155.08   11.80
  -7   5  -1  191.28   11.00
   7  -5  -1  174.48   12.10
   7   5   1  185.68   12.30
  -7  -5   1  179.58   15.30
   7  -5  -1  169.68   12.40
  -7  -5   1  161.18   10.00
  -7   5  -1  172.78   12.00
   7  -5  -1  190.08   17.10
   7  -5  -1  160.78   11.80
  -7  -5   1  197.08   25.20
  -7   5  -1  154.78   15.90
   7   5   1  162.48    8.90
  -7  -5   1  161.68   11.90
  -8  -5  -1 1665.63   51.69
   8   5  -1 1711.53   55.79
   8   5  -1 1649.54   47.40
  -8   5   1 1645.54   50.69
  -8   5   1 1679.93   51.79
  -8   5   1 1621.64   55.59
  -8  -5  -1 1723.53   56.09
  -8   5   1 1640.64   50.49
  -8   5   1 1617.84   57.49
   8   5  -1 1629.24   47.50
  -8  -5  -1 1681.23   56.89
  -8  -5  -1 1623.24   47.10
  -8   5   1 1729.83   59.69
  -8   5  -1 1585.44   49.20
  -8   5  -1 1558.84   56.99
  -8  -5   1 1644.94   50.89
  -8  -5   1 1593.64   47.00
  -8  -5   1 1662.03   57.29
   8  -5  -1 1612.04   51.59
  -8  -5   1 1587.14   48.00
  -8   5  -1 1602.04   49.60
  -8  -5   1 1591.74   47.00
  -8   5  -1 1524.15   57.59
  -9  -5  -1   25.30    8.70
  -9   5   1   31.90    6.50
   9  -5   1   30.30   10.30
  -9  -5  -1   27.30    6.60
  -9   5   1   39.90   11.20
  -9   5   1   32.80    9.00
  -9   5   1   31.90    6.50
  -9  -5  -1   31.40    9.90
  -9   5   1   33.50    7.50
  -9   5   1   19.90    8.90
   9  -5   1   28.30    5.40
  -9   5  -1   30.80    6.40
  -9  -5   1   34.10    5.90
  -9  -5   1   25.50    8.70
  -9   5  -1   35.80   11.50
  -9  -5   1   37.90    5.90
   9  -5  -1   30.30    5.80
  -9   5  -1   28.70    5.70
  -9  -5   1   29.90   10.30
  -9   5  -1   16.30    9.10
  -9   5  -1   35.60    6.10
 -10   5   1  513.05   27.00
 -10  -5  -1  499.65   22.30
 -10  -5  -1  528.45   29.00
 -10   5   1  533.55   32.10
 -10  -5  -1  507.55   19.80
 -10   5   1  528.05   20.60
 -10   5   1  527.25   24.00
  10  -5   1  520.25   19.00
 -10   5   1  562.04   30.40
 -10  -5  -1  502.85   19.50
 -10  -5  -1  504.85   26.80
 -10   5   1  519.85   20.50
 -10  -5  -1  523.75   27.60
 -10   5  -1  586.24   31.90
 -10  -5   1  541.15   20.90
 -10  -5   1  570.44   27.30
 -10  -5   1  549.65   29.10
 -10  -5   1  554.04   20.60
 -10   5  -1  570.04   19.40
 -10  -5   1  532.25   29.70
 -10   5  -1  552.44   19.30
 -10   5  -1  537.55   30.20
 -10  -5   1  529.15   20.60
 -10   5  -1  563.64   22.10
   0   6  -1 5085.09  143.39
   0   6  -1 5048.09  143.99
   0   6  -1 4947.71  142.49
   0  -6  -1 4973.90  142.59
   0   6   1 5096.99  140.49
   0  -6  -1 5323.27  144.19
   0   6   1 5078.89  142.29
   0   6  -1 5219.48  140.89
   0   6  -1 5200.18  144.59
   0  -6   1 4957.80  142.69
   0  -6   1 5290.17  142.89
   0   6   1 5126.89  142.79
   0   6  -1 5063.79  142.89
   0   6   1 5190.48  143.49
   0  -6   1 5066.29  144.49
   0  -6   1 5127.89  143.19
   0   6   1 5208.98  143.99
   0  -6  -1 5200.38  143.29
   0  -6  -1 5272.37  142.49
   0   6   1 5170.08  144.59
   0  -6  -1 5369.66  144.59
  -1   6   1 1461.45   45.00
  -1  -6  -1 1457.55   43.70
   1   6  -1 1458.75   40.10
  -1  -6  -1 1442.26   43.50
   1  -6   1 1461.25   43.40
   1  -6   1 1440.26   43.90
  -1   6   1 1393.56   43.70
   1   6  -1 1446.66   43.60
   1   6  -1 1452.95   44.20
  -1  -6  -1 1485.65   44.40
   1   6  -1 1401.66   42.90
  -1   6   1 1442.46   41.90
  -1   6   1 1426.66   43.30
   1   6  -1 1422.56   45.00
   1  -6   1 1481.65   42.60
  -1  -6  -1 1467.75   44.50
   1   6  -1 1381.66   43.60
   1  -6   1 1422.36   45.10
  -1   6   1 1398.36   45.10
  -1  -6  -1 1430.86   43.10
   1  -6  -1 1334.47   41.60
   1   6   1 1276.97   39.20
  -1   6  -1 1271.57   41.80
   1   6   1 1259.97   43.70
   1   6   1 1274.37   42.90
   1   6   1 1276.37   43.60
  -1  -6   1 1276.57   44.40
  -1  -6   1 1296.57   43.10
  -1   6  -1 1309.47   42.90
  -1  -6   1 1325.17   42.80
  -1   6  -1 1318.17   44.50
   1   6   1 1329.77   43.30
  -1   6  -1 1217.08   42.80
  -1  -6   1 1257.97   42.60
   1  -6  -1 1254.77   43.80
  -1   6  -1 1289.87   44.50
   1   6   1 1303.17   42.50
   1  -6  -1 1297.37   42.90
  -1   6  -1 1291.37   41.90
  -2  -6  -1 6409.96  166.08
   2  -6   1 6343.37  166.68
  -2   6   1 6234.08  166.88
   2  -6   1 6182.08  166.08
   2   6  -1 6191.48  166.18
   2   6  -1 6258.07  165.68
   2  -6   1 6334.57  164.58
   2   6  -1 6160.68  166.18
   2   6  -1 6030.20  161.48
  -2   6   1 6135.49  166.18
   2   6  -1 6323.57  167.28
  -2  -6  -1 6196.18  166.78
  -2   6   1 6303.77  168.48
  -2  -6  -1 6235.08  166.98
  -2  -6  -1 5885.71  165.08
  -2   6   1 6201.78  168.18
   2  -6   1 6177.48  168.18
   2  -6   1 5990.40  163.78
  -2   6   1 5990.50  163.38
  -2  -6  -1 6210.88  166.88
  -2  -6   1 5816.92  167.48
  -2   6  -1 5780.12  166.18
  -2   6  -1 5835.52  167.78
  -2   6  -1 5733.53  167.68
   2  -6  -1 5902.11  163.48
  -2   6  -1 6028.30  165.88
   2  -6  -1 5813.22  164.68
   2  -6  -1 5659.03  165.98
   2  -6  -1 5554.34  166.88
  -2   6  -1 5624.64  163.78
  -2  -6   1 6004.50  166.78
   2   6   1 6009.30  165.28
   2   6   1 5586.94  166.18
   2  -6  -1 5968.70  165.98
   2   6   1 5830.72  166.58
   2   6   1 5782.72  165.58
  -2   6  -1 5803.82  165.68
   2   6   1 5759.92  160.18
  -2  -6   1 5902.01  168.68
  -2  -6   1 5920.61  165.68
  -2  -6   1 5988.10  165.58
   3  -6   1 2641.24   81.09
   3  -6   1 2608.24   79.09
   3   6  -1 2748.72   78.39
   3   6  -1 2663.63   80.39
   3  -6   1 2587.14   78.69
   3   6  -1 2650.53   78.39
  -3  -6  -1 2678.03   79.49
  -3  -6  -1 2659.43   80.29
   3  -6   1 2746.73   76.79
  -3   6   1 2632.54   81.19
  -3   6   1 2612.04   79.39
  -3   6   1 2601.74   75.39
  -3  -6  -1 2733.23   78.39
  -3  -6  -1 2687.63   79.89
  -3  -6  -1 2651.73   77.89
  -3   6   1 2726.73   79.19
   3  -6   1 2692.73   76.29
   3   6  -1 2690.63   78.69
  -3   6   1 2654.13   81.49
  -3   6  -1 2657.53   76.29
  -3  -6   1 2759.02   78.69
   3  -6  -1 2797.92   79.39
   3   6   1 2791.22   80.99
  -3  -6   1 2789.82   81.49
   3  -6  -1 2774.42   75.69
  -3  -6   1 2812.42   78.59
  -3   6  -1 2743.63   79.99
   3  -6  -1 2682.43   79.49
  -3   6  -1 2794.62   81.99
   3   6   1 2711.53   79.49
   3  -6  -1 2677.33   81.19
   3   6   1 2736.23   78.59
   3   6   1 2721.23   80.49
  -3   6  -1 2735.93   81.79
  -3   6  -1 2528.75   79.79
  -3   6  -1 2842.52   79.19
   3  -6  -1 2742.33   77.79
  -3  -6   1 2770.02   78.39
  -3  -6   1 2852.71   80.79
   4  -6   1 1577.04   45.70
  -4  -6  -1 1550.04   50.69
   4  -6   1 1570.94   49.40
  -4  -6  -1 1592.34   49.20
   4   6  -1 1624.44   48.90
  -4  -6  -1 1573.14   47.40
   4   6  -1 1745.93   64.89
  -4   6   1 1512.75   48.70
   4  -6   1 1557.44   56.19
  -4  -6  -1 1585.44   47.70
   4   6  -1 1561.04   47.70
  -4   6   1 1568.14   49.50
  -4   6   1 1577.04   51.69
   4  -6   1 1615.64   49.30
  -4   6   1 1588.24   52.39
  -4   6   1 1551.84   44.10
  -4  -6  -1 1603.64   50.39
  -4  -6   1 1546.25   50.49
  -4   6  -1 1507.55   50.39
   4   6   1 1607.44   48.60
   4  -6  -1 1516.65   47.10
   4  -6  -1 1516.75   49.20
   4   6   1 1479.75   48.60
  -4   6  -1 1450.55   48.80
   4  -6  -1 1533.35   44.00
  -4  -6   1 1541.65   47.50
  -4   6  -1 1449.55   48.30
  -4   6  -1 1492.45   51.79
  -4  -6   1 1531.35   47.90
   4  -6  -1 1513.45   51.19
   4  -6  -1 1517.55   51.39
  -4   6  -1 1479.25   45.20
  -4  -6   1 1548.95   51.39
  -4  -6   1 1568.34   47.80
   4   6   1 1656.63   55.99
  -5   6   1 1761.02   57.39
  -5   6   1 1755.12   54.59
   5  -6   1 1784.42   54.59
   5  -6   1 1713.03   50.99
   5  -6   1 1708.23   53.89
   5   6  -1 1732.43   53.39
   5   6  -1 1689.13   56.79
  -5   6   1 1800.02   59.09
  -5  -6  -1 1752.72   56.89
  -5  -6  -1 1813.02   52.89
  -5   6   1 1674.73   52.89
  -5   6   1 1755.22   54.99
   5  -6   1 1743.33   57.79
  -5  -6  -1 1734.63   56.09
   5   6  -1 1684.93   52.59
  -5   6   1 1743.03   57.59
   5   6  -1 1745.93   52.99
  -5  -6  -1 1765.82   54.69
  -5  -6  -1 1749.92   52.39
   5  -6  -1 1757.92   52.99
   5   6   1 1744.03   54.29
  -5  -6   1 1786.02   52.89
  -5  -6   1 1769.92   54.99
   5   6   1 1862.31   52.69
  -5  -6   1 1759.32   56.79
  -5   6  -1 1736.53   53.99
   5  -6  -1 1755.62   58.19
  -5   6  -1 1730.73   49.90
   5   6   1 1759.72   57.09
  -5  -6   1 1768.22   57.29
   5   6   1 1721.93   52.89
   5  -6  -1 1786.22   54.99
  -5   6  -1 1770.52   58.59
  -5   6  -1 1756.42   57.29
   5  -6  -1 1778.72   54.39
  -5   6  -1 1752.62   54.79
  -5  -6   1 1788.42   53.49
   6   6  -1  563.04   21.10
  -6  -6  -1  524.25   25.60
  -6  -6  -1  555.84   23.10
  -6  -6  -1  563.44   26.30
  -6   6   1  620.84   29.10
   6   6  -1  598.84   26.30
   6  -6   1  558.04   20.00
  -6   6   1  600.04   30.30
  -6   6   1  597.74   26.50
   6   6  -1  584.24   23.30
  -6   6   1  573.24   26.60
  -6   6   1  565.74   22.10
   6  -6   1  607.14   27.60
  -6  -6  -1  555.74   20.90
   6   6  -1  559.54   21.60
  -6   6   1  574.84   23.70
  -6  -6  -1  581.14   20.80
   6  -6  -1  526.65   21.60
   6   6   1  509.15   25.50
   6  -6  -1  571.64   27.30
  -6   6  -1  527.05   27.30
   6   6   1  543.35   20.80
  -6  -6   1  521.75   21.00
   6   6   1  551.64   20.50
  -6   6  -1  547.75   30.30
  -6  -6   1  517.95   21.40
  -6  -6   1  510.15   25.10
  -6   6  -1  575.44   25.80
  -6   6  -1  530.75   22.70
   6   6   1  526.05   22.50
  -6  -6   1  500.35   26.50
  -6  -6   1  523.05   20.90
  -7   6   1 1193.48   45.20
  -7  -6  -1 1144.79   41.90
  -7   6   1 1114.09   42.80
  -7  -6  -1 1129.69   34.30
   7   6  -1 1139.59   35.60
  -7   6   1 1079.49   37.80
  -7  -6  -1 1188.98   38.30
  -7   6   1 1140.69   37.30
  -7   6   1 1137.49   42.20
   7   6  -1 1102.89   41.60
   7  -6   1 1136.09   37.50
   7   6  -1 1159.28   35.60
  -7   6   1 1157.08   38.00
  -7  -6  -1 1121.19   41.90
   7  -6   1 1031.80   41.90
   7   6  -1 1154.48   36.00
   7  -6   1 1109.79   34.70
  -7  -6  -1 1118.59   34.70
  -7   6  -1 1042.90   36.80
  -7   6  -1 1050.69   37.20
  -7  -6   1 1112.19   44.90
  -7   6  -1 1052.99   42.30
   7  -6  -1 1070.89   37.80
   7   6   1 1048.30   34.30
  -7  -6   1 1031.60   35.10
  -7   6  -1 1070.09   43.40
  -7  -6   1 1061.99   35.40
   7  -6  -1 1027.30   36.60
   7   6   1 1076.49   37.30
  -7  -6   1 1059.59   42.00
  -7  -6   1 1025.40   35.90
   7   6   1 1053.39   34.50
  -8  -6  -1  151.58   12.70
  -8   6   1  161.98   19.50
  -8   6   1  134.59   12.40
  -8   6   1  158.18   13.20
  -8   6   1  136.59   17.30
  -8  -6  -1  146.69    8.70
   8  -6   1  149.19   13.00
  -8   6   1  145.79   16.40
  -8  -6  -1  143.49    8.40
  -8   6   1  132.59   12.70
  -8  -6  -1  156.58   16.80
  -8  -6  -1  158.48   16.60
  -8   6  -1  125.79   15.40
  -8   6  -1  127.79   10.30
   8  -6  -1  126.89   22.30
  -8   6  -1  143.69   12.00
   8  -6  -1  135.29   11.70
  -8  -6   1  133.29    6.80
  -8  -6   1  139.39   16.00
  -8  -6   1  131.99   10.00
  -8   6  -1  147.59   18.20
  -8  -6   1  129.89    9.70
  -8  -6   1  147.69   17.20
   8  -6  -1  141.89   11.70
  -8  -6   1  139.69    9.90
  -8   6  -1  135.99   12.20
  -9   6   1  412.26   19.20
  -9   6   1  403.36   26.20
  -9  -6  -1  410.16   24.20
  -9  -6  -1  400.26   25.20
  -9   6   1  422.96   28.30
  -9  -6  -1  390.46   19.30
   9  -6   1  394.26   18.10
   9  -6   1  417.06   26.20
  -9   6   1  423.96   27.40
  -9   6   1  411.66   24.50
  -9   6   1  386.76   19.70
  -9   6  -1  388.86   18.40
  -9  -6   1  380.96   14.30
  -9   6  -1  395.76   18.60
  -9  -6   1  434.66   26.00
  -9   6  -1  411.96   27.30
  -9   6  -1  397.66   17.30
  -9  -6   1  409.26   17.90
  -9   6  -1  380.06   25.90
   9  -6  -1  428.66   26.70
  -9  -6   1  389.26   14.10
  -9  -6   1  395.66   23.90
  -9  -6   1  385.56   14.40
  -9  -6   1  397.96   14.50
 -10   6   1   14.70    8.30
 -10  -6  -1    9.10    6.00
 -10  -6  -1   16.50    9.70
 -10  -6  -1   12.80    7.60
 -10   6   1    2.70   17.30
 -10   6   1   15.80    5.90
 -10   6   1   12.30    6.80
 -10   6   1   19.90    9.80
 -10   6  -1   18.80   11.50
 -10   6  -1    6.20    5.30
 -10  -6   1    4.20    3.50
 -10   6  -1    9.90    8.70
 -10  -6   1   13.00    3.70
 -10  -6   1   10.40    8.70
 -10  -6   1    5.80    4.50
 -10   6  -1   14.60    5.30
 -10   6  -1   -4.10    9.70
 -10  -6   1    1.20   16.10
 -10  -6   1   14.60    9.30
 -10   6  -1    6.60    5.30
   0  -7   1 2261.87   69.69
   0  -7  -1 2297.67   69.09
   0   7  -1 2168.28   67.19
   0  -7   1 2315.27   68.29
   0   7  -1 2270.77   69.59
   0   7  -1 2207.18   67.99
   0   7  -1 2257.97   65.09
   0  -7  -1 2248.08   66.99
   0   7   1 2242.58   68.29
   0  -7  -1 2346.77   69.49
   0  -7  -1 2292.87   68.09
   0   7   1 2239.88   66.99
   0   7  -1 2249.87   67.69
   0   7   1 2192.48   69.29
   0  -7  -1 2216.08   67.49
   0   7  -1 2218.88   68.99
   0   7   1 2246.38   65.29
   0  -7   1 2186.38   67.39
   0  -7   1 2351.76   67.69
   0   7   1 2241.48   68.89
   0   7   1 2220.38   67.49
   1   7  -1 3631.54  107.29
  -1  -7  -1 3604.04  106.99
   1   7  -1 3689.23  106.79
  -1   7   1 3691.93  107.09
   1  -7   1 3490.65  108.49
  -1   7   1 3634.44  105.19
  -1  -7  -1 3664.63  107.99
   1   7  -1 3537.05  108.39
  -1   7   1 3595.24  108.39
  -1   7   1 3568.54  108.79
  -1   7   1 3462.45  105.09
   1   7  -1 3565.14  103.09
  -1  -7  -1 3666.23  107.99
   1  -7   1 3571.04  107.19
  -1   7   1 3563.14  107.49
  -1  -7  -1 3736.23  106.79
   1  -7   1 3591.74  106.89
   1   7  -1 3465.05  106.89
   1  -7   1 3645.04  105.89
  -1  -7  -1 3644.24  106.89
   1   7  -1 3650.23  107.89
  -1   7  -1 3900.41  108.19
   1   7   1 3886.11  107.69
  -1  -7   1 3886.61  107.59
  -1   7  -1 3910.61  105.99
  -1   7  -1 3879.41  106.29
  -1   7  -1 3890.21  109.39
  -1   7  -1 3965.40  107.59
  -1  -7   1 3874.21  107.59
  -1  -7   1 3800.22  107.09
   1  -7  -1 3762.12  108.69
   1  -7  -1 3960.90  108.09
   1  -7  -1 3968.80  107.69
   1   7   1 3940.01  108.99
  -1  -7   1 3792.52  109.09
   1   7   1 3880.01  102.89
   1   7   1 3799.72  108.29
   1  -7  -1 3852.61  105.79
  -1   7  -1 3827.92  109.29
   1   7   1 3864.91  107.49
   1   7   1 3992.90  107.29
  -2  -7  -1 2496.95   73.59
   2   7  -1 2586.44   75.59
  -2   7   1 2522.15   76.69
   2   7  -1 2463.35   73.49
   2   7  -1 2505.15   74.69
  -2   7   1 2507.65   73.59
   2  -7   1 2479.45   72.39
  -2   7   1 2451.35   76.19
  -2   7   1 2520.05   75.09
   2  -7   1 2427.06   71.89
   2  -7   1 2438.66   75.39
   2   7  -1 2508.35   69.19
  -2   7   1 2542.65   74.49
  -2  -7  -1 2486.85   75.09
   2  -7   1 2572.44   74.59
  -2  -7  -1 2521.65   74.89
  -2  -7  -1 2542.45   74.19
  -2  -7  -1 2510.95   74.89
   2   7  -1 2524.85   74.49
  -2   7   1 2452.25   71.59
   2  -7   1 2587.54   77.79
  -2  -7   1 2446.66   74.79
   2   7   1 2424.86   73.99
   2  -7  -1 2448.85   75.89
  -2   7  -1 2458.25   76.39
   2  -7  -1 2502.85   74.39
  -2  -7   1 2474.45   73.79
   2   7   1 2480.95   74.99
  -2   7  -1 2425.66   76.29
   2  -7  -1 2492.95   75.69
  -2  -7   1 2505.55   76.29
  -2  -7   1 2437.36   73.89
   2  -7  -1 2519.95   71.79
   2   7   1 2428.96   67.99
  -2   7  -1 2462.45   74.09
   2   7   1 2593.94   73.89
  -2   7  -1 2511.95   74.99
  -2   7  -1 2464.85   73.69
   2   7   1 2401.56   74.89
  -2   7  -1 2416.36   72.19
   2  -7  -1 2458.95   72.99
   3   7  -1 1686.73   47.00
  -3   7   1 1711.63   50.29
   3   7  -1 1732.53   54.29
  -3  -7  -1 1762.72   54.49
  -3   7   1 1733.23   56.69
  -3  -7  -1 1750.72   55.29
   3  -7   1 1784.82   54.59
  -3  -7  -1 1713.83   54.79
  -3   7   1 1771.32   54.39
   3  -7   1 1667.73   55.89
  -3   7   1 1650.23   53.99
   3   7  -1 1668.03   53.39
   3   7  -1 1769.92   53.29
   3  -7   1 1709.13   50.99
  -3  -7  -1 1760.12   53.39
  -3   7   1 1672.13   56.39
  -3  -7  -1 1770.32   53.09
   3  -7   1 1703.63   51.29
   3   7  -1 1700.33   55.19
   3  -7   1 1749.43   64.39
  -3   7   1 1716.13   54.59
   3  -7  -1 1631.34   54.19
   3  -7  -1 1661.33   55.89
   3   7   1 1696.43   54.29
  -3  -7   1 1691.13   56.09
  -3  -7   1 1737.93   53.19
  -3   7  -1 1697.23   56.49
  -3  -7   1 1691.03   54.99
  -3   7  -1 1711.83   54.49
   3  -7  -1 1702.93   54.49
  -3   7  -1 1711.53   56.69
  -3  -7   1 1684.83   53.39
   3   7   1 1750.52   52.99
  -3   7  -1 1648.14   50.89
  -3   7  -1 1703.23   53.79
   3  -7  -1 1660.73   52.19
   3   7   1 1706.03   53.39
   3   7   1 1686.23   55.09
  -3   7  -1 1693.93   54.39
  -3  -7   1 1702.93   53.19
   4   7  -1  350.66   17.30
  -4  -7  -1  339.37   18.20
  -4   7   1  331.77   20.30
   4   7  -1  349.47   19.60
  -4   7   1  376.76   21.50
  -4  -7  -1  374.06   17.30
   4  -7   1  372.56   16.70
  -4  -7  -1  348.87   19.50
  -4   7   1  359.56   18.40
   4  -7   1  342.97   17.90
   4  -7   1  340.17   18.00
  -4   7   1  353.96   19.30
  -4   7   1  324.17   18.40
   4   7  -1  343.37   17.10
  -4  -7  -1  334.27   16.80
   4  -7   1  339.67   14.80
  -4  -7  -1  350.26   19.20
  -4   7   1  344.47   13.40
   4  -7   1  352.66   20.60
   4   7  -1  360.06   22.90
  -4  -7   1  342.07   20.90
   4   7   1  314.87   16.40
   4   7   1  331.17   17.70
   4   7   1  351.46   18.70
  -4   7  -1  325.77   14.30
   4  -7  -1  342.67   18.00
  -4  -7   1  318.77   16.80
  -4   7  -1  315.47   20.90
   4   7   1  330.87   19.50
  -4  -7   1  334.57   19.40
  -4   7  -1  349.87   18.90
  -4   7  -1  322.77   17.50
   4  -7  -1  338.97   20.20
   4  -7  -1  325.17   18.10
  -4  -7   1  336.77   16.70
   4  -7  -1  337.77   16.00
  -4   7  -1  327.17   19.30
   4  -7  -1  345.67   13.50
  -4   7  -1  327.07   20.30
  -4  -7   1  325.37   16.90
  -5  -7  -1 1140.59   40.00
  -5  -7  -1 1102.09   42.40
  -5   7   1 1148.49   44.50
   5   7  -1 1115.09   42.40
  -5   7   1 1143.19   40.20
   5  -7   1 1096.99   39.50
  -5   7   1 1137.19   43.50
  -5   7   1 1097.29   42.10
  -5  -7  -1 1076.19   40.30
   5  -7   1 1124.29   36.10
   5   7  -1 1130.59   38.40
   5   7  -1 1087.29   38.70
  -5  -7  -1 1088.59   38.20
  -5   7   1 1086.79   40.40
   5  -7   1 1124.39   43.40
   5  -7   1 1115.09   39.90
  -5  -7  -1 1133.09   42.30
   5   7   1 1203.68   40.10
  -5   7  -1 1180.28   40.60
  -5   7  -1 1199.78   43.00
   5  -7  -1 1233.58   41.10
  -5   7  -1 1220.58   35.50
   5   7   1 1254.97   43.60
  -5  -7   1 1232.48   43.30
  -5  -7   1 1142.79   38.60
   5   7   1 1213.08   38.40
  -5  -7   1 1237.48   39.40
  -5  -7   1 1278.57   39.00
   5   7   1 1200.68   39.00
  -5   7  -1 1214.58   40.10
   5  -7  -1 1188.08   43.90
   5  -7  -1 1196.98   38.30
  -5  -7   1 1257.57   44.00
  -5  -7   1 1210.78   42.70
  -5   7  -1 1218.48   44.50
  -5   7  -1 1218.18   44.80
   5  -7  -1 1187.68   40.30
  -6   7   1  305.37   17.60
  -6  -7  -1  280.57   19.70
   6   7  -1  275.77   15.80
   6   7  -1  270.17   19.80
  -6  -7  -1  284.27   19.10
   6  -7   1  285.07   16.50
  -6   7   1  304.47   20.60
  -6   7   1  294.77   20.50
   6  -7   1  313.17   21.00
   6  -7   1  307.67   13.60
  -6   7   1  292.47   22.10
   6   7  -1  302.47   15.50
  -6  -7  -1  294.37   15.10
   6   7  -1  299.97   15.10
  -6   7   1  276.07   17.20
  -6  -7  -1  284.77   15.00
  -6  -7  -1  304.27   17.20
   6   7   1  293.17   15.30
  -6  -7   1  298.67   19.90
  -6  -7   1  281.47   15.70
  -6  -7   1  287.97   15.50
  -6   7  -1  247.88   20.10
  -6  -7   1  290.37   19.70
  -6  -7   1  276.57   20.30
  -6   7  -1  306.57   21.80
  -6   7  -1  257.57   16.60
   6  -7  -1  220.48   18.50
   6  -7  -1  288.27   15.10
   6   7   1  289.87   20.10
  -6   7  -1  292.77   11.20
  -6   7  -1  269.07   16.50
  -6  -7   1  267.37   14.80
   6   7   1  286.47   14.80
   6   7   1  282.47   16.20
   6  -7  -1  276.27   19.00
  -6   7  -1  269.17   19.80
  -7   7   1  219.08   15.50
  -7   7   1  213.08   15.50
  -7   7   1  227.08   19.30
  -7  -7  -1  219.78   18.60
  -7  -7  -1  204.08   15.10
  -7  -7  -1  222.58   18.80
  -7   7   1  197.18   20.70
  -7  -7  -1  222.98   17.90
  -7   7   1  197.78   18.90
  -7  -7  -1  227.78   13.30
   7   7  -1  227.38   13.00
  -7   7  -1  232.48   20.00
  -7  -7   1  208.58   13.60
  -7  -7   1  243.18   19.60
   7   7   1  213.98   14.50
  -7   7  -1  205.88   14.90
  -7  -7   1  235.48   13.40
  -7   7  -1  217.98   20.90
   7  -7  -1  230.68   14.10
  -7   7  -1  247.38   23.10
  -7   7  -1  216.48   19.50
  -7  -7   1  283.67   19.70
  -7  -7   1  226.68   14.00
   7   7   1  211.78   12.50
  -8   7   1   78.79   12.30
  -8  -7  -1   79.39   12.20
  -8   7   1  106.69   12.60
  -8   7   1  109.49   11.70
   8  -7   1  110.99   15.00
   8   7  -1  120.39   24.70
  -8   7   1   99.69   11.10
  -8  -7  -1  116.49   15.00
   8  -7   1   98.29   11.20
  -8  -7  -1  105.49    9.10
  -8  -7  -1  102.19   13.10
  -8   7   1  134.99   17.80
  -8  -7  -1   98.79    9.20
  -8   7   1  104.29   15.20
   8   7  -1   95.89   10.20
  -8  -7  -1  108.59   11.90
  -8   7  -1   90.19   11.50
  -8  -7   1   95.49   10.00
  -8   7  -1   77.39   13.00
  -8   7  -1   90.59   10.50
  -8  -7   1   80.59   12.80
  -8   7  -1  135.19   17.70
  -8  -7   1   85.99    9.80
   8  -7  -1  118.79   15.80
  -8  -7   1   88.69   12.30
   8  -7  -1   99.39   11.70
  -8   7  -1   86.69   15.00
  -8  -7   1   85.59    9.30
  -9  -7  -1   32.10    4.30
  -9  -7  -1   41.20   11.00
  -9   7   1   27.10    7.50
  -9   7   1   33.20    7.80
  -9   7   1   21.00    6.90
  -9  -7  -1   32.60   10.40
   9   7  -1   25.00    5.30
  -9  -7  -1   30.30    5.30
  -9   7   1   35.70   12.70
  -9  -7  -1   30.10    7.30
  -9   7   1   26.70   11.50
  -9   7   1   28.10    9.80
   9   7   1   27.40    4.20
  -9  -7   1   20.00    8.40
  -9  -7   1   25.20    5.70
  -9  -7   1   35.50    5.50
  -9   7  -1   19.10   10.80
  -9  -7   1   30.00   10.30
  -9  -7   1   33.30    5.50
  -9   7  -1   16.90   12.10
  -9   7  -1   24.40    7.10
  -9   7  -1   34.40   12.20
  -9   7  -1   23.80    9.90
   0  -8   1   34.80    7.80
   0   8   1   13.20    6.50
   0   8  -1   36.40    9.80
   0  -8   1   21.80    7.90
   0  -8  -1   36.50    8.10
   0   8  -1   23.60    7.00
   0   8   1   17.00    6.10
   0   8  -1   35.40    8.80
   0   8  -1   38.30    8.70
   0   8   1   34.60    8.60
   0  -8   1   24.70    8.20
   0   8   1   29.60    8.30
   0   8  -1   28.30    6.30
   0   8   1   28.40    8.50
   0  -8  -1   24.20    6.60
   0  -8  -1   41.80    8.80
   0   8  -1   23.20    8.00
   0  -8   1   41.20    8.40
   0  -8  -1   46.70   12.00
   0   8   1   27.40    9.40
  -1  -8  -1  249.58   15.80
   1  -8   1  250.37   15.90
   1   8  -1  259.67   15.50
  -1   8   1  245.38   16.70
  -1   8   1  227.68   13.90
  -1  -8  -1  232.58   15.20
   1  -8   1  234.58   14.60
   1   8  -1  259.37   16.60
  -1   8   1  256.57   17.50
   1  -8   1  222.48   15.90
  -1  -8  -1  228.18   15.70
  -1  -8  -1  245.18   16.70
  -1   8   1  237.18   15.50
  -1   8   1  231.38   14.30
   1   8  -1  235.28   18.00
   1   8  -1  286.47   22.30
   1  -8   1  268.67   17.80
   1   8  -1  252.07   17.00
  -1  -8  -1  242.08   16.90
   1   8  -1  278.17   17.30
  -1   8   1  246.18   18.10
   1  -8  -1  265.97   17.50
   1   8   1  228.18   18.80
  -1  -8   1  259.37   16.10
  -1  -8   1  265.97   16.20
  -1  -8   1  255.27   18.10
   1  -8  -1  265.77   16.30
   1   8   1  257.47   16.50
   1   8   1  244.08   17.40
  -1   8  -1  259.57   16.90
   1   8   1  260.27   11.90
   1   8   1  276.97   18.90
  -1   8  -1  278.27   18.20
   1  -8  -1  269.47   16.30
   1  -8  -1  271.47   14.80
  -1   8  -1  236.98   15.40
  -1   8  -1  261.27   18.80
  -1   8  -1  258.77   15.00
  -1  -8   1  245.38   15.40
   1  -8  -1  260.07   15.50
  -1   8  -1  264.77   14.30
  -2   8   1  513.15   25.50
  -2   8   1  462.05   20.40
  -2  -8  -1  495.85   22.80
  -2  -8  -1  516.15   23.80
  -2  -8  -1  536.05   24.00
   2  -8   1  517.15   23.60
  -2   8   1  480.75   23.20
   2   8  -1  499.25   24.00
   2  -8   1  485.15   20.80
  -2   8   1  531.45   24.00
  -2  -8  -1  498.05   23.00
  -2  -8  -1  540.65   24.50
   2   8  -1  484.85   23.30
   2  -8   1  497.25   25.00
  -2   8   1  441.46   21.70
  -2   8   1  518.75   25.50
   2  -8   1  487.25   23.00
   2   8  -1  483.45   23.10
   2   8  -1  531.05   23.00
   2   8  -1  481.95   17.60
   2  -8   1  502.45   21.30
  -2  -8   1  491.95   22.60
  -2   8  -1  477.75   22.30
  -2   8  -1  531.25   25.60
   2  -8  -1  514.35   24.20
   2  -8  -1  517.55   23.00
   2   8   1  527.95   24.30
   2   8   1  516.05   24.00
  -2   8  -1  527.35   24.30
  -2   8  -1  533.95   23.00
   2   8   1  532.25   23.00
   2  -8  -1  486.85   21.70
   2  -8  -1  507.15   20.80
  -2  -8   1  498.45   25.00
  -2   8  -1  462.95   21.00
   2   8   1  537.15   23.70
  -2  -8   1  527.45   23.90
   2   8   1  506.95   16.60
  -2   8  -1  539.85   25.90
  -2  -8   1  500.55   23.00
   3   8  -1 1868.71   61.19
  -3   8   1 1828.72   59.69
  -3  -8  -1 1850.91   59.09
  -3  -8  -1 1779.22   65.19
  -3   8   1 1864.21   60.39
   3  -8   1 1797.22   56.59
   3   8  -1 1935.91   59.19
  -3   8   1 1802.12   55.79
   3   8  -1 1892.41   59.79
   3  -8   1 1778.32   72.29
  -3   8   1 1885.61   62.89
  -3  -8  -1 1821.92   59.99
   3  -8   1 1841.22   62.09
   3   8  -1 1885.61   59.79
  -3  -8  -1 1890.41   60.99
   3   8  -1 1823.42   52.09
  -3  -8  -1 1981.90   68.49
  -3   8   1 1838.22   62.59
   3  -8   1 1808.12   56.79
  -3   8   1 1861.51   59.99
   3  -8   1 1796.12   59.59
   3   8   1 1916.31   60.59
  -3  -8   1 1873.31   62.09
  -3  -8   1 1963.90   61.39
   3  -8  -1 1919.81   58.29
  -3   8  -1 1945.91   63.19
  -3   8  -1 1932.41   59.79
   3   8   1 1961.60   59.09
  -3  -8   1 2026.10   60.09
   3  -8  -1 1946.91   60.59
  -3   8  -1 1913.11   56.99
  -3   8  -1 1882.61   59.99
  -3   8  -1 1939.01   63.19
  -3   8  -1 1907.41   60.69
   3   8   1 1941.71   61.29
   3   8   1 1901.71   59.59
  -3  -8   1 1840.02   58.79
   3  -8  -1 1937.91   60.09
   3  -8  -1 1980.10   56.49
   3  -8  -1 1938.81   62.49
   4   8  -1    1.90    6.00
  -4  -8  -1    0.60    6.00
  -4   8   1   -7.10    8.30
  -4  -8  -1   10.40    7.50
  -4   8   1    0.70    6.40
   4  -8   1    5.00    7.00
  -4   8   1   -2.50    7.40
  -4  -8  -1   11.40    6.50
   4   8  -1    3.70    6.00
  -4  -8  -1   -1.40    6.30
   4  -8   1   -1.90    4.60
   4  -8   1   -2.60    7.70
  -4  -8  -1    6.30    7.40
   4  -8   1   -1.10    6.60
  -4   8   1    5.20    8.20
  -4   8   1   -0.40    7.20
   4   8  -1   -0.50    7.70
   4   8  -1   -1.60    6.30
   4  -8   1    4.20    4.40
  -4  -8   1    7.90    7.70
   4  -8  -1    6.30    7.50
  -4  -8   1   -0.60    6.30
   4   8   1   -4.00    5.40
   4   8   1    7.20    6.50
   4  -8  -1    6.30    5.20
  -4   8  -1   -0.70    6.80
  -4   8  -1    7.00    7.10
  -4   8  -1    5.40    8.90
  -4  -8   1    6.20    6.60
  -4  -8   1    9.90    8.70
   4  -8  -1    0.00    7.20
   4  -8  -1    2.20    5.90
  -4   8  -1    2.70    4.60
  -4  -8   1   10.50    6.20
   4   8   1   -0.30    6.60
  -4   8  -1    3.00    7.30
   4   8   1   -2.60    7.20
  -4   8  -1   14.50    9.60
  -5   8   1 1877.21   61.19
   5  -8   1 1802.92   59.89
  -5  -8  -1 1941.01   63.09
  -5   8   1 1917.01   65.39
  -5   8   1 1878.21   62.79
   5  -8   1 1922.81   64.49
  -5   8   1 1922.71   64.59
   5   8  -1 1900.21   59.09
   5  -8   1 1869.51   56.19
  -5  -8  -1 1902.41   60.39
  -5  -8  -1 1934.51   62.49
  -5  -8  -1 1888.41   58.39
  -5  -8  -1 1859.31   58.89
   5   8  -1 1915.11   63.49
  -5   8   1 1902.21   60.69
   5  -8   1 1885.11   60.59
  -5  -8   1 1855.81   58.99
  -5   8  -1 1913.41   60.39
   5  -8  -1 1885.81   57.99
  -5   8  -1 1787.22   54.89
   5   8   1 1890.31   61.29
   5  -8  -1 1876.91   60.99
  -5   8  -1 1929.71   63.09
  -5  -8   1 1890.11   63.79
  -5  -8   1 1849.71   58.79
  -5   8  -1 1936.21   64.99
  -5  -8   1 1918.11   58.79
   5  -8  -1 1945.61   60.69
  -5   8  -1 1879.61   62.99
   5   8   1 1874.51   63.09
  -5   8  -1 1870.21   64.89
  -5  -8   1 1857.11   62.59
  -5  -8   1 1878.41   62.99
  -6  -8  -1  105.69   11.20
  -6  -8  -1   93.69   11.10
  -6   8   1   62.69   12.00
  -6   8   1  114.29   15.10
  -6  -8  -1   94.29   11.60
  -6   8   1  108.19   15.20
   6  -8   1   70.89   10.40
  -6  -8  -1   70.79   11.10
  -6   8   1   79.79   10.90
  -6   8   1   72.89   10.40
   6   8  -1   83.69   10.30
   6  -8   1   87.89    8.60
   6   8  -1   80.99   10.50
  -6  -8  -1   74.59   11.40
   6   8   1   85.09   10.00
  -6  -8   1   86.09   12.80
   6  -8  -1   66.89   10.00
  -6   8  -1   80.89    7.00
  -6  -8   1   84.39    9.90
  -6   8  -1   73.19   10.80
  -6   8  -1   96.29   14.00
   6  -8  -1   82.39    9.90
  -6  -8   1   86.79   12.90
  -6   8  -1   70.49   10.30
  -6  -8   1   75.69    9.90
  -6   8  -1   95.09   15.00
  -6   8  -1   84.39   14.30
   6  -8  -1   65.89    9.60
  -6  -8   1   81.09    9.40
  -6  -8   1   70.29   12.00
  -7  -8  -1 1263.37   47.00
  -7   8   1 1168.68   42.30
  -7   8   1 1145.29   46.20
  -7   8   1 1183.78   49.00
   7  -8   1 1211.48   47.90
   7   8  -1 1231.68   60.09
  -7  -8  -1 1171.28   39.40
  -7   8   1 1212.68   42.80
  -7  -8  -1 1172.58   39.00
   7   8  -1 1184.98   40.40
  -7  -8  -1 1210.98   46.20
  -7  -8  -1 1163.78   41.40
  -7  -8  -1 1178.08   45.20
  -7   8   1 1221.18   47.20
  -7  -8   1 1147.99   39.20
   7  -8  -1 1033.00   38.80
   7  -8  -1 1124.29   51.49
  -7   8  -1 1227.28   49.00
  -7  -8   1 1173.78   46.10
  -7   8  -1 1314.27   58.09
  -7   8  -1 1143.49   42.10
   7   8   1 1204.68   49.30
  -7  -8   1 1163.28   46.30
  -7   8  -1 1155.48   41.60
  -7   8  -1 1169.48   46.50
  -7  -8   1 1174.18   40.00
   7   8   1 1188.78   39.70
  -7  -8   1 1199.28   45.70
   7  -8  -1 1174.78   47.30
  -7  -8   1 1131.09   39.60
   7   8   1 1175.08   41.40
  -8   8   1   73.29   15.50
  -8   8   1   73.89   10.40
   8   8  -1   64.49    8.60
  -8   8   1   72.99   13.60
  -8  -8  -1   69.49    8.00
  -8  -8  -1   55.99   11.70
  -8  -8  -1   60.19    7.80
  -8  -8  -1   62.59    9.70
   8  -8   1   73.29   14.90
  -8  -8  -1   40.40   10.40
  -8   8   1   71.59   14.50
  -8  -8  -1   54.69   11.50
   8   8  -1   64.29   11.90
  -8   8  -1   40.20   11.40
  -8   8  -1   42.80   12.20
  -8   8  -1   77.19   15.90
  -8  -8   1   52.49   11.30
  -8  -8   1   54.99   12.70
  -8   8  -1   48.80    9.50
   8   8   1   60.69    7.80
  -8  -8   1   54.49    7.90
  -8  -8   1   80.99   16.90
  -8  -8   1   55.09    8.10
  -8   8  -1   45.50    8.70
  -8  -8   1   50.89    7.90
  -9  -8  -1  438.86   17.20
  -9  -8  -1  441.06   31.70
  -9  -8  -1  457.55   32.00
  -9  -8  -1  454.05   21.60
  -9   8   1  476.75   28.90
  -9   8   1  488.65   31.70
  -9  -8  -1  428.56   17.30
  -9  -8  -1  449.06   27.50
  -9   8   1  458.75   22.90
  -9   8   1  449.56   23.10
  -9   8   1  505.45   31.10
  -9   8  -1  434.36   28.90
  -9  -8   1  451.35   28.30
  -9   8  -1  441.36   22.60
  -9   8  -1  421.36   21.80
  -9   8  -1  509.85   45.70
  -9  -8   1  471.05   19.20
  -9  -8   1  421.76   27.40
  -9  -8   1  433.66   18.50
  -9  -8   1  414.96   26.40
   0  -9  -1  396.66   20.50
   0  -9  -1  390.06   19.70
   0  -9   1  383.86   20.30
   0   9  -1  378.06   20.50
   0  -9  -1  346.77   19.40
   0   9   1  374.66   19.90
   0  -9  -1  389.06   21.70
   0  -9   1  346.67   19.50
   0   9  -1  362.56   19.70
   0   9   1  375.96   21.80
   0   9  -1  378.86   17.20
   0   9  -1  361.66   21.60
   0   9  -1  344.17   19.40
   0  -9   1  369.86   22.30
   0   9   1  359.36   22.80
   0  -9   1  382.36   19.70
   0   9   1  350.06   16.60
   0   9   1  360.96   19.30
   0   9   1  365.16   20.60
   0   9  -1  354.46   23.00
  -1   9   1 1984.10   65.09
  -1  -9  -1 2042.40   64.29
  -1   9   1 1888.81   63.09
  -1  -9  -1 1945.91   62.29
  -1   9   1 2018.20   65.39
  -1  -9  -1 1973.10   63.79
   1   9  -1 1874.81   62.49
   1  -9   1 2006.40   63.19
   1   9  -1 1971.00   64.89
   1  -9   1 1895.91   62.19
   1  -9   1 1954.00   61.09
  -1   9   1 1885.91   60.39
   1   9  -1 1958.60   61.99
  -1  -9  -1 1954.00   62.29
   1   9  -1 1954.50   62.79
  -1   9   1 2040.00   63.09
  -1   9   1 1993.30   59.99
   1   9  -1 1927.71   63.79
   1   9  -1 1958.00   57.59
   1  -9   1 1947.71   64.79
  -1  -9  -1 2053.99   63.19
   1  -9  -1 1904.51   62.39
  -1  -9   1 1950.20   62.49
  -1   9  -1 1828.82   71.29
   1   9   1 1997.20   57.09
   1   9   1 2023.60   64.49
   1  -9  -1 1890.61   61.29
   1  -9  -1 1864.91   63.79
   1  -9  -1 1996.30   60.79
  -1   9  -1 1916.11   63.09
   1   9   1 1943.61   64.09
   1   9   1 1872.21   62.39
  -1  -9   1 1954.20   64.89
  -1   9  -1 1902.61   59.89
   1  -9  -1 1996.60   63.29
  -1  -9   1 1943.21   62.39
   1   9   1 1884.31   62.19
  -1  -9   1 1936.61   61.99
  -1   9  -1 1971.40   64.99
  -1   9  -1 1988.80   62.69
   1   9   1 1971.00   62.29
  -1   9  -1 1963.60   65.39
   2   9  -1  188.98   17.60
   2   9  -1  166.68   15.80
  -2   9   1  193.98   13.50
  -2   9   1  168.08   14.30
   2   9  -1  185.58   16.00
   2   9  -1  172.78    9.90
   2  -9   1  168.18   13.50
  -2  -9  -1  182.98   15.80
  -2   9   1  185.48   16.60
  -2  -9  -1  177.78   16.70
   2  -9   1  208.58   16.80
   2  -9   1  175.18   16.90
  -2   9   1  196.28   19.10
   2  -9   1  182.38   13.70
   2  -9   1  189.68   16.20
  -2  -9  -1  192.08   16.20
  -2  -9  -1  173.18   14.20
   2   9  -1  173.88   16.00
  -2   9   1  183.48   17.20
  -2   9   1  164.38   15.00
  -2  -9  -1  187.08   16.10
  -2  -9   1  224.98   16.30
   2   9   1  211.98   16.50
  -2   9  -1  227.28   16.90
  -2  -9   1  220.48   18.60
   2   9   1  221.68   16.80
  -2  -9   1  224.58   16.70
  -2   9  -1  191.78   14.80
   2  -9  -1  202.98   16.30
  -2   9  -1  205.28   18.00
   2  -9  -1  194.68   15.80
  -2   9  -1  212.48   14.20
   2   9   1  209.08   15.70
  -2   9  -1  219.28   19.30
   2   9   1  210.48    9.40
  -2  -9   1  223.48   15.60
   2   9   1  203.08   16.60
   2  -9  -1  222.48   14.00
  -2   9  -1  203.38   16.00
   2  -9  -1  241.38   18.30
  -3  -9  -1 1397.76   49.20
  -3   9   1 1632.34   64.49
   3   9  -1 1442.66   51.79
   3  -9   1 1495.05   50.99
   3   9  -1 1389.96   41.70
  -3   9   1 1442.36   51.29
   3  -9   1 1388.06   49.80
  -3  -9  -1 1440.66   50.59
  -3  -9  -1 1589.34   55.09
  -3   9   1 1385.76   52.99
  -3   9   1 1405.66   49.99
   3   9  -1 1417.66   50.19
  -3   9   1 1425.76   49.90
   3   9  -1 1478.55   49.70
   3   9  -1 1455.25   55.29
  -3  -9  -1 1407.46   51.29
  -3   9   1 1389.16   46.20
   3  -9   1 1434.46   47.30
   3  -9   1 1386.06   46.90
  -3  -9   1 1477.55   49.70
  -3   9  -1 1488.05   47.30
  -3  -9   1 1555.44   53.59
  -3   9  -1 1600.14   51.29
   3  -9  -1 1550.44   47.00
  -3   9  -1 1475.55   51.09
   3   9   1 1593.74   49.90
  -3   9  -1 1531.15   50.59
  -3  -9   1 1658.23   63.49
   3   9   1 1506.95   50.49
   3  -9  -1 1562.14   51.19
   3   9   1 1497.85   51.29
   3   9   1 1532.25   52.09
  -3  -9   1 1565.04   51.49
   3  -9  -1 1482.35   49.40
   3  -9  -1 1559.14   51.69
   3  -9  -1 1555.34   53.59
  -4   9   1  576.44   27.90
  -4   9   1  596.44   30.70
  -4   9   1  597.94   30.50
  -4   9   1  560.34   21.80
  -4  -9  -1  554.14   25.30
   4  -9   1  544.05   37.20
  -4  -9  -1  582.34   28.20
   4  -9   1  563.14   22.90
  -4   9   1  520.05   38.80
   4  -9   1  570.84   26.70
  -4  -9  -1  589.74   26.90
   4   9  -1  527.25   34.90
  -4   9   1  587.24   36.70
   4   9  -1  580.44   25.50
  -4  -9  -1  609.04   26.20
  -4  -9  -1  582.34   28.40
   4  -9   1  558.44   23.00
   4   9  -1  570.54   26.40
   4   9   1  619.34   25.60
   4  -9  -1  647.54   25.10
   4  -9  -1  633.04   28.10
   4  -9  -1  584.14   22.10
  -4   9  -1  592.54   22.90
  -4   9  -1  579.04   28.50
  -4  -9   1  586.24   29.70
  -4  -9   1  618.24   28.60
   4   9   1  614.44   27.20
   4  -9  -1  630.54   27.60
  -4  -9   1  612.54   26.40
  -4   9  -1  604.14   28.00
  -4   9  -1  648.54   31.60
  -5   9   1  556.34   19.00
  -5   9   1  566.44   29.80
  -5  -9  -1  550.64   25.50
   5   9  -1  548.05   25.00
  -5  -9  -1  558.34   24.50
  -5   9   1  588.54   31.00
  -5  -9  -1  556.84   27.80
   5  -9   1  553.54   21.20
   5  -9   1  567.84   25.90
   5  -9   1  552.54   25.60
  -5  -9  -1  549.35   23.90
  -5  -9  -1  545.35   27.50
  -5   9   1  535.25   27.30
  -5   9   1  575.04   26.20
  -5   9   1  550.04   26.60
   5  -9  -1  509.75   23.10
   5   9   1  492.65   24.80
  -5   9  -1  513.35   27.00
  -5  -9   1  509.15   24.00
   5  -9  -1  514.75   25.80
  -5  -9   1  513.05   23.90
  -5  -9   1  483.35   26.60
   5   9   1  488.75   26.40
  -5   9  -1  484.75   20.00
  -5   9  -1  511.75   24.80
  -5  -9   1  474.85   26.60
   5  -9  -1  483.25   25.00
  -5   9  -1  506.45   29.60
  -5  -9   1  504.95   28.50
  -5   9  -1  485.25   25.50
  -5   9  -1  514.65   29.40
  -6   9   1  348.67   28.70
  -6  -9  -1  346.27   18.90
   6  -9   1  335.27   24.50
  -6   9   1  303.07   20.20
   6  -9   1  346.47   20.30
  -6  -9  -1  343.17   20.10
  -6   9   1  304.77   22.40
  -6  -9  -1  326.57   23.50
   6   9  -1  341.47   18.30
  -6  -9  -1  340.37   18.50
  -6   9   1  364.56   21.70
  -6   9   1  341.27   25.80
  -6  -9  -1  335.07   22.60
   6   9  -1  363.36   24.20
  -6  -9   1  330.37   19.10
  -6  -9   1  344.77   18.50
   6  -9  -1  292.47   25.00
   6  -9  -1  368.26   25.20
   6   9   1  333.27   23.50
  -6  -9   1  358.06   23.40
  -6   9  -1  300.67   27.90
  -6  -9   1  359.06   23.50
  -6   9  -1  362.06   26.30
   6  -9  -1  348.77   20.80
  -6   9  -1  352.56   20.60
  -6  -9   1  324.47   23.50
  -6  -9   1  331.37   19.40
   6  -9  -1  339.67   21.30
  -6   9  -1  311.47   13.90
   6   9   1  375.96   20.30
   6   9   1  330.97   19.00
  -6   9  -1  340.97   23.40
  -7  -9  -1  141.29   12.60
  -7   9   1  138.49   15.30
  -7   9   1   92.09   13.80
   7   9  -1  124.49   17.00
  -7   9   1  112.79   15.90
  -7  -9  -1  109.09   14.50
   7   9  -1  143.79   14.60
  -7  -9  -1  131.89   16.10
  -7  -9  -1  114.79   13.50
   7  -9   1  141.39   17.80
  -7  -9  -1  116.09   12.60
  -7  -9  -1  158.88   17.90
  -7   9   1  160.08   20.20
  -7   9   1  139.39   15.10
  -7   9  -1  136.09   14.90
  -7  -9   1  128.79   13.60
  -7   9  -1  132.09   18.20
  -7  -9   1  140.09   17.20
  -7  -9   1  133.69   16.70
  -7   9  -1  138.69   15.00
   7   9   1  125.89   13.00
   7   9   1  123.39   16.60
  -7   9  -1  101.69   14.70
  -7   9  -1  127.69   16.30
  -7  -9   1  123.09   13.50
   7   9   1  131.89   13.00
  -7  -9   1  104.19   14.10
  -8   9   1   34.30   16.60
  -8   9   1   28.90   15.80
  -8   9   1   69.79   22.40
  -8  -9  -1   42.00   16.40
  -8  -9  -1   47.50    8.10
  -8  -9  -1   51.69   12.60
  -8  -9  -1   39.60    7.50
  -8  -9  -1   49.10   11.50
  -8   9   1   35.50    9.30
  -8  -9  -1   60.99    9.30
  -8  -9   1   30.10   15.30
  -8   9  -1   54.99   13.80
  -8   9  -1    8.60   12.40
  -8   9  -1   44.90   16.20
  -8  -9   1   54.69   11.10
  -8  -9   1   50.99    9.70
  -8  -9   1   49.20   12.40
   0  10  -1 1158.08   43.50
   0  10   1 1103.19   37.50
   0 -10  -1 1170.18   41.20
   0  10   1 1131.79   44.30
   0 -10   1 1178.88   43.00
   0  10  -1 1124.79   60.39
   0 -10   1 1169.78   42.90
   0 -10   1 1069.09   40.90
   0  10   1 1182.08   42.70
   0  10   1 1132.79   41.20
   0  10  -1 1082.79   41.20
   0 -10   1 1136.09   44.60
   0  10   1 1142.29   43.20
   0  10   1 1150.58   44.50
   0 -10  -1 1135.59   42.60
   0 -10  -1 1177.98   43.20
   0  10  -1 1131.19   42.20
   0  10  -1 1123.89   38.10
   0 -10  -1 1122.49   43.50
   0  10  -1 1114.59   44.20
   1  10  -1   93.99   12.20
  -1  10   1  112.19   13.90
  -1 -10  -1  112.19   12.90
  -1  10   1  104.19   17.80
   1 -10   1  105.99   13.70
  -1  10   1  117.09   11.90
   1 -10   1   87.49   12.10
   1 -10   1  101.59   13.00
  -1  10   1  123.89   15.40
   1  10  -1   94.89   13.10
   1  10  -1  118.89   14.40
  -1  10   1   91.59   10.70
   1 -10   1   64.59   11.40
  -1 -10  -1  100.09   13.80
   1  10  -1  112.59    9.80
  -1 -10  -1   99.49   12.70
  -1 -10  -1  120.19   13.50
   1  10  -1   95.29   13.60
  -1  10  -1   81.09   14.20
   1 -10  -1   94.89   12.30
  -1 -10   1  108.79   15.30
   1  10   1   92.49   12.50
   1  10   1   76.49   11.20
  -1  10  -1   97.99   12.20
  -1  10  -1   93.69   13.50
   1  10   1   97.29    9.00
   1 -10  -1   99.09   12.00
   1  10   1   82.39   11.90
   1  10   1   98.49   13.30
  -1  10  -1  111.59   12.00
  -1 -10   1  101.39   12.90
   1  10   1  123.19   14.30
  -1 -10   1  109.39   13.10
   1 -10  -1   82.59   11.50
  -1  10  -1  110.49   13.20
   1 -10  -1  104.59   12.80
  -1 -10   1   90.39   13.80
   1 -10  -1   87.99   11.80
  -1  10  -1  103.89   14.80
   2 -10   1  980.60   36.00
   2  10  -1 1020.40   39.30
  -2  10   1  995.30   41.20
  -2 -10  -1 1003.30   38.00
  -2 -10  -1  953.80   48.00
   2 -10   1  950.00   38.00
  -2  10   1  956.80   38.40
  -2 -10  -1  942.41   38.30
   2  10  -1  947.71   37.00
   2 -10   1  961.50   38.00
  -2  10   1  973.40   39.40
   2  10  -1  970.30   38.30
  -2 -10  -1 1008.80   39.90
   2 -10   1  930.81   36.20
  -2  10   1  935.01   36.10
   2  10  -1  967.60   39.00
  -2 -10  -1  978.70   39.00
   2  10   1 1026.60   37.90
  -2  10  -1 1006.90   41.40
   2 -10  -1  989.20   35.40
  -2  10  -1  917.21   35.60
   2 -10  -1 1022.60   39.40
   2  10   1 1013.10   38.90
   2 -10  -1 1035.70   39.10
   2  10   1  981.80   38.80
  -2 -10   1 1008.70   38.40
  -2  10  -1  974.30   36.40
   2 -10  -1  958.80   36.60
  -2  10  -1  995.60   41.50
  -2 -10   1 1018.60   51.39
  -2 -10   1  983.60   40.70
  -2  10  -1  951.80   38.50
   2  10   1  996.80   39.70
  -2  10  -1  984.90   38.40
  -2 -10   1  977.30   38.70
   2 -10  -1  993.20   40.30
   2  10   1  954.60   30.00
   3  10  -1  193.78   16.60
   3  10  -1  132.69   16.20
   3  10  -1  170.08   16.50
  -3  10   1  177.28   20.40
  -3  10   1  157.28   16.00
   3 -10   1  175.98   13.60
  -3  10   1  167.08   15.50
  -3 -10  -1  190.48   18.40
  -3 -10  -1  156.48   16.60
  -3  10   1  190.68   20.50
   3 -10   1  162.38   16.60
  -3 -10  -1  179.88   15.80
   3 -10   1  143.59   15.30
  -3 -10  -1  192.68   17.20
   3 -10   1  161.58   13.40
  -3 -10  -1  165.58   15.80
   3  10  -1  169.58   15.90
  -3  10   1  176.98   12.90
   3  10  -1  173.58    7.90
   3 -10  -1  162.98   15.50
   3  10   1  143.89   15.80
  -3  10  -1  152.98   15.20
   3 -10  -1  132.99   17.50
   3  10   1  139.19   15.80
   3  10   1  152.98   15.20
  -3 -10   1  159.48   15.90
  -3  10  -1  138.19   16.90
   3  10   1  137.09   16.90
  -3 -10   1  152.88   16.80
   3 -10  -1  144.19   14.20
  -3  10  -1  145.19   19.60
   3 -10  -1  143.09   12.30
   3 -10  -1  154.98   16.90
  -3  10  -1  138.69   15.60
  -3 -10   1  155.78   18.80
  -3 -10   1  153.18   15.80
  -4  10   1  303.37   24.20
   4 -10   1  258.57   15.80
  -4  10   1  275.67   20.00
   4 -10   1  274.37   15.80
   4  10  -1  270.17   18.80
   4  10  -1  272.67   18.30
   4 -10   1  274.07   20.00
  -4 -10  -1  287.17   19.20
  -4  10   1  274.77   19.80
   4  10  -1  273.97   19.90
  -4  10   1  259.97   22.60
  -4 -10  -1  288.17   21.10
  -4  10   1  271.27   19.60
  -4  10   1  275.77   14.90
   4 -10   1  250.47   18.40
  -4 -10  -1  279.77   18.80
  -4 -10  -1  280.27   21.30
  -4 -10  -1  272.67   19.40
  -4  10  -1  295.87   16.20
  -4 -10   1  274.17   18.80
  -4  10  -1  287.27   23.90
   4 -10  -1  292.87   20.60
  -4  10  -1  276.67   19.90
   4  10   1  312.97   19.90
   4 -10  -1  284.27   17.20
   4  10   1  276.97   19.00
  -4 -10   1  282.67   19.20
   4 -10  -1  277.57   19.10
  -4 -10   1  296.97   21.00
  -4  10  -1  260.67   19.40
   4 -10  -1  279.87   14.80
  -4  10  -1  248.78   19.20
  -4 -10   1  268.77   22.60
   4  10   1  302.17   18.40
   5  10  -1  270.77   18.00
   5 -10   1  245.18   21.70
  -5 -10  -1  266.17   18.50
  -5 -10  -1  260.07   18.20
   5  10  -1  274.37   25.70
  -5  10   1  291.37   20.30
  -5 -10  -1  296.47   19.50
  -5 -10  -1  260.17   21.60
   5 -10   1  241.88   19.30
   5 -10   1  277.87   23.30
  -5  10   1  262.97   23.90
  -5  10   1  275.37   20.80
  -5 -10  -1  268.67   21.50
  -5  10   1  274.37   23.40
  -5  10   1  282.27   21.10
  -5  10  -1  279.47   21.20
  -5  10  -1  307.07   23.90
  -5 -10   1  271.37   21.20
   5 -10  -1  275.87   16.80
  -5  10  -1  284.37   20.70
  -5 -10   1  262.57   21.00
  -5 -10   1  309.57   19.50
   5 -10  -1  277.47   20.30
   5 -10  -1  255.37   21.90
  -5  10  -1  293.17   20.20
  -5 -10   1  277.07   22.70
  -5  10  -1  314.27   24.60
   5  10   1  291.47   19.90
  -5  10  -1  268.87   14.60
  -5 -10   1  276.27   18.50
   5 -10  -1  296.17   13.60
  -6  10   1  105.49   13.60
  -6 -10  -1  111.59   14.50
   6  10  -1  103.69   15.00
  -6 -10  -1   95.39   12.20
  -6  10   1  106.69   14.90
   6  10  -1   91.89   14.60
  -6  10   1   94.79   15.80
  -6  10   1  118.59   16.30
  -6 -10  -1  109.09   13.70
  -6 -10  -1   91.09   13.80
  -6  10   1   87.99   13.00
  -6 -10  -1   90.89   15.00
   6 -10   1  119.79   18.20
   6  10  -1  104.29   12.40
   6 -10   1  129.79   16.60
  -6 -10   1   84.09   18.90
  -6 -10   1   92.39   11.90
   6  10   1  106.19   13.60
  -6  10  -1   94.99   15.20
   6  10   1   99.09   15.40
  -6 -10   1  110.09   14.30
  -6  10  -1  113.59   14.00
  -6  10  -1  120.59   16.60
  -6  10  -1  107.49    8.90
  -6 -10   1  109.39   14.80
  -6  10  -1   83.69   15.00
   6  10   1  125.29   18.20
  -6  10  -1   89.79   12.50
  -6 -10   1  111.59   14.00
   6 -10  -1  101.09   14.70
  -7 -10  -1  189.18   25.80
  -7 -10  -1  215.68   21.20
  -7 -10  -1  220.48   16.40
  -7  10   1  206.48   19.20
  -7  10   1  226.48   27.20
  -7 -10  -1  196.88   25.40
  -7  10   1  233.78   21.20
  -7 -10  -1  205.68   18.60
  -7  10   1  204.98   20.60
  -7 -10  -1  182.88   20.20
  -7 -10   1  211.18   22.10
  -7 -10   1  214.58   16.70
  -7 -10   1  246.68   25.30
  -7 -10   1  225.58   21.30
  -7  10  -1  212.78   19.80
  -7  10  -1  208.18   20.70
  -7  10  -1  229.08   21.10
  -7  10  -1  225.08   24.30
   0  11   1   65.69   10.60
   0 -11   1   62.89   11.30
   0  11  -1   84.69    9.90
   0 -11   1   70.79   13.90
   0  11   1   40.40   10.60
   0  11  -1   54.59   10.60
   0 -11   1   74.39   11.50
   0  11   1   63.49   12.40
   0 -11  -1   63.09   13.30
   0  11  -1   53.59   11.70
   0 -11  -1   55.99   12.30
   0 -11  -1   56.99   10.90
   0  11  -1   55.69   12.30
   0  11  -1   78.79   11.80
   0 -11  -1   38.80   10.30
   0  11   1   67.09   11.70
   0  11   1   57.39    8.00
   0 -11   1   64.79   11.60
   0  11  -1   39.90   10.50
   1 -11   1  368.76   24.80
  -1 -11  -1  358.46   23.20
  -1 -11  -1  395.76   24.90
  -1  11   1  405.56   23.80
  -1 -11  -1  393.06   23.30
  -1  11   1  343.07   19.20
   1  11  -1  377.66   23.00
  -1  11   1  371.96   25.50
   1 -11   1  343.37   21.10
   1 -11   1  347.37   23.40
  -1 -11  -1  361.36   22.00
   1  11  -1  381.46   24.20
  -1  11   1  354.96   22.80
   1  11  -1  339.07   17.00
   1 -11   1  343.17   23.00
  -1  11   1  314.47   20.40
   1  11  -1  393.16   23.40
   1  11  -1  369.96   23.40
   1  11   1  379.56   24.90
   1 -11  -1  394.56   23.70
  -1  11  -1  410.36   26.80
   1 -11  -1  410.16   24.40
   1  11   1  363.96   22.70
  -1 -11   1  404.26   23.90
   1  11   1  363.46   22.80
   1  11   1  337.77   16.20
  -1  11  -1  360.36   23.00
   1 -11  -1  356.96   21.80
  -1 -11   1  376.96   22.30
  -1  11  -1  347.07   23.10
   1 -11  -1  323.97   23.50
  -1  11  -1  324.97   21.00
   1 -11  -1  374.96   21.00
   1  11   1  371.86   22.90
  -1 -11   1  352.56   24.90
  -1  11  -1  349.57   19.60
  -1 -11   1  370.76   22.60
  -2  11   1  250.07   18.70
   2  11  -1  227.38   19.40
  -2 -11  -1  241.18   19.20
  -2 -11  -1  206.78   18.40
   2 -11   1  212.68   16.20
   2 -11   1  188.08   22.60
   2 -11   1  252.17   18.90
   2  11  -1  217.38   11.60
  -2  11   1  225.18   16.00
   2 -11   1  224.88   16.50
  -2 -11  -1  245.38   19.00
   2  11  -1  227.58   19.30
   2  11  -1  214.58   17.40
   2  11  -1  235.78   19.40
  -2  11   1  228.28   22.20
  -2 -11  -1  186.78   19.70
  -2  11   1  206.88   16.20
   2 -11   1  245.88   20.00
  -2  11   1  218.38   19.10
   2 -11  -1  211.28   20.50
  -2  11  -1  222.98   26.60
   2  11   1  206.48   17.00
  -2  11  -1  225.78   22.30
  -2 -11   1  190.08   18.50
   2  11   1  208.18   19.40
   2 -11  -1  205.58   17.80
  -2 -11   1  204.48   18.50
  -2 -11   1  198.18   21.00
   2  11   1  189.38   18.60
   2 -11  -1  192.08   17.90
   2  11   1  184.88   17.40
  -2 -11   1  217.08   18.90
   2  11   1  211.48   10.60
  -2  11  -1  184.08   15.90
   2 -11  -1  193.98   16.70
  -2  11  -1  210.18   16.60
  -2  11  -1  232.48   20.20
   2 -11  -1  206.18   15.70
  -3  11   1  230.48   19.40
  -3 -11  -1  218.08   19.00
  -3 -11  -1  227.38   19.80
  -3  11   1  193.58   17.40
   3 -11   1  227.38   15.90
   3  11  -1  217.98   22.50
  -3  11   1  269.17   20.80
   3  11  -1  225.38    9.20
   3  11  -1  227.68   19.70
  -3  11   1  255.07   23.40
   3 -11   1  219.18   19.90
  -3 -11  -1  233.58   21.00
  -3  11   1  216.38   15.60
   3 -11   1  205.48   18.90
   3 -11   1  210.78   15.70
  -3 -11  -1  229.38   18.80
  -3 -11  -1  215.78   18.50
   3  11  -1  244.08   18.50
   3  11  -1  234.78   19.20
   3 -11  -1  217.08   15.10
   3 -11  -1  181.68   17.50
  -3  11  -1  209.78   15.90
  -3  11  -1  190.08   18.90
  -3 -11   1  216.78   17.60
  -3 -11   1  216.88   21.60
   3 -11  -1  209.58   21.10
   3  11   1  229.68   30.30
   3 -11  -1  205.88   19.90
   3 -11  -1  175.88   16.30
  -3 -11   1  215.88   19.90
  -3  11  -1  198.98   17.50
  -3 -11   1  192.58   18.40
  -3  11  -1  211.78   22.00
   3  11   1  170.38   16.90
   3  11   1  205.88   25.90
   3  11   1  189.68   18.60
  -3  11  -1  260.77   21.20
  -4  11   1  336.87   22.50
   4  11  -1  358.76   22.30
  -4  11   1  389.46   24.80
   4 -11   1  347.27   18.70
   4  11  -1  335.47   21.10
  -4  11   1  319.37   26.00
  -4 -11  -1  321.87   21.30
  -4 -11  -1  359.56   24.50
   4  11  -1  353.96   22.80
   4  11  -1  351.96   24.90
  -4 -11  -1  361.86   21.90
   4 -11   1  344.07   26.00
   4 -11   1  338.77   21.90
   4 -11   1  333.57   18.40
  -4  11   1  359.16   26.20
  -4 -11  -1  358.36   22.60
  -4 -11  -1  351.06   23.90
   4 -11   1  336.27   24.70
  -4  11   1  328.07   17.40
  -4  11   1  353.66   22.80
  -4  11  -1  343.57   24.20
  -4  11  -1  366.16   23.00
  -4 -11   1  345.17   22.20
  -4 -11   1  382.86   22.50
   4 -11  -1  353.86   22.50
  -4  11  -1  351.66   22.50
  -4 -11   1  364.96   30.10
   4 -11  -1  379.46   26.10
  -4 -11   1  357.96   24.10
   4  11   1  380.46   25.00
  -4  11  -1  326.57   18.20
   4  11   1  375.86   23.20
  -4  11  -1  355.86   27.00
   4 -11  -1  353.96   19.80
   4 -11  -1  337.47   17.50
   4  11   1  373.06   22.00
  -4  11  -1  346.87   25.90
   4  11   1  354.16   22.30
  -5 -11  -1  132.79   16.30
  -5  11   1  148.99   17.20
  -5 -11  -1  140.79   18.00
  -5 -11  -1  135.89   15.20
  -5  11   1  116.89   16.70
  -5  11   1  108.59   14.80
  -5  11   1  139.69   29.00
  -5 -11  -1  135.09   14.90
   5 -11   1  136.39   16.60
   5  11  -1  146.19   15.10
  -5  11   1  127.59   16.30
   5 -11   1  129.29   15.60
   5 -11   1  117.29   11.50
   5  11   1  147.79   16.30
   5 -11  -1  134.59   10.40
   5 -11  -1  130.69   15.40
  -5  11  -1  149.39   17.70
  -5  11  -1  114.09   11.40
  -5 -11   1  116.49   15.60
   5 -11  -1  141.99   16.80
  -5 -11   1  126.69   15.60
  -5  11  -1  141.09   17.90
  -5  11  -1  139.09   19.60
  -5 -11   1  154.68   16.50
  -5 -11   1  157.18   18.50
  -5 -11   1  132.39   17.70
   5 -11  -1  146.69   13.40
  -5  11  -1  140.99   16.90
  -6 -11  -1  245.38   19.10
  -6  11   1  262.07   21.30
  -6 -11  -1  240.98   18.10
  -6  11   1  207.08   21.00
  -6  11   1  253.37   20.40
  -6 -11  -1  220.78   29.30
  -6  11   1  278.87   32.00
   6  11   1  216.28   17.10
  -6  11  -1  245.78   21.70
  -6 -11   1  259.67   32.50
  -6 -11   1  295.07   31.60
  -6 -11   1  248.38   18.50
  -6  11  -1  251.77   19.90
  -6 -11   1  218.38   23.70
  -6  11  -1  247.78   26.60
  -6  11  -1  235.08   12.80
  -6  11  -1  239.98   20.80
  -7  11   1   51.49   13.80
  -7 -11  -1   28.00    8.40
  -7 -11  -1   28.50   11.90
  -7  11   1   39.00   13.30
  -7  11   1   49.40   10.70
  -7 -11  -1   38.40   11.20
  -7 -11  -1   41.80    9.70
  -7 -11  -1   27.50   10.40
  -7  11   1   40.90   10.50
  -7 -11  -1   58.49   10.00
  -7  11  -1   51.49   11.00
  -7  11  -1   40.30   10.40
  -7  11  -1   43.70   12.10
  -7  11  -1   39.00   15.00
  -7 -11   1   50.89    9.80
  -7 -11   1   38.10   11.10
  -7 -11   1   51.89   13.30
  -7 -11   1   40.00    9.10
   0  12   1  700.63   35.70
   0 -12  -1  692.93   32.00
   0 -12  -1  705.43   33.30
   0  12  -1  683.73   32.70
   0  12  -1  718.13   28.30
   0  12  -1  678.73   33.70
   0  12  -1  733.93   33.80
   0 -12  -1  683.63   35.80
   0 -12   1  721.43   36.10
   0  12  -1  741.63   36.70
   0  12  -1  771.62   49.80
   0 -12   1  723.83   32.50
   0  12   1  716.83   36.00
   0  12   1  728.03   33.10
   0  12   1  748.83   35.30
   0  12   1  705.23   27.70
   0 -12   1  684.33   32.80
   0 -12  -1  761.52   34.30
   0  12   1  741.63   32.80
   0 -12   1  765.72   34.80
  -1 -12  -1   44.30   10.80
   1 -12   1   49.70   13.60
  -1 -12  -1   45.30   10.20
  -1 -12  -1   34.40   17.00
   1  12  -1   53.69    7.90
   1  12  -1   44.60   10.70
   1 -12   1   42.40   12.40
   1 -12   1   51.09   12.40
  -1  12   1   39.20    8.30
  -1  12   1   68.19   14.60
   1  12  -1   45.50   11.20
  -1  12   1   53.19   10.40
  -1  12   1   44.20   11.90
  -1  12   1   53.19   12.20
  -1  12   1   40.10   10.60
   1 -12   1   35.20    9.90
   1  12   1   45.60   11.20
   1 -12  -1   37.20   12.50
   1  12   1   49.50   12.00
  -1  12  -1   37.10   12.10
  -1  12  -1   52.89   10.90
  -1 -12   1   26.10   10.20
  -1  12  -1   49.10    9.10
   1 -12  -1   41.90   11.50
   1  12   1   54.29   12.90
   1  12   1   49.90    7.10
  -1 -12   1   48.40   11.50
   1 -12  -1   40.30   17.90
   1  12   1   55.39   17.90
   1 -12  -1   31.40    8.30
   1  12   1   43.90   12.10
  -1 -12   1   49.80   11.30
  -1 -12   1   37.10   10.70
  -1  12  -1   52.79   13.70
  -1  12  -1   38.30   12.00
   2 -12   1  362.56   23.60
  -2 -12  -1  393.26   24.50
   2 -12   1  383.06   21.80
   2 -12   1  394.86   27.50
  -2  12   1  369.46   27.80
   2  12  -1  375.06   16.20
  -2 -12  -1  399.76   24.60
  -2  12   1  387.76   22.30
  -2  12   1  392.76   27.90
  -2  12   1  371.36   21.60
   2  12  -1  415.66   38.60
   2 -12   1  412.46   25.70
   2  12  -1  409.26   24.70
   2  12  -1  382.76   25.50
  -2 -12  -1  398.16   24.30
  -2  12   1  364.16   24.50
  -2  12   1  367.96   24.50
   2 -12   1  388.06   22.10
   2  12   1  375.56   22.80
  -2  12  -1  382.86   27.40
  -2 -12   1  374.26   27.20
  -2  12  -1  397.86   25.10
   2 -12  -1  394.96   30.20
   2 -12  -1  370.36   26.50
   2  12   1  371.96   25.00
  -2 -12   1  398.96   24.90
   2  12   1  399.36   28.70
  -2  12  -1  389.46   28.00
   2 -12  -1  385.36   25.30
   2 -12  -1  430.06   26.20
  -2  12  -1  394.16   22.40
  -2  12  -1  371.86   21.50
  -2  12  -1  369.86   24.80
  -2 -12   1  408.26   25.00
  -2 -12   1  383.56   24.70
  -3 -12  -1  206.28   19.00
  -3  12   1  219.08   20.10
  -3  12   1  252.17   24.80
  -3 -12  -1  197.18   24.00
   3  12  -1  206.48   20.00
  -3  12   1  235.48   22.00
   3 -12   1  186.48   16.10
  -3  12   1  246.68   32.80
  -3  12   1  232.38   18.00
   3 -12   1  218.08   16.50
  -3 -12  -1  222.58   19.70
  -3  12   1  209.28   16.00
   3 -12   1  228.48   28.40
   3  12  -1  230.88   21.40
  -3 -12  -1  206.98   20.10
   3  12  -1  249.97   19.40
   3 -12   1  224.08   20.50
  -3  12  -1  205.68   20.10
  -3  12  -1  204.38   16.60
   3  12   1  225.08   28.30
   3 -12  -1  236.68   20.10
  -3  12  -1  203.78   18.00
  -3  12  -1  200.58   30.80
   3  12   1  213.58   20.60
  -3  12  -1  205.58   21.20
   3 -12  -1  173.28   27.00
   3 -12  -1  210.68   17.20
  -3  12  -1  238.58   24.40
   3 -12  -1  206.38   15.60
   3  12   1  228.98   20.00
  -3 -12   1  201.98   22.80
   3  12   1  230.98   18.80
  -3 -12   1  214.88   19.50
  -3 -12   1  194.18   20.10
  -3 -12   1  209.98   19.80
  -4 -12  -1  188.58   18.40
  -4 -12  -1  182.08   21.20
   4 -12   1  194.38   15.30
   4 -12   1  202.78   20.20
  -4 -12  -1  183.68   18.10
  -4  12   1  206.98   18.60
  -4 -12  -1  205.48   20.60
  -4  12   1  191.18   19.80
  -4  12   1  202.78   14.40
   4 -12   1  195.48   19.30
  -4  12   1  241.08   34.40
  -4  12   1  193.18   24.10
  -4  12  -1  208.48   21.00
  -4  12  -1  195.98   19.60
  -4  12  -1  208.78   18.70
  -4 -12   1  193.48   18.50
   4 -12  -1  222.18   21.00
  -4 -12   1  215.98   19.60
  -4  12  -1  194.78   23.80
   4  12   1  233.78   26.70
  -4 -12   1  198.18   20.70
  -4  12  -1  183.58   15.00
   4 -12  -1  202.18   19.70
  -4 -12   1  192.18   22.50
   4 -12  -1  192.48   14.20
   4 -12  -1  194.48   16.20
  -5 -12  -1   41.90   12.50
   5 -12   1   30.00   10.30
  -5 -12  -1   37.90   11.80
  -5  12   1   27.00   11.20
  -5  12   1   23.40   10.70
   5 -12   1   21.70    6.70
  -5  12   1   11.50   15.00
  -5  12   1   39.60   12.20
  -5 -12  -1   12.40   10.00
  -5 -12  -1   35.00    9.90
  -5  12  -1   31.10   10.40
  -5 -12   1   32.80   15.20
  -5  12  -1   32.00   10.60
  -5  12  -1   15.70   14.10
  -5  12  -1   32.10    7.00
   5 -12  -1   19.90    9.70
  -5 -12   1   27.00   10.90
   5 -12  -1   32.00    6.70
   5  12   1   37.40   14.20
  -5 -12   1   32.40   10.40
  -5  12  -1   38.40   11.60
  -5 -12   1   15.40   11.10
   0  13  -1   34.10   11.10
   0 -13   1   43.30   12.40
   0 -13  -1   38.10   12.10
   0  13  -1   41.40   13.20
   0  13  -1   53.09    9.10
   0  13   1   58.39   12.10
   0 -13  -1   55.59   12.90
   0  13   1   37.70   12.30
   0  13  -1   27.90   11.80
   0 -13   1   23.10   10.60
   0  13  -1   49.10   15.10
   0 -13   1   45.10   11.30
   0  13   1   36.60   13.00
   0  13   1   41.20    8.00
   0 -13  -1   59.69   11.90
   0  13   1   54.19   20.10
   0 -13  -1   23.60   10.50
  -1 -13  -1   45.60   11.50
   1 -13   1   40.90   11.60
  -1  13   1   64.69   12.90
  -1  13   1   50.29    9.50
  -1 -13  -1   38.90   11.20
   1  13  -1   64.19   13.80
  -1  13   1   60.09   11.40
  -1 -13  -1   61.79   15.40
   1  13  -1   66.39   13.10
   1  13  -1   41.40   12.50
   1  13  -1   55.79   12.60
  -1 -13  -1   50.09   11.80
   1 -13   1   41.60   10.90
   1 -13   1   48.20   12.90
  -1  13   1   67.89   15.90
   1  13  -1   49.30    8.30
  -1  13   1   45.20   12.20
   1  13   1   47.80   11.10
   1  13   1   48.80    7.30
   1  13   1   39.20   11.50
  -1  13  -1   62.29   14.30
  -1  13  -1   40.70   11.00
  -1  13  -1   49.80   18.90
   1 -13  -1   47.00   11.80
   1 -13  -1   43.40   11.90
   1 -13  -1   30.40    9.80
  -1 -13   1   54.39   12.60
  -1 -13   1   46.20   12.60
   1 -13  -1   52.29   11.00
  -1  13  -1   61.69   12.00
  -1 -13   1   35.90   12.10
   1  13   1   70.59   14.10
  -1  13  -1   52.49   13.10
   2 -13   1   63.59   13.60
  -2  13   1   43.30   13.30
   2 -13   1   49.40   10.50
  -2  13   1   47.30    9.60
  -2 -13  -1   65.19   14.40
  -2 -13  -1   65.09   13.50
  -2 -13  -1   29.70   19.50
   2  13  -1   59.89   13.90
   2  13  -1   45.10    6.40
  -2  13   1   62.19   10.80
   2  13  -1   73.19   14.70
  -2 -13  -1   27.10   11.10
  -2  13   1   60.49   13.10
  -2  13   1   44.00   12.80
   2 -13   1   48.70   13.50
   2  13  -1   31.60   10.90
  -2  13  -1   59.39   10.20
   2  13   1   54.39   11.50
   2 -13  -1   64.89   10.80
   2  13   1   70.89   13.80
  -2  13  -1   49.40   10.90
  -2 -13   1   73.69   13.80
  -2 -13   1   38.90   11.20
  -2 -13   1   43.50   12.30
  -2  13  -1   65.19   12.80
  -2  13  -1   65.59   13.40
   2  13   1   56.89   19.50
   2 -13  -1   69.19   13.90
  -2  13  -1   49.40   14.20
   3 -13   1   67.59   13.60
  -3  13   1   57.19   11.50
  -3  13   1   60.09   14.40
   3  13  -1   53.99   11.80
  -3 -13  -1   57.09   12.00
  -3 -13  -1   47.00   14.50
  -3  13   1   54.49    9.80
   3  13  -1   69.69   13.00
   3 -13   1   73.59   11.30
  -3  13   1   60.39   21.10
  -3 -13  -1   54.69   12.00
  -3  13   1   69.19   13.90
  -3 -13  -1   47.10   13.60
   3 -13   1   57.89   12.70
  -3  13  -1   65.29   11.30
   3  13   1   49.70   11.30
  -3 -13   1   32.50   11.40
  -3  13  -1   51.39   10.60
  -3  13  -1   55.09   13.00
   3 -13  -1   57.29    9.90
   3 -13  -1   65.99   22.30
  -3 -13   1   57.09   12.60
   3 -13  -1   63.49   13.20
  -3  13  -1   61.39   12.90
  -3  13  -1   33.00   16.70
   3  13   1   51.49   12.10
  -4 -13  -1  190.88   20.60
  -4 -13  -1  170.18   18.60
  -4 -13  -1  215.18   19.20
   4 -13   1  202.18   16.20
  -4  13   1  172.88   18.50
  -4  13   1  164.58   14.50
   4  13  -1  199.38   19.20
  -4  13   1  188.38   21.90
  -4  13   1  191.08   25.80
   4 -13   1  179.48   20.70
  -4  13   1  204.58   20.50
   4 -13  -1  151.78   14.10
  -4 -13   1  191.28   20.80
  -4  13  -1  204.08   21.90
  -4  13  -1  181.58   24.50
  -4  13  -1  183.08   15.30
  -4 -13   1  190.78   19.40
  -4  13  -1  173.68   19.80
   4  13   1  162.98   19.80
  -4 -13   1  167.18   19.30
   4 -13  -1  198.48   20.90
  -4  13  -1  163.68   18.30
   0  14  -1  103.19   12.70
   0  14   1   90.39   22.30
   0  14  -1  111.39   17.30
   0 -14   1   98.39   16.00
   0 -14  -1   98.79   16.20
   0 -14  -1   88.09   13.00
   0  14  -1   98.09   15.70
   0  14   1  111.89   12.30
   0 -14   1  101.99   15.00
   0  14   1   92.69   16.00
   0 -14  -1   83.69   13.60
   0 -14   1  105.99   16.00
   0  14   1   91.79   15.90
  -1 -14  -1   41.70   11.90
  -1  14   1   37.70   12.70
  -1  14   1   38.90   10.20
  -1 -14  -1   42.30   11.90
  -1  14   1   43.40    9.60
  -1  14   1   24.20   12.10
   1 -14   1   59.19   12.30
   1  14  -1   36.60    7.20
   1 -14   1   29.80   10.00
   1 -14   1   32.10   11.60
   1  14  -1   49.60   19.60
  -1 -14  -1   60.69   12.50
   1 -14   1   22.70   12.40
  -1  14   1   52.99   13.80
   1 -14  -1   42.80   13.40
  -1  14  -1   51.59   14.80
   1 -14  -1   32.50    9.50
  -1  14  -1   44.40   12.50
  -1 -14   1   40.10   12.70
  -1 -14   1   74.79   18.20
  -1  14  -1   43.70    9.70
  -1 -14   1   29.60   10.80
  -1  14  -1   46.40   11.20
   1 -14  -1   47.50   13.50
   1  14   1   30.00   12.40
  -1  14  -1   46.30   13.70
  -1   0   2 1035.80   29.50
  -1   0  -2 1060.19   29.90
   1   0   2  868.31   29.30
   1   0  -2 1049.20   29.80
  -1   0  -2 1081.29   28.70
  -1   0   2 1015.70   29.20
  -1   0  -2 1042.00   28.60
  -1   0  -2 1037.60   27.90
   1   0  -2 1056.59   28.90
   1   0   2 1045.00   27.90
   1   0  -2 1081.29   29.20
  -1   0  -2 1082.89   29.40
   1   0   2  872.41   29.00
  -1   0   2  995.00   28.20
   1   0  -2  979.10   29.10
  -1   0   2  994.40   29.40
  -1   0   2 1060.59   29.20
  -1   0   2 1044.20   28.80
  -1   0  -2 1022.80   28.40
   1   0  -2 1049.99   28.80
  -4   0   2 7147.58  195.38
  -4   0   2 7161.18  192.48
   4   0  -2 7221.68  195.58
  -4   0  -2 7190.48  194.58
   4   0  -2 7219.78  192.48
  -4   0   2 7100.99  196.28
  -5   0   2 2653.13   76.19
  -5   0  -2 2644.74   76.69
  -5   0   2 2597.04   72.19
  -5   0  -2 2710.63   75.39
   5   0  -2 2562.64   72.59
  -5   0  -2 2612.94   75.09
   5   0  -2 2621.94   72.99
  -5   0  -2 2607.34   74.09
  -5   0  -2 2545.55   75.49
   5   0  -2 2591.44   72.29
  -5   0   2 2599.24   77.29
   5   0  -2 2589.54   76.19
  -5   0   2 2672.03   72.89
  -6   0   2 1261.17   37.60
   6   0  -2 1280.57   41.60
  -6   0  -2 1272.17   40.80
  -6   0   2 1259.77   36.60
  -6   0  -2 1272.17   40.50
   6   0  -2 1236.58   36.60
  -6   0  -2 1213.48   40.40
  -6   0  -2 1261.07   39.20
  -6   0   2 1243.08   36.30
  -6   0   2 1247.98   41.30
   6   0  -2 1254.47   36.50
  -6   0   2 1243.68   42.70
  -6   0  -2 1259.07   39.30
  -7   0   2  107.49   12.10
   7   0  -2  106.89    7.00
  -7   0  -2  105.19   11.10
  -7   0  -2  102.29   10.10
  -7   0  -2  105.49   11.80
  -7   0   2  105.79    6.80
  -7   0  -2   89.09   11.00
   7   0  -2  105.79   12.00
  -7   0   2  110.19    8.40
   7   0  -2  106.19    7.00
  -7   0   2  112.19    7.00
  -7   0  -2  102.79    9.90
  -7   0   2  104.89   12.10
  -8   0  -2   54.59    8.50
   8   0  -2   45.40    5.00
  -8   0   2   54.49   11.40
  -8   0   2   48.60    5.00
  -8   0  -2   61.79    8.80
   8   0  -2   44.10    5.10
  -8   0  -2   42.30    7.30
  -8   0   2   48.30    4.90
  -8   0  -2   65.89   10.10
  -8   0   2   54.59    6.80
  -8   0   2   54.99    9.50
  -8   0   2   54.59    6.70
  -8   0  -2   55.29    7.70
  -9   0  -2    3.70    6.50
  -9   0   2   15.30    5.20
  -9   0  -2    7.70    5.60
  -9   0  -2   11.90    7.20
  -9   0   2   11.90    9.10
  -9   0   2    7.30    4.90
  -9   0  -2    5.60    7.00
  -9   0  -2   10.50    6.40
  -9   0   2   13.80    7.20
 -10   0   2    8.00    7.30
 -10   0  -2    4.70    5.80
 -10   0   2   -4.60    4.00
 -10   0   2   -6.70    3.90
 -10   0  -2   -4.90    6.20
 -10   0   2    0.20    4.20
 -10   0   2   -4.90    7.70
 -10   0  -2    6.20    6.80
 -10   0   2    1.50    6.80
 -10   0  -2   -2.30    5.00
 -10   0  -2   -6.80    6.80
 -11   0  -2    4.60    6.90
 -11   0  -2    2.40    5.80
 -11   0   2    5.20    4.60
 -11   0  -2   -4.40    9.80
 -11   0   2   15.40    8.10
 -11   0   2   10.00    5.10
 -11   0  -2    4.80    5.50
 -11   0  -2    9.80    8.10
 -11   0   2   10.80    4.90
 -11   0   2    5.60    7.30
 -11   0   2    1.20    7.60
   0   1  -2   64.39    4.40
   0  -1   2   79.39    4.50
   0   1  -2   54.59    4.00
   0  -1  -2   68.59    3.40
   0  -1  -2   63.99    4.10
   0  -1   2   67.89    4.40
   0   1   2   66.39    4.00
   0   1  -2   59.09    4.30
   0  -1  -2   65.99    4.20
   0   1   2   65.29    4.40
   0  -1   2   62.19    3.50
   0   1  -2   61.89    4.10
   0  -1  -2   68.09    4.50
   0   1   2   63.49    3.30
   0  -1  -2   69.19    3.90
   0  -1  -2   65.79    4.00
   0  -1   2   65.99    4.50
   0   1  -2   63.59    3.60
  -2   1   2 2394.66   67.49
   2   1  -2 2519.05   67.99
  -2   1   2 2382.56   68.89
  -2  -1  -2 2465.95   66.39
  -2  -1  -2 2449.05   67.19
   2   1  -2 2441.66   68.79
   2   1  -2 2421.86   67.59
  -2  -1  -2 2478.85   68.59
   2  -1   2 2510.15   68.59
  -2   1   2 2410.86   67.39
  -2   1   2 2421.06   67.69
   2  -1   2 2469.65   66.89
  -2   1   2 2529.15   68.49
   2  -1   2 2632.34   71.59
  -2  -1  -2 2390.96   66.29
   2  -1  -2 2477.45   66.09
  -2   1  -2 2437.46   65.69
  -2  -1   2 2447.66   67.49
   2  -1  -2 2370.66   67.49
  -2   1  -2 2380.56   67.69
   2  -1  -2 2397.36   68.19
   2   1   2 2500.55   66.39
   2   1   2 2509.75   67.19
  -2   1  -2 2456.95   66.89
  -2  -1   2 2521.75   67.89
  -2   1  -2 2505.15   68.59
  -2  -1   2 2516.15   67.69
   2  -1  -2 2437.36   67.99
   2  -1  -2 2383.86   68.79
  -2   1  -2 2328.17   67.79
   2   1   2 2471.55   68.59
   2   1   2 2526.65   66.49
  -2  -1   2 2487.25   68.89
   3  -1  -2   -0.10    0.90
  -4  -1  -2 4783.72  129.89
   4  -1   2 4911.41  126.19
   4  -1   2 4840.52  129.49
   4   1  -2 4888.51  128.69
  -4   1   2 4807.22  127.69
  -4   1   2 4861.41  126.29
  -4   1   2 4851.71  129.99
   4  -1   2 4808.62  125.99
   4   1  -2 4811.72  127.49
  -4  -1  -2 4785.62  129.09
   4   1  -2 4694.53  130.69
   4   1  -2 4795.02  127.39
  -4   1   2 4783.72  127.79
  -4  -1  -2 4813.02  128.69
  -4   1   2 4830.22  131.49
  -4  -1  -2 4795.42  128.59
  -4  -1   2 4472.65  125.89
  -4   1  -2 4474.65  129.29
  -4   1  -2 4484.65  125.99
   4  -1  -2 4612.14  127.79
  -4  -1   2 4603.04  130.49
  -4   1  -2 4670.73  127.39
  -4   1  -2 4631.94  125.99
   4  -1  -2 4532.45  129.69
  -4  -1   2 4540.25  127.09
  -4  -1   2 4564.04  127.29
   4  -1  -2 4589.44  127.49
  -4  -1   2 4551.54  128.29
   4  -1  -2 4619.84  126.19
  -4   1  -2 4720.23  130.09
  -5  -1  -2 4478.65  123.19
  -5  -1  -2 4364.36  121.19
   5  -1   2 4387.26  121.49
  -5   1   2 4377.16  118.79
   5   1  -2 4374.96  118.39
   5  -1   2 4416.36  116.59
   5   1  -2 4266.47  122.59
  -5  -1  -2 4350.86  121.49
   5   1  -2 4302.07  120.09
  -5   1   2 4414.56  121.79
   5   1  -2 4381.16  118.49
  -5  -1  -2 4437.66  121.09
  -5   1   2 4374.96  117.59
  -5   1   2 4221.38  118.59
  -5  -1  -2 4676.93  128.59
   5  -1   2 4346.57  116.39
  -5   1   2 4386.86  123.69
  -5  -1   2 4346.47  117.69
   5  -1  -2 4336.77  118.59
  -5  -1   2 4292.47  118.39
  -5  -1   2 4290.17  118.09
   5  -1  -2 4300.97  119.19
  -5   1  -2 4302.77  121.69
  -5   1  -2 4359.46  122.09
   5  -1  -2 4222.28  121.79
  -5  -1   2 4350.66  119.99
  -5   1  -2 4203.18  116.49
  -5   1  -2 4434.96  119.39
  -5  -1   2 4405.46  122.79
  -6  -1  -2 3102.29   89.59
   6   1  -2 3010.50   87.99
  -6  -1  -2 3039.40   88.89
   6   1  -2 3099.09   91.39
  -6   1   2 3041.30   86.19
  -6  -1  -2 3079.89   89.39
  -6   1   2 3019.90   86.19
   6   1  -2 3044.90   85.69
  -6   1   2 3102.29   92.69
   6   1  -2 3079.09   85.89
  -6   1   2 3091.19   90.19
  -6   1   2 3018.20   85.49
  -6  -1  -2 3079.59   89.59
  -6  -1  -2 3060.79   89.69
  -6  -1   2 3214.18   92.49
  -6  -1   2 3189.88   88.19
  -6   1  -2 3097.19   90.69
   6  -1  -2 3211.48   86.69
   6  -1  -2 3209.58   86.29
   6  -1  -2 3176.18   90.69
  -6  -1   2 3232.38   91.69
  -6   1  -2 3328.67   95.79
  -6  -1   2 3154.38   85.79
  -6  -1   2 3121.19   85.89
  -6   1  -2 3198.98   88.49
  -6   1  -2 3215.88   90.79
  -6  -1   2 3147.49   85.59
  -7  -1  -2 2028.80   60.79
  -7  -1  -2 2022.50   59.59
   7   1  -2 2027.70   54.99
   7   1  -2 2008.90   54.79
  -7  -1  -2 2014.00   60.19
  -7   1   2 2070.09   64.09
  -7   1   2 2029.90   60.89
  -7   1   2 2001.20   55.39
  -7  -1  -2 2036.80   59.69
  -7   1   2 2021.20   55.59
  -7  -1  -2 2024.40   60.19
  -7  -1   2 1913.21   57.89
  -7  -1   2 1948.41   55.79
  -7   1  -2 1867.11   60.99
  -7   1  -2 1915.71   60.59
  -7   1  -2 1914.11   57.69
  -7  -1   2 1872.21   62.59
  -7  -1   2 1912.41   54.59
  -7  -1   2 1901.31   61.69
  -7   1  -2 1911.11   57.99
   7  -1  -2 1912.61   55.69
   7  -1  -2 1920.61   60.79
   7  -1  -2 1915.81   55.39
  -7  -1   2 1862.71   54.39
  -7   1  -2 1913.31   60.89
  -8   1   2 1498.05   44.30
  -8  -1  -2 1508.45   49.30
  -8   1   2 1554.04   55.09
  -8  -1  -2 1480.85   49.60
  -8  -1  -2 1492.75   49.30
  -8  -1  -2 1505.65   48.80
  -8   1   2 1486.95   43.80
   8   1  -2 1499.95   42.40
  -8   1   2 1499.25   43.60
   8   1  -2 1528.35   42.50
  -8  -1  -2 1505.75   50.49
  -8   1   2 1494.55   50.29
   8  -1  -2 1576.54   44.10
  -8   1  -2 1547.55   51.59
  -8  -1   2 1543.95   42.20
   8  -1  -2 1567.34   50.99
  -8   1  -2 1568.74   48.00
  -8  -1   2 1528.25   42.20
   8  -1  -2 1567.94   44.00
  -8  -1   2 1565.14   51.99
  -8   1  -2 1530.05   51.09
  -8   1  -2 1556.94   50.69
  -8  -1   2 1567.84   47.50
  -8  -1   2 1505.25   53.09
  -8  -1   2 1519.25   45.10
  -8   1  -2 1550.84   47.10
  -9  -1  -2  636.04   27.60
  -9  -1  -2  664.53   27.70
  -9   1   2  707.93   33.00
  -9   1   2  695.03   25.80
  -9  -1  -2  706.43   30.00
  -9   1   2  641.54   22.20
  -9  -1  -2  662.53   28.30
  -9  -1  -2  681.73   27.30
  -9   1   2  672.33   25.50
  -9   1   2  638.54   28.60
  -9   1  -2  680.53   25.20
  -9  -1   2  756.12   31.40
  -9  -1   2  722.63   32.50
  -9  -1   2  703.73   25.80
  -9   1  -2  711.53   31.00
  -9   1  -2  715.33   29.10
  -9   1  -2  695.23   26.60
 -10   1   2  459.55   16.20
 -10   1   2  475.85   24.10
 -10   1   2  430.56   24.60
 -10   1   2  484.05   28.40
 -10  -1  -2  460.65   21.60
 -10   1   2  449.76   19.60
 -10   1   2  465.95   20.10
 -10  -1  -2  485.45   22.60
 -10  -1  -2  460.55   23.70
 -10  -1  -2  459.75   24.50
 -10  -1  -2  482.45   24.00
 -10   1  -2  447.46   24.40
 -10   1  -2  465.35   23.10
 -10  -1   2  501.05   27.80
 -10  -1   2  453.15   23.40
 -10  -1   2  454.75   25.00
 -10   1  -2  446.56   19.30
 -10  -1   2  443.96   19.70
 -10   1  -2  435.96   25.20
 -10  -1   2  409.16   22.50
 -10   1  -2  443.36   21.10
 -11   1   2  201.18   13.30
 -11  -1  -2  182.58   14.60
 -11  -1  -2  191.68   15.30
 -11   1   2  205.48   21.00
 -11  -1  -2  195.28   16.20
 -11  -1  -2  180.48   15.50
 -11   1   2  198.18   17.30
 -11  -1  -2  177.28   17.50
 -11   1   2  198.48   13.10
 -11   1   2  177.18   18.00
 -11  -1   2  202.18   16.90
 -11  -1   2  183.48   10.40
 -11   1  -2  188.18   18.60
 -11  -1   2  217.78   13.30
 -11   1  -2  185.88   14.40
 -11  -1   2  207.88   20.80
 -11   1  -2  213.98   18.20
 -11   1  -2  205.68   12.90
 -11   1  -2  176.68   15.60
 -11  -1   2  183.58   18.70
  -1  -2  -2 1043.10   32.20
   1   2  -2 1066.79   32.10
  -1  -2  -2 1014.30   32.40
  -1   2   2 1036.90   32.30
   1  -2   2 1054.29   31.70
   1  -2   2 1005.50   32.20
  -1  -2  -2 1079.09   30.80
  -1   2   2 1042.50   32.40
   1  -2   2 1081.19   31.80
   1   2  -2 1020.80   31.30
  -1   2   2 1008.80   31.80
  -1  -2  -2 1048.70   30.50
   1   2  -2 1070.69   32.00
  -1  -2  -2 1052.89   31.40
  -1   2   2 1099.99   32.20
  -1   2   2 1016.80   32.10
   1   2  -2 1068.39   32.40
   1  -2   2 1024.50   33.00
  -1  -2  -2 1016.60   31.50
   1  -2   2 1053.69   32.30
   1   2   2 1109.89   31.70
  -1  -2   2 1180.08   32.30
  -1  -2   2 1170.88   32.40
  -1   2  -2 1157.78   32.10
   1  -2  -2 1172.08   32.30
  -1  -2   2 1116.89   31.50
   1  -2  -2 1122.79   32.40
   1   2   2 1180.68   30.70
  -1   2  -2 1141.79   32.00
   1   2   2 1175.68   32.90
  -1  -2   2 1188.18   32.70
  -1   2  -2 1148.29   32.20
   1  -2  -2 1105.79   32.60
  -1   2  -2 1106.49   32.40
   1  -2  -2 1120.09   32.10
   1   2   2 1095.69   31.50
  -1   2  -2 1137.39   32.60
  -1  -2   2 1148.99   32.40
   1   2   2 1157.68   31.00
  -3  -2  -2 2143.09   64.29
  -3   2   2 2057.99   56.79
  -3  -2  -2 2027.10   54.19
  -3  -2  -2 2026.70   54.69
   3  -2   2 2002.30   55.19
  -3  -2  -2 2030.10   57.19
   3   2  -2 1971.30   57.89
   3  -2   2 2019.60   53.59
  -3   2   2 2027.20   56.69
   3   2  -2 1696.93   53.19
  -3   2   2 2000.80   56.09
  -3  -2  -2 1945.81   55.19
   3   2  -2 2080.99   57.19
  -3   2   2 2015.50   56.19
   3   2  -2 2002.10   55.79
   3  -2   2 2027.20   55.29
   3  -2   2 1981.70   57.09
  -3   2   2 2016.80   58.39
   3  -2  -2 1963.90   57.99
  -3  -2   2 2010.50   56.79
  -3  -2   2 1974.40   55.69
   3   2   2 1996.00   54.59
  -3   2  -2 1896.71   55.49
  -3   2  -2 1989.60   58.09
  -3   2  -2 1948.91   55.39
  -3  -2   2 1980.00   55.69
   3   2   2 1988.30   56.99
  -3  -2   2 1881.11   55.39
   3  -2  -2 1918.21   56.49
  -3   2  -2 1934.61   53.69
   3   2   2 1923.51   54.09
  -3   2  -2 1884.11   56.99
   3   2   2 1956.00   54.29
   3  -2  -2 1916.91   55.79
  -3  -2   2 2002.30   57.89
   4   2  -2 4888.11  133.29
   4  -2   2 4932.01  132.59
  -4   2   2 4793.02  134.59
  -4   2   2 4915.31  135.59
  -4  -2  -2 4971.60  135.69
  -4  -2  -2 4856.01  137.79
  -4  -2  -2 4885.01  130.99
   4  -2   2 4779.32  135.39
   4   2  -2 4896.21  134.99
  -4  -2  -2 4928.61  132.99
  -4   2   2 4673.43  133.99
  -4   2   2 4711.43  133.49
   4   2  -2 4865.51  133.19
  -4  -2  -2 4982.80  131.09
  -4   2   2 4965.10  137.19
   4  -2   2 4821.82  132.39
  -4  -2   2 4855.81  136.39
   4   2   2 5073.09  135.29
  -4  -2   2 4854.31  133.09
  -4  -2   2 5024.60  137.39
   4  -2  -2 4910.81  136.79
   4   2   2 5067.39  131.19
  -4   2  -2 5152.98  136.49
  -4  -2   2 4782.92  131.09
  -4   2  -2 4901.61  132.49
  -4   2  -2 4830.12  132.59
  -4  -2   2 5047.40  133.19
   4  -2  -2 4927.11  133.59
   4   2   2 5009.70  131.09
  -4   2  -2 4920.01  135.79
  -4   2  -2 4878.51  131.89
   4  -2  -2 4840.52  134.99
  -5   2   2 1172.28   38.10
   5   2  -2 1168.28   37.90
   5   2  -2 1140.89   35.60
   5  -2   2 1200.28   34.70
   5  -2   2 1202.18   34.90
   5  -2   2 1174.88   38.70
  -5  -2  -2 1152.08   38.00
  -5   2   2 1167.08   37.40
  -5  -2  -2 1235.78   44.30
  -5  -2  -2 1216.88   38.70
  -5   2   2 1154.18   36.20
  -5   2   2 1175.98   40.50
   5   2  -2 1200.98   35.60
  -5   2   2 1150.88   36.00
  -5  -2  -2 1188.98   36.30
  -5  -2  -2 1211.18   38.60
  -5   2  -2 1209.08   39.60
  -5  -2   2 1244.88   35.40
  -5  -2   2 1223.98   34.10
   5  -2  -2 1223.88   38.50
  -5  -2   2 1300.87   40.40
  -5  -2   2 1273.97   35.60
  -5  -2   2 1251.47   38.00
  -5   2  -2 1239.88   34.80
   5  -2  -2 1211.38   36.00
  -5   2  -2 1226.78   39.30
  -5   2  -2 1207.98   35.20
   5  -2  -2 1228.58   36.60
  -5   2  -2 1213.58   34.80
  -6  -2  -2 1574.14   47.30
  -6  -2  -2 1582.14   48.80
  -6  -2  -2 1560.74   49.40
   6  -2   2 1557.44   44.50
  -6   2   2 1468.05   46.20
  -6   2   2 1546.25   52.19
  -6   2   2 1504.55   48.90
   6   2  -2 1560.94   45.40
   6   2  -2 1508.75   48.30
  -6  -2  -2 1553.04   48.90
   6  -2   2 1535.45   49.80
   6  -2   2 1540.15   44.20
   6   2  -2 1521.95   45.20
  -6  -2  -2 1528.25   49.40
  -6   2   2 1509.35   46.20
  -6   2  -2 1618.84   46.50
   6  -2  -2 1610.14   46.70
  -6   2  -2 1610.44   46.20
   6  -2  -2 1619.04   49.50
  -6  -2   2 1682.43   51.69
  -6  -2   2 1587.04   44.60
  -6   2  -2 1659.83   44.50
  -6  -2   2 1622.94   45.30
  -6   2  -2 1604.94   50.79
  -6  -2   2 1634.14   45.20
  -6   2  -2 1694.63   50.99
  -6  -2   2 1675.63   48.80
  -7   2   2 1386.06   45.10
  -7  -2  -2 1405.86   45.20
   7   2  -2 1377.26   44.30
  -7   2   2 1383.96   41.30
  -7   2   2 1390.06   48.80
  -7  -2  -2 1366.16   45.60
   7   2  -2 1388.76   40.00
  -7  -2  -2 1382.66   44.70
  -7  -2  -2 1372.06   43.30
  -7   2   2 1417.06   41.30
   7  -2   2 1376.56   38.50
  -7  -2  -2 1419.86   45.40
   7   2  -2 1406.66   39.90
   7  -2  -2 1393.26   41.60
  -7  -2   2 1457.65   47.70
  -7   2  -2 1341.67   38.30
  -7  -2   2 1365.56   47.80
   7  -2  -2 1383.76   41.00
  -7  -2   2 1382.66   39.70
  -7  -2   2 1354.16   39.60
  -7   2  -2 1365.46   42.00
  -7  -2   2 1363.86   44.00
   7  -2  -2 1399.16   45.50
  -7   2  -2 1386.86   46.90
  -7   2  -2 1384.86   46.90
  -7  -2   2 1354.56   40.00
  -7   2  -2 1399.46   43.40
  -8   2   2 1213.58   36.80
   8   2  -2 1219.08   34.60
  -8  -2  -2 1239.78   40.30
  -8  -2  -2 1176.28   41.40
  -8   2   2 1248.48   36.80
  -8  -2  -2 1209.78   42.20
  -8   2   2 1237.58   42.00
  -8  -2  -2 1272.47   42.80
  -8   2   2 1191.28   40.20
  -8   2   2 1206.28   54.59
  -8  -2  -2 1221.08   41.10
   8   2  -2 1214.98   34.60
  -8   2  -2 1201.28   38.60
  -8  -2   2 1234.78   45.10
  -8   2  -2 1177.88   37.80
  -8  -2   2 1159.18   36.00
  -8   2  -2 1213.38   43.90
  -8  -2   2 1208.68   34.20
  -8   2  -2 1228.08   43.80
   8  -2  -2 1240.68   37.10
  -8  -2   2 1247.78   44.50
   8  -2  -2 1221.58   36.60
  -8  -2   2 1265.87   40.70
   8  -2  -2 1270.17   42.50
  -8   2  -2 1207.48   42.90
  -9   2   2  661.83   27.10
  -9   2   2  697.43   33.50
  -9   2   2  674.53   22.30
  -9  -2  -2  690.53   27.60
  -9   2   2  718.33   31.80
  -9  -2  -2  728.53   30.20
  -9   2   2  732.03   29.50
  -9  -2  -2  706.43   29.90
  -9  -2  -2  687.73   28.50
  -9  -2  -2  697.63   28.20
  -9   2  -2  635.54   41.80
   9  -2  -2  709.43   22.70
  -9   2  -2  729.83   26.20
  -9  -2   2  793.22   32.60
  -9   2  -2  720.83   31.50
  -9  -2   2  703.23   32.60
  -9   2  -2  658.93   24.40
   9  -2  -2  724.93   29.70
  -9   2  -2  722.43   30.10
  -9  -2   2  707.53   27.50
  -9  -2   2  692.33   22.80
  -9  -2   2  699.53   28.40
 -10  -2  -2  129.39   13.00
 -10   2   2  125.69   11.80
 -10   2   2   91.29   16.10
 -10  -2  -2   99.89   12.10
 -10  -2  -2   99.49   13.80
 -10   2   2  129.99   13.80
 -10  -2  -2  139.09   14.90
 -10   2   2  107.89   13.50
 -10   2   2  111.99   15.70
 -10  -2  -2  105.89   12.20
 -10   2  -2  102.59   13.70
 -10  -2   2  141.39   12.50
 -10   2  -2  125.89    9.70
 -10  -2   2  107.39    7.60
 -10  -2   2  115.69   14.20
 -10  -2   2  129.39   16.90
 -10   2  -2  143.09   15.70
 -10   2  -2  114.29   11.10
 -10  -2   2  112.79   12.60
 -10   2  -2  117.19   15.80
 -11   2   2  102.49   13.90
 -11   2   2   87.59   14.40
 -11   2   2  122.29   11.90
 -11  -2  -2  142.29   14.20
 -11   2   2  116.49   14.60
 -11   2   2  123.19   12.40
 -11  -2  -2  112.79   14.50
 -11  -2  -2  108.59   12.70
 -11  -2  -2  142.69   15.90
 -11  -2  -2  141.79   13.80
 -11  -2   2  131.59   13.70
 -11   2  -2  108.49   14.60
 -11  -2   2  111.89   15.30
 -11   2  -2  121.39    9.30
 -11  -2   2  127.09   11.90
 -11   2  -2  106.49   14.00
 -11  -2   2  141.49   17.80
 -11   2  -2  122.59   11.70
 -11   2  -2  108.49   14.40
   4  -3   2 2940.01   85.49
  -4  -3  -2 2893.91   81.19
   4  -3   2 2925.01   82.49
  -4  -3  -2 2891.21   85.29
   4   3  -2 2974.60   82.99
   4  -3   2 2939.01   82.79
  -4  -3  -2 2976.20   81.39
   4  -3   2 3021.50   80.79
  -4   3   2 2830.52   83.39
  -4   3   2 2879.91   83.89
  -4   3   2 2986.90   86.79
   4   3  -2 2863.81   82.79
  -4  -3  -2 2922.81   84.59
   4   3  -2 2889.41   84.89
  -4  -3  -2 2981.40   81.09
  -4   3   2 2914.71   84.79
   4   3  -2 2911.01   80.79
  -4   3   2 2934.71   83.59
   4  -3  -2 3044.10   84.09
  -4  -3   2 2993.20   82.99
   4  -3  -2 2978.10   83.29
  -4  -3   2 3005.50   84.99
   4   3   2 3100.99   81.39
  -4   3  -2 3020.90   85.99
  -4   3  -2 3021.80   82.69
  -4   3  -2 2919.91   85.69
   4   3   2 3097.49   81.59
   4   3   2 3056.59   84.69
  -4   3  -2 2938.91   80.59
  -4  -3   2 3088.69   86.29
   4  -3  -2 3053.19   86.59
  -4   3  -2 2989.10   82.89
  -4   3  -2 2993.70   82.19
  -4  -3   2 2966.90   82.29
  -4  -3   2 3021.30   80.89
  -4  -3   2 3070.19   82.89
   5   3  -2 3024.90   82.19
  -5  -3  -2 3011.50   79.89
   5   3  -2 2754.82   83.89
   5  -3   2 2940.81   83.69
  -5   3   2 2963.10   83.99
   5   3  -2 2973.20   84.99
  -5  -3  -2 2920.01   85.29
   5  -3   2 2961.80   81.69
  -5  -3  -2 2969.70   84.49
  -5   3   2 2962.40   84.69
  -5   3   2 2904.01   82.79
   5  -3   2 2985.60   80.69
  -5   3   2 2916.41   86.89
  -5  -3  -2 3010.00   79.69
  -5  -3  -2 3049.29   81.29
  -5   3   2 2989.80   87.49
   5  -3   2 3040.70   85.99
   5  -3  -2 2891.91   86.69
  -5  -3   2 2873.61   84.59
  -5  -3   2 2986.80   86.49
   5  -3  -2 2923.81   84.09
  -5   3  -2 2894.61   81.59
  -5   3  -2 2968.30   86.09
  -5   3  -2 2903.81   81.39
   5   3   2 2957.40   79.89
  -5   3  -2 2864.81   80.39
  -5   3  -2 2875.41   81.89
  -5  -3   2 2818.12   82.09
  -5   3  -2 2949.10   86.19
  -5  -3   2 2882.61   80.09
   5   3   2 3021.80   79.89
  -5  -3   2 2979.10   81.79
  -5  -3   2 2871.41   81.79
   5   3   2 2962.40   84.29
   5  -3  -2 2825.62   82.99
   5  -3  -2 2913.61   82.59
  -6  -3  -2  769.12   25.00
  -6   3   2  798.52   27.70
  -6   3   2  768.92   26.00
  -6  -3  -2  754.92   28.90
  -6  -3  -2  784.32   27.70
   6  -3   2  823.32   26.40
   6  -3   2  778.62   24.60
   6   3  -2  763.72   28.40
  -6   3   2  741.23   27.80
  -6  -3  -2  755.02   28.90
   6  -3   2  763.02   29.30
   6   3  -2  771.62   30.40
  -6   3   2  790.82   26.00
   6   3  -2  778.72   24.70
  -6   3   2  772.72   31.30
   6  -3  -2  774.02   25.60
  -6   3  -2  770.22   24.40
  -6   3  -2  747.43   24.10
  -6   3  -2  726.43   29.70
  -6  -3   2  758.92   30.10
   6  -3  -2  743.53   26.00
   6  -3  -2  747.83   30.30
  -6   3  -2  758.72   24.50
  -6  -3   2  738.43   23.10
  -6  -3   2  754.72   24.40
  -6  -3   2  770.22   24.40
  -6   3  -2  753.82   29.90
   6  -3  -2  762.42   27.70
  -6  -3   2  763.12   28.10
  -7  -3  -2  783.52   29.90
   7  -3   2  787.02   24.30
   7   3  -2  797.42   24.40
  -7   3   2  768.92   28.70
  -7   3   2  800.92   26.20
  -7   3   2  780.82   28.60
   7   3  -2  767.82   29.10
  -7   3   2  752.62   25.90
  -7  -3  -2  806.62   28.70
   7  -3   2  764.72   30.60
  -7  -3  -2  786.82   26.10
   7   3  -2  779.42   24.40
  -7   3   2  806.72   33.20
   7  -3   2  756.02   23.90
  -7  -3  -2  781.02   30.20
  -7  -3  -2  779.82   28.80
  -7   3  -2  745.43   31.00
  -7  -3   2  752.42   23.90
  -7  -3   2  754.82   24.00
  -7  -3   2  730.53   23.30
  -7  -3   2  722.13   31.00
   7  -3  -2  758.62   25.60
  -7   3  -2  767.12   24.20
   7  -3  -2  749.92   26.10
   7  -3  -2  728.03   28.50
  -7   3  -2  749.03   26.50
  -7   3  -2  722.53   31.00
  -7   3  -2  765.62   24.20
  -7  -3   2  745.53   28.60
  -7   3  -2  715.33   24.60
   8  -3   2  334.67   12.40
  -8  -3  -2  345.47   19.00
  -8  -3  -2  330.17   20.00
  -8   3   2  338.07   17.50
  -8   3   2  350.26   18.50
   8   3  -2  356.96   12.80
  -8   3   2  342.97   22.90
   8   3  -2  333.37   12.70
   8  -3   2  346.47   12.80
   8   3  -2  382.86   19.30
  -8  -3  -2  335.67   19.50
  -8  -3  -2  340.97   18.00
  -8   3   2  357.56   18.60
  -8   3   2  356.26   15.20
  -8  -3  -2  325.27   16.20
  -8  -3   2  356.56   12.60
  -8   3  -2  391.86   16.30
  -8  -3   2  338.77   12.40
  -8  -3   2  372.46   18.90
  -8  -3   2  356.46   25.70
   8  -3  -2  381.36   19.40
  -8  -3   2  378.86   21.80
   8  -3  -2  377.16   15.70
   8  -3  -2  357.96   14.80
  -8   3  -2  357.66   21.80
  -8   3  -2  338.67   12.70
  -8   3  -2  352.86   12.60
  -8  -3   2  342.07   12.90
  -8   3  -2  342.27   15.10
  -8   3  -2  358.66   22.20
  -9   3   2  152.58   14.30
  -9   3   2  162.58   18.70
  -9   3   2  179.68   17.30
  -9   3   2  156.48   10.00
  -9   3   2  166.58   14.20
  -9  -3  -2  180.38   15.10
  -9   3   2  165.88   10.00
  -9  -3  -2  149.88   13.20
  -9  -3  -2  149.29   15.50
  -9  -3  -2  155.88   14.80
  -9  -3  -2  168.48   12.40
  -9  -3   2  168.68   17.20
  -9  -3   2  136.19   16.90
   9  -3  -2  160.78   13.60
  -9   3  -2  149.88   10.90
  -9   3  -2  152.18   16.80
  -9  -3   2  148.69   12.50
  -9   3  -2  142.39    9.10
  -9  -3   2  138.59   13.80
  -9  -3   2  139.89    7.70
  -9   3  -2  143.49   17.20
 -10   3   2  102.19   18.80
 -10   3   2   97.39    7.30
 -10  -3  -2  113.99   14.20
 -10  -3  -2  103.09   12.20
 -10  -3  -2   99.19   12.30
 -10   3   2   99.79   14.30
 -10   3   2   64.99   12.50
 -10  -3  -2  120.29   14.20
 -10   3   2   94.39   11.10
 -10  -3  -2  113.69   11.70
 -10   3  -2   90.09   12.00
 -10  -3   2  114.39   14.50
 -10   3  -2   93.59   13.70
  10  -3  -2   86.09   10.90
  10  -3  -2  115.29    7.40
 -10   3  -2  100.39   10.30
 -10  -3   2  100.39   12.60
 -10  -3   2   89.99   12.80
 -10  -3   2   99.79   12.10
 -10   3  -2   97.59    7.60
 -10   3  -2  111.49    9.70
 -10   3  -2  101.39   14.40
   0  -4   2  364.96   14.60
   0  -4  -2  357.06   14.40
   0   4   2  366.36   14.70
   0  -4  -2  354.26   14.60
   0  -4   2  352.76   14.40
   0   4   2  365.16   15.50
   0   4   2  359.46   14.40
   0   4   2  376.46   15.10
   0   4  -2  364.06   14.70
   0  -4  -2  363.86   14.30
   0   4  -2  363.36   14.40
   0  -4  -2  369.96   17.90
   0  -4   2  359.06   13.60
   0  -4  -2  369.46   14.10
   0   4  -2  361.66   14.70
   0  -4   2  356.66   15.60
   0  -4   2  377.36   14.80
   0   4   2  354.06   14.00
   0   4  -2  374.06   13.70
   0   4  -2  351.76   21.40
   1  -4   2 3906.91  113.09
   1  -4   2 4211.98  113.29
  -1   4   2 3968.00  111.59
   1  -4   2 3952.80  112.89
   1   4  -2 3947.30  113.59
  -1  -4  -2 4253.77  119.29
   1  -4   2 3977.50  112.69
  -1  -4  -2 4195.68  112.89
  -1  -4  -2 4435.66  122.19
  -1  -4  -2 4057.19  115.59
   1   4  -2 4055.69  112.89
  -1   4   2 4134.69  113.69
  -1   4   2 3924.51  112.99
   1  -4   2 3897.21  114.19
   1   4  -2 4107.99  113.09
   1   4  -2 4000.60  111.39
  -1   4   2 4109.09  114.09
  -1   4   2 4198.48  114.59
  -1  -4  -2 4136.39  112.79
   1   4  -2 3908.01  113.19
  -1   4  -2 4026.40  117.09
   1   4   2 4066.89  114.09
  -1  -4   2 4053.29  113.59
  -1  -4   2 4130.09  114.79
   1   4   2 3996.40  113.19
  -1   4  -2 4143.19  112.89
  -1   4  -2 4099.49  112.99
   1  -4  -2 4083.09  111.69
   1   4   2 4238.38  112.89
   1   4   2 4277.37  113.09
  -1  -4   2 4372.06  119.79
  -1   4  -2 4052.29  112.99
  -1  -4   2 4160.98  113.39
   1  -4  -2 3858.91  112.79
   1   4   2 4063.59  112.99
  -1   4  -2 4150.08  114.09
   1  -4  -2 4003.70  113.49
   1  -4  -2 4278.17  113.49
   1  -4  -2 4153.28  114.49
  -1  -4   2 4068.69  111.29
   1  -4  -2 4178.28  113.89
  -2  -4  -2 1389.86   42.70
   2   4  -2 1418.16   41.00
  -2  -4  -2 1419.86   40.70
   2   4  -2 1359.16   40.10
   2   4  -2 1380.26   38.90
   2  -4   2 1362.76   41.70
  -2   4   2 1366.36   42.60
   2   4  -2 1383.16   41.20
  -2   4   2 1386.36   42.60
  -2  -4  -2 1380.06   40.60
   2  -4   2 1403.36   41.30
  -2   4   2 1397.66   41.40
   2  -4   2 1329.87   38.60
  -2   4   2 1232.28   47.00
  -2   4   2 1336.67   40.90
   2  -4   2 1340.47   42.30
   2  -4   2 1333.87   40.80
   2   4  -2 1314.97   41.80
  -2  -4  -2 1367.96   40.20
  -2  -4  -2 1456.45   42.30
   2  -4   2 1412.96   40.40
   2   4   2 1393.46   40.60
  -2  -4   2 1361.56   41.80
   2  -4  -2 1323.47   38.50
   2  -4  -2 1368.56   42.50
  -2  -4   2 1363.56   42.00
   2  -4  -2 1309.37   40.70
  -2  -4   2 1377.46   41.10
   2  -4  -2 1355.16   42.40
   2   4   2 1347.77   41.80
  -2   4  -2 1315.57   40.00
   2   4   2 1388.86   40.30
  -2   4  -2 1300.37   41.50
   2  -4  -2 1264.77   40.70
  -2  -4   2 1372.06   40.90
   2  -4  -2 1290.97   41.30
  -2  -4   2 1376.86   42.00
  -2   4  -2 1320.27   42.40
   2   4   2 1365.06   36.90
   2   4   2 1369.06   42.00
  -2   4  -2 1274.77   40.90
  -2   4  -2 1363.06   40.90
  -3   4   2 1088.59   37.40
   3  -4   2 1077.89   34.70
  -3  -4  -2 1119.29   35.10
  -3   4   2 1065.19   35.10
   3   4  -2 1095.39   36.50
   3   4  -2 1089.49   34.70
  -3  -4  -2 1079.79   33.70
  -3   4   2 1094.29   36.60
   3  -4   2 1055.29   35.10
  -3  -4  -2 1089.49   36.00
   3  -4   2 1043.30   36.40
   3   4  -2 1084.89   33.40
   3  -4   2 1082.09   31.80
  -3  -4  -2 1096.69   34.10
  -3   4   2 1095.99   35.50
  -3   4   2 1082.99   37.10
   3   4  -2 1055.69   34.80
  -3  -4  -2 1086.09   36.30
  -3  -4   2 1184.78   34.90
  -3   4  -2 1152.78   37.50
  -3   4  -2 1139.89   34.90
   3  -4  -2 1178.48   35.50
  -3   4  -2 1160.18   36.80
  -3  -4   2 1174.28   35.10
   3   4   2 1100.09   35.80
  -3   4  -2 1196.58   34.00
   3  -4  -2 1170.18   35.90
   3   4   2 1205.98   37.00
   3   4   2 1161.38   34.30
   3  -4  -2 1154.88   37.30
  -3  -4   2 1164.38   33.40
   3  -4  -2 1181.78   35.10
   3  -4  -2 1173.18   31.40
  -3  -4   2 1162.98   36.90
  -3   4  -2 1171.48   35.40
  -3  -4   2 1155.98   36.50
  -4  -4  -2  992.00   30.60
  -4   4   2 1035.30   35.80
   4  -4   2  999.00   34.70
  -4   4   2  988.50   32.60
  -4   4   2 1016.20   32.60
   4   4  -2 1017.80   32.10
  -4   4   2  975.30   34.10
   4   4  -2  998.30   30.10
  -4  -4  -2 1021.10   30.90
  -4  -4  -2 1000.10   33.40
   4   4  -2 1022.00   34.40
   4  -4   2  979.50   31.80
  -4   4   2  968.40   32.70
  -4  -4  -2 1002.00   34.40
   4  -4   2 1023.50   29.10
  -4   4  -2 1009.20   30.70
  -4   4  -2 1044.00   35.00
  -4   4  -2 1011.10   35.10
  -4  -4   2 1029.90   30.20
   4  -4  -2 1012.30   32.50
   4   4   2 1028.40   31.00
  -4   4  -2  983.30   31.80
   4  -4  -2  949.01   35.30
  -4  -4   2  977.80   31.90
   4   4   2 1051.79   33.40
  -4  -4   2 1004.30   34.60
  -4  -4   2  987.10   30.00
  -4  -4   2 1051.29   31.90
   4   4   2 1054.89   30.80
   4  -4  -2 1039.00   35.40
  -4   4  -2  986.50   32.10
   4  -4  -2 1035.40   32.50
  -4  -4   2 1001.40   34.00
  -5   4   2 2834.82   82.19
   5   4  -2 2977.00   81.39
   5   4  -2 2955.10   84.59
  -5  -4  -2 3012.90   79.69
  -5   4   2 2907.31   84.29
   5  -4   2 2868.61   83.29
  -5   4   2 2887.01   82.19
   5   4  -2 2915.51   81.19
   5  -4   2 2877.21   78.99
  -5  -4  -2 2913.01   78.29
  -5  -4  -2 2921.41   83.29
   5  -4   2 2838.12   84.89
   5   4  -2 2957.30   79.29
  -5   4   2 2910.81   82.59
  -5  -4  -2 2974.60   79.39
  -5  -4  -2 2906.91   84.69
   5  -4   2 2921.71   81.49
  -5   4   2 2919.51   86.49
  -5  -4   2 2857.01   79.19
   5  -4  -2 2854.71   92.59
   5  -4  -2 2792.42   82.29
  -5   4  -2 2757.32   84.99
   5   4   2 2803.62   82.89
   5   4   2 2876.51   79.59
  -5  -4   2 2739.63   79.69
  -5  -4   2 2801.82   81.09
  -5   4  -2 2766.82   79.69
  -5   4  -2 2802.12   80.99
  -5  -4   2 2825.82   85.19
  -5   4  -2 2803.32   78.69
  -5  -4   2 2855.61   83.99
  -5   4  -2 2824.72   85.09
  -5   4  -2 2848.92   81.49
   5   4   2 2861.91   79.29
  -5  -4   2 2881.61   80.89
  -6  -4  -2 1541.35   42.70
  -6   4   2 1579.74   49.10
   6   4  -2 1544.45   49.10
  -6  -4  -2 1533.15   42.50
  -6  -4  -2 1488.65   49.30
  -6   4   2 1522.75   47.10
   6  -4   2 1488.35   44.90
   6  -4   2 1545.95   45.70
  -6   4   2 1548.65   46.50
  -6  -4  -2 1530.35   47.80
  -6  -4  -2 1552.64   43.30
  -6   4   2 1517.35   51.69
   6  -4   2 1503.75   43.40
   6   4  -2 1497.65   45.00
  -6   4   2 1464.55   46.00
   6   4  -2 1549.05   45.10
   6  -4   2 1621.64   54.89
  -6  -4  -2 1539.15   49.60
  -6   4  -2 1452.25   43.20
   6   4   2 1503.25   42.60
   6  -4  -2 1473.35   46.40
  -6  -4   2 1491.05   44.60
  -6   4  -2 1471.95   45.30
   6  -4  -2 1488.85   50.79
   6   4   2 1484.35   47.40
  -6   4  -2 1444.86   43.70
  -6   4  -2 1482.45   45.00
   6  -4  -2 1457.45   47.20
  -6  -4   2 1477.05   50.19
  -6  -4   2 1440.26   44.40
  -6  -4   2 1475.95   43.00
  -6   4  -2 1534.05   50.49
  -6  -4   2 1515.75   48.70
   6  -4  -2 1432.56   45.60
  -6  -4   2 1416.66   44.60
  -6   4  -2 1449.65   50.19
  -7   4   2 1555.04   50.29
  -7  -4  -2 1604.84   53.29
   7  -4   2 1550.94   47.30
  -7   4   2 1607.34   52.29
   7   4  -2 1594.24   47.30
   7   4  -2 1610.74   47.30
  -7   4   2 1571.24   49.00
  -7  -4  -2 1638.04   47.10
  -7  -4  -2 1649.13   51.19
  -7   4   2 1603.44   49.80
   7  -4   2 1560.24   53.49
  -7  -4  -2 1588.64   52.79
  -7   4   2 1616.54   56.29
   7  -4   2 1584.34   47.70
   7   4  -2 1538.85   52.29
  -7   4  -2 1600.64   46.50
  -7   4  -2 1575.74   46.30
  -7   4  -2 1623.94   47.60
  -7  -4   2 1602.54   54.39
   7  -4  -2 1661.33   55.39
  -7   4  -2 1575.44   47.70
   7  -4  -2 1648.94   51.19
  -7   4  -2 1583.54   46.80
  -7  -4   2 1621.34   48.40
  -7  -4   2 1577.64   51.99
  -7   4  -2 1673.23   54.89
  -7   4  -2 1653.83   54.69
  -7  -4   2 1588.04   47.00
   7  -4  -2 1611.44   48.80
  -7  -4   2 1594.44   45.70
  -8   4   2  702.93   25.70
   8  -4   2  752.22   24.40
   8  -4   2  731.13   24.00
  -8   4   2  735.13   26.00
   8   4  -2  712.73   29.90
   8  -4   2  765.42   32.10
  -8  -4  -2  750.22   25.10
  -8   4   2  737.63   29.60
  -8  -4  -2  718.33   30.50
  -8  -4  -2  768.52   36.40
  -8   4   2  712.93   28.20
  -8  -4  -2  724.83   28.30
  -8  -4  -2  740.83   29.30
   8   4  -2  736.23   23.60
  -8   4   2  747.53   34.20
   8   4  -2  760.32   23.50
  -8   4  -2  697.03   23.10
  -8  -4   2  705.93   32.10
   8  -4  -2  781.92   29.70
  -8  -4   2  692.93   25.80
  -8   4  -2  734.43   32.20
  -8  -4   2  696.03   23.00
  -8   4  -2  747.83   25.30
  -8   4  -2  702.63   24.10
  -8  -4   2  686.43   24.40
  -8  -4   2  681.73   22.30
  -8  -4   2  712.23   29.40
  -8   4  -2  703.73   36.90
  -8   4  -2  687.13   24.10
  -8   4  -2  702.33   23.10
  -9   4   2  700.93   24.60
  -9  -4  -2  702.63   30.30
  -9  -4  -2  670.23   29.10
  -9   4   2  642.04   31.90
  -9   4   2  691.53   24.60
  -9  -4  -2  676.23   30.70
  -9  -4  -2  673.73   27.50
  -9   4   2  685.93   29.20
  -9   4   2  731.23   28.40
  -9  -4  -2  670.93   24.70
  -9   4   2  706.73   34.40
  -9   4  -2  664.73   21.80
  -9   4  -2  671.03   21.30
  -9  -4   2  702.93   32.70
  -9   4  -2  661.13   21.80
  -9   4  -2  654.13   32.60
  -9  -4   2  691.13   32.30
  -9   4  -2  647.94   21.40
  -9  -4   2  695.53   30.10
  -9  -4   2  684.83   25.80
   9  -4  -2  669.43   28.10
  -9  -4   2  678.33   25.70
   9  -4  -2  683.73   24.60
  -9  -4   2  662.33   20.40
  -9   4  -2  714.23   32.60
  -9   4  -2  669.73   24.10
 -10   4   2  294.47   13.90
 -10  -4  -2  310.17   17.80
 -10   4   2  310.57   14.10
 -10  -4  -2  312.87   19.90
 -10  -4  -2  301.17   15.80
 -10   4   2  317.17   22.10
 -10  -4  -2  331.17   20.70
 -10   4   2  302.97   24.70
 -10   4   2  302.97   23.20
 -10  -4  -2  306.07   21.70
 -10   4   2  314.57   19.60
 -10  -4   2  312.57   19.90
 -10   4  -2  321.37   23.10
 -10   4  -2  296.37   23.10
 -10  -4   2  318.27   16.60
 -10  -4   2  305.47   22.80
 -10  -4   2  327.17   19.30
 -10  -4   2  281.87   22.30
 -10   4  -2  289.47   15.10
  10  -4  -2  306.67   13.70
   0   5   2 3469.85   96.29
   0  -5  -2 3442.96   97.19
   0   5   2 3481.35   96.39
   0   5  -2 3319.27   95.59
   0  -5  -2 3454.95   96.19
   0  -5  -2 3338.67   96.59
   0   5  -2 3328.57   95.79
   0  -5   2 3489.25   95.99
   0  -5  -2 3479.65   95.29
   0   5  -2 3442.16   97.49
   0   5  -2 3359.46   96.59
   0   5   2 3474.75   97.39
   0   5   2 3454.15   95.79
   0   5   2 3284.07   95.09
   0  -5   2 3345.17   95.79
   0  -5   2 3335.27   97.29
   0   5  -2 3285.77   94.29
   0  -5   2 3455.55   94.59
   0  -5   2 3315.37   95.99
   0  -5  -2 3535.65   95.99
   0   5  -2 3298.27   96.09
   1   5  -2 6372.36  174.88
  -1  -5  -2 6494.55  174.58
   1  -5   2 6301.77  176.08
  -1  -5  -2 6342.37  174.68
  -1   5   2 6565.44  176.88
   1  -5   2 6131.39  173.88
   1   5  -2 6309.77  175.08
  -1  -5  -2 6329.47  174.48
  -1   5   2 6230.28  175.38
  -1  -5  -2 6050.99  176.58
  -1   5   2 6513.85  175.28
   1  -5   2 6274.37  173.98
   1  -5   2 6429.66  174.88
  -1   5   2 6578.04  173.08
   1   5  -2 6463.45  174.78
  -1  -5  -2 6332.57  175.68
   1  -5   2 6254.57  174.58
  -1   5   2 6460.95  176.28
   1  -5  -2 6554.14  173.18
   1  -5  -2 6563.44  176.28
   1   5   2 6211.78  177.38
  -1   5  -2 6250.07  175.88
  -1   5  -2 6343.77  173.98
   1  -5  -2 6195.98  174.38
   1  -5  -2 6260.17  175.18
   1   5   2 6343.56  175.68
  -1  -5   2 6317.97  176.38
  -1  -5   2 6505.85  174.68
  -1   5  -2 6409.66  174.08
  -1  -5   2 6533.55  174.88
   1  -5  -2 6282.27  174.28
   1  -5  -2 6281.37  174.88
   1   5   2 6321.67  174.58
   1   5   2 6640.34  174.98
  -1   5  -2 6468.95  174.58
  -1  -5   2 6614.14  175.28
  -1   5  -2 6310.17  174.98
   2   5  -2 2631.84   76.19
   2  -5   2 2511.55   76.69
  -2  -5  -2 2567.34   75.89
   2  -5   2 2521.95   76.09
   2  -5   2 2572.44   78.39
   2   5  -2 2596.94   77.89
  -2  -5  -2 2579.34   77.79
   2   5  -2 2579.14   76.49
   2  -5   2 2543.75   76.69
  -2  -5  -2 2535.65   77.39
  -2   5   2 2484.85   74.09
  -2   5   2 2545.55   77.19
   2   5  -2 2502.45   76.59
   2   5  -2 2524.65   73.79
  -2   5   2 2605.04   78.59
  -2   5   2 2629.54   78.49
  -2  -5  -2 2635.24   76.59
  -2   5   2 2557.84   76.79
  -2  -5  -2 2561.94   76.29
  -2  -5   2 2800.42   77.09
   2  -5  -2 2704.43   77.09
  -2  -5   2 2871.91   77.09
   2   5   2 2779.02   78.19
   2   5   2 2787.02   77.99
  -2   5  -2 2802.12   78.29
   2   5   2 2852.71   76.89
   2  -5  -2 2682.63   77.49
   2  -5  -2 2766.22   78.59
   2   5   2 2802.12   72.19
  -2   5  -2 2850.31   77.69
   2   5   2 2824.92   76.49
  -2  -5   2 2851.01   78.19
  -2   5  -2 2747.53   75.99
  -2  -5   2 2729.73   73.79
   2  -5  -2 2742.33   74.49
  -2   5  -2 2801.62   79.09
   2  -5  -2 2727.33   76.59
  -2   5  -2 2752.52   76.89
  -2  -5   2 2759.02   79.49
   3  -5   2 4119.89  115.99
  -3   5   2 4102.09  117.89
   3   5  -2 4194.48  120.29
   3   5  -2 4040.00  116.29
  -3  -5  -2 4033.80  117.49
  -3  -5  -2 4180.08  116.89
  -3   5   2 4072.09  117.29
   3  -5   2 4016.80  117.39
   3   5  -2 4188.88  117.69
  -3  -5  -2 4041.60  116.39
   3   5  -2 4171.38  119.29
  -3   5   2 4138.49  120.19
  -3   5   2 4051.29  119.49
   3  -5   2 4064.19  119.59
  -3  -5  -2 4176.48  118.79
  -3  -5  -2 4166.18  119.09
   3  -5   2 4112.29  114.29
   3  -5   2 4142.49  117.79
  -3   5  -2 4165.98  116.09
  -3  -5   2 4300.97  117.49
  -3   5  -2 4304.77  119.19
   3  -5  -2 4285.37  114.09
   3  -5  -2 4277.07  117.39
   3  -5  -2 4366.16  118.69
   3   5   2 4359.76  118.89
   3  -5  -2 4287.17  118.09
  -3  -5   2 4366.66  117.69
  -3  -5   2 4404.46  119.39
   3  -5  -2 4305.27  120.19
  -3   5  -2 4347.27  120.39
  -3   5  -2 4210.28  117.99
   3   5   2 4387.06  119.59
  -3  -5   2 4370.26  119.49
  -3   5  -2 4331.97  117.69
   3   5   2 4332.47  117.19
  -4   5   2 1866.41   57.19
   4  -5   2 1882.41   57.59
  -4   5   2 1890.81   58.49
  -4  -5  -2 1870.71   55.89
  -4  -5  -2 1806.92   53.09
   4  -5   2 1812.32   54.59
   4  -5   2 1837.12   50.89
  -4   5   2 1822.32   55.39
   4   5  -2 1850.41   54.49
  -4  -5  -2 1830.32   56.79
  -4   5   2 1848.92   54.69
   4  -5   2 1833.32   54.49
  -4   5   2 1872.71   55.19
   4   5  -2 1787.82   52.69
   4   5  -2 1880.41   57.09
  -4  -5  -2 1870.11   53.59
  -4  -5  -2 1840.92   55.39
   4   5   2 1833.12   53.09
   4   5   2 1814.92   55.49
  -4   5  -2 1823.52   54.39
  -4   5  -2 1778.32   54.69
  -4  -5   2 1812.52   52.59
   4  -5  -2 1798.52   54.29
   4   5   2 1785.72   56.69
  -4  -5   2 1812.62   56.49
  -4   5  -2 1775.62   57.59
  -4  -5   2 1785.42   53.49
   4   5   2 1751.32   53.29
  -4  -5   2 1733.33   54.09
   4  -5  -2 1794.42   54.79
  -4  -5   2 1818.92   56.99
   4  -5  -2 1828.32   55.49
  -4  -5   2 1798.22   53.99
  -4   5  -2 1796.72   56.89
  -4   5  -2 1735.23   52.39
   4  -5  -2 1710.63   57.09
   5   5  -2 2202.08   69.69
   5  -5   2 2193.18   62.49
   5   5  -2 2228.78   65.49
   5  -5   2 1936.11   79.39
  -5   5   2 2228.38   66.29
   5   5  -2 2229.68   63.69
  -5  -5  -2 2254.17   64.29
  -5   5   2 2249.77   70.79
  -5   5   2 2216.38   68.99
  -5   5   2 2227.38   66.99
  -5  -5  -2 2243.98   67.49
  -5  -5  -2 2256.37   63.99
   5  -5   2 2233.88   65.79
  -5  -5  -2 2231.98   68.99
   5   5  -2 2259.07   65.69
  -5   5   2 2212.68   66.39
   5  -5  -2 2243.78   66.19
   5  -5  -2 2190.98   69.79
  -5   5  -2 2191.28   66.09
  -5   5  -2 2344.37   70.59
  -5   5  -2 2248.97   69.59
  -5   5  -2 2271.17   65.69
   5   5   2 2322.47   64.09
  -5   5  -2 2156.38   63.39
  -5  -5   2 2209.68   62.59
  -5  -5   2 2304.77   65.79
  -5  -5   2 2321.07   63.79
   5   5   2 2294.37   67.39
   5   5   2 2358.06   65.09
  -5  -5   2 2249.68   69.49
  -5  -5   2 2291.77   68.69
   5  -5  -2 2246.78   66.39
   5  -5  -2 2254.17   67.09
  -5  -5   2 2289.67   65.39
  -6   5   2  697.13   26.50
  -6  -5  -2  682.63   27.00
  -6   5   2  669.83   26.10
  -6   5   2  656.63   25.90
   6   5  -2  692.03   28.80
   6   5  -2  681.93   22.80
  -6  -5  -2  643.44   28.60
   6   5  -2  671.03   24.80
   6  -5   2  656.83   24.90
  -6  -5  -2  657.83   22.90
  -6  -5  -2  657.03   23.00
   6  -5   2  665.83   29.20
  -6   5   2  665.03   32.20
   6  -5   2  688.03   25.40
   6   5  -2  694.83   24.80
  -6   5   2  738.93   31.60
   6  -5   2  659.33   22.10
  -6   5  -2  690.43   29.80
  -6   5  -2  699.13   22.70
  -6  -5   2  728.73   28.80
  -6  -5   2  713.23   22.80
  -6   5  -2  713.83   25.50
  -6  -5   2  739.03   25.20
  -6  -5   2  751.12   30.30
   6  -5  -2  700.13   25.80
  -6  -5   2  740.43   23.00
   6   5   2  737.03   23.20
  -6   5  -2  666.63   30.00
   6   5   2  723.03   23.40
  -6  -5   2  739.63   24.80
   6  -5  -2  773.92   26.80
   6   5   2  750.12   27.20
   6  -5  -2  752.02   30.90
  -6   5  -2  751.22   26.00
  -7   5   2  524.45   22.50
  -7  -5  -2  527.55   17.30
  -7   5   2  536.75   28.10
   7   5  -2  529.15   20.60
  -7   5   2  548.75   25.50
  -7  -5  -2  546.25   18.30
  -7   5   2  538.15   23.10
   7  -5   2  503.85   20.70
  -7   5   2  502.45   22.00
   7   5  -2  525.15   25.20
  -7  -5  -2  532.25   23.40
  -7  -5  -2  520.25   17.80
  -7  -5  -2  524.65   25.70
   7  -5   2  535.25   18.70
   7  -5   2  537.85   26.30
  -7  -5  -2  556.44   26.10
   7   5  -2  518.35   20.40
   7  -5   2  541.75   21.30
  -7   5  -2  567.64   19.00
  -7   5  -2  567.24   21.90
   7  -5  -2  520.95   21.70
  -7  -5   2  558.74   18.70
  -7  -5   2  583.64   25.70
  -7   5  -2  550.14   27.00
  -7  -5   2  575.64   20.60
   7  -5  -2  555.44   22.80
   7   5   2  568.44   18.30
  -7  -5   2  619.44   27.80
  -7   5  -2  608.24   28.20
   7   5   2  581.24   23.50
  -7  -5   2  544.95   19.50
  -7   5  -2  554.64   18.40
  -7   5  -2  556.54   21.40
   7  -5  -2  573.94   28.00
   7  -5  -2  539.65   23.00
   7   5   2  575.54   18.40
  -8  -5  -2  430.56   23.70
  -8   5   2  435.76   26.50
  -8  -5  -2  429.36   23.40
  -8  -5  -2  410.66   15.10
  -8   5   2  432.26   20.80
  -8   5   2  426.76   19.20
   8   5  -2  414.26   22.80
  -8   5   2  422.96   19.20
  -8   5   2  419.76   24.70
   8   5  -2  418.86   16.50
  -8  -5  -2  421.26   20.50
  -8   5   2  410.76   22.50
  -8  -5   2  411.46   16.20
  -8  -5   2  394.06   16.60
  -8  -5   2  395.66   14.60
  -8  -5   2  402.26   24.50
  -8   5  -2  413.06   14.10
  -8   5  -2  422.76   18.60
  -8   5  -2  398.06   17.60
  -8   5  -2  419.36   25.00
  -8   5  -2  379.06   24.20
  -8  -5   2  405.06   16.20
  -8   5  -2  401.76   18.60
  -8  -5   2  387.66   16.70
  -8   5  -2  407.76   16.00
   8  -5  -2  412.36   20.10
  -9  -5  -2   40.00    9.90
  -9  -5  -2   42.80   10.20
  -9  -5  -2   50.19    9.30
   9  -5   2   46.70    6.10
  -9   5   2   48.30    7.60
  -9  -5  -2   53.69    6.20
  -9  -5  -2   58.19    9.10
  -9   5   2   50.19   12.90
  -9   5   2   35.90    8.10
  -9   5   2   63.59   13.70
  -9   5   2   33.40    9.40
  -9   5   2   41.20    7.10
   9   5  -2   47.80   10.50
  -9   5  -2   54.59    6.70
  -9  -5   2   63.69   12.80
   9  -5  -2   64.89    8.90
  -9   5  -2   63.79   12.90
   9  -5  -2   50.89    7.30
  -9  -5   2   67.09    8.40
  -9  -5   2   61.89    6.30
  -9  -5   2   57.19    7.20
  -9   5  -2   47.80    6.40
  -9   5  -2   66.69    7.20
  -9   5  -2   51.19   11.70
  -9  -5   2   62.09    6.00
  -9  -5   2   49.90    9.70
 -10  -5  -2   32.40    7.60
 -10   5   2   17.00   11.50
 -10   5   2   19.90   11.60
 -10   5   2   29.20    8.70
  10  -5   2   30.40    4.40
 -10  -5  -2   19.00    5.90
 -10  -5  -2   25.80    9.20
 -10   5   2   25.00    8.00
 -10  -5  -2   14.30    8.40
 -10   5   2   21.70    5.90
 -10  -5  -2   20.40    8.00
 -10   5   2   15.70    5.90
 -10  -5   2   32.50   10.50
 -10  -5   2   30.60   11.10
 -10  -5   2   29.50    9.10
 -10  -5   2   13.90    5.60
 -10   5  -2   18.10    5.30
 -10  -5   2   17.60    5.80
 -10   5  -2   24.50    5.80
 -10   5  -2   32.30   11.30
 -10   5  -2   22.40   11.60
 -10   5  -2   19.60    4.60
   0  -6   2 1974.40   58.49
   0   6   2 2031.60   60.29
   0  -6  -2 2052.19   59.89
   0  -6  -2 2082.89   60.99
   0   6   2 1956.90   61.69
   0   6  -2 2023.10   62.29
   0  -6  -2 1938.01   60.59
   0   6  -2 2023.10   60.99
   0   6  -2 2000.20   60.89
   0  -6   2 1947.61   61.99
   0   6   2 2058.39   59.79
   0  -6   2 2105.69   60.79
   0  -6  -2 1966.90   60.19
   0  -6   2 1962.70   60.49
   0   6  -2 1977.90   60.29
   0   6  -2 2048.50   68.49
   0   6   2 2038.10   61.09
   0  -6  -2 2046.00   61.89
   0   6  -2 2060.09   61.49
   0  -6   2 2003.00   60.19
   0   6   2 2014.20   60.89
  -1  -6   2  201.48    9.90
  -1   6  -2  193.38   11.50
  -1  -6   2  205.88   13.00
   1   6   2  190.18   12.00
  -1  -6   2  209.78   14.70
   1  -6  -2  206.28   13.30
   1   6   2  184.38   12.40
   1  -6  -2  210.08   13.40
   1   6   2  196.98   11.80
  -1   6  -2  201.18   11.80
   1  -6  -2  200.48   11.00
  -1   6  -2  191.88   14.30
  -1  -6   2  204.78   12.80
   1  -6  -2  214.68   12.80
   1  -6  -2  205.88   12.80
  -1   6  -2  179.78   12.10
  -1  -6   2  216.38   12.80
  -1   6  -2  192.88   13.50
   1   6   2  211.08   13.70
  -1   6  -2  202.38   12.10
   1  -6  -2  201.08   13.80
  -2   6   2 5217.68  144.19
  -2   6   2 5179.68  141.09
  -2  -6  -2 5095.09  142.99
   2  -6   2 5355.56  144.39
   2   6  -2 5378.16  143.89
   2  -6   2 5141.29  143.79
  -2  -6  -2 5323.57  143.99
  -2   6   2 5121.79  144.49
   2   6  -2 5123.29  143.49
   2   6  -2 5155.78  144.09
  -2   6   2 5120.29  145.99
  -2  -6  -2 5177.28  144.59
   2   6  -2 5112.89  140.09
  -2  -6  -2 5140.89  144.99
   2  -6   2 5271.57  146.09
  -2  -6  -2 5295.77  143.69
  -2   6   2 5334.27  146.09
   2  -6   2 5279.77  142.79
   2   6  -2 5185.78  144.99
   2   6   2 5156.38  143.09
   2   6   2 5160.38  144.89
  -2   6  -2 5138.69  143.69
   2  -6  -2 5267.27  144.59
  -2   6  -2 5103.09  145.89
  -2  -6   2 5189.68  143.89
   2  -6  -2 5203.48  141.19
  -2   6  -2 5093.79  143.79
   2   6   2 4997.70  144.39
   2   6   2 5172.98  143.59
  -2   6  -2 5024.90  142.39
   2   6   2 5088.49  138.39
   2   6   2 5174.78  138.19
   2  -6  -2 4996.60  143.69
  -2  -6   2 5215.78  143.79
  -2  -6   2 5072.69  139.89
  -2  -6   2 5088.09  144.59
   2  -6  -2 5170.18  145.39
  -2  -6   2 5029.80  145.89
  -2   6  -2 4957.10  144.09
   2  -6  -2 5161.68  143.29
  -3   6   2 1803.02   58.19
   3  -6   2 1809.82   55.79
   3   6  -2 1861.31   55.59
   3  -6   2 1826.82   58.29
  -3  -6  -2 1877.21   55.39
  -3   6   2 1833.12   58.59
  -3   6   2 1831.82   56.69
  -3   6   2 1774.42   51.99
  -3  -6  -2 1808.52   56.89
  -3   6   2 1819.12   56.19
   3   6  -2 1746.53   57.19
   3  -6   2 1770.82   55.99
   3  -6   2 1779.92   52.39
  -3  -6  -2 1812.42   57.29
   3  -6   2 1842.22   54.19
   3   6  -2 1782.52   55.89
  -3  -6  -2 1852.01   56.09
   3   6  -2 1801.12   54.89
   3   6  -2 1797.42   51.29
  -3  -6  -2 1813.02   54.89
  -3  -6   2 1898.21   55.99
  -3   6  -2 1817.32   53.99
  -3   6  -2 1839.32   59.99
   3  -6  -2 1827.12   55.09
  -3  -6   2 1908.11   55.79
   3   6   2 1800.42   56.69
  -3   6  -2 1876.71   55.99
   3  -6  -2 1837.42   52.29
   3   6   2 1876.31   55.39
  -3  -6   2 1892.31   57.49
   3  -6  -2 1876.61   56.29
   3   6   2 1887.21   55.49
   3  -6  -2 1800.82   57.99
  -3  -6   2 1821.92   52.19
  -3   6  -2 1868.41   58.69
  -3  -6   2 1820.52   58.69
   3   6   2 1828.42   57.29
   3  -6  -2 1854.51   56.79
  -3   6  -2 1827.12   56.99
   4  -6   2 2727.93   76.29
   4   6  -2 2719.33   79.69
  -4  -6  -2 2745.93   78.89
  -4  -6  -2 2820.62   79.39
  -4   6   2 2769.42   83.29
   4  -6   2 2767.32   80.39
   4   6  -2 2724.13   78.79
   4  -6   2 3048.29   91.39
  -4  -6  -2 2652.43   82.19
  -4  -6  -2 2787.32   81.59
   4   6  -2 2849.51   80.49
   4  -6   2 2734.33   80.59
  -4   6   2 2799.12   80.99
  -4  -6  -2 2788.62   80.99
   4   6  -2 2940.31   85.69
  -4   6   2 2759.42   84.09
   4  -6  -2 2712.03   83.39
   4  -6  -2 2714.13   75.19
  -4   6  -2 2652.13   77.69
  -4  -6   2 2748.82   82.59
  -4  -6   2 2781.42   80.19
   4  -6  -2 2681.53   79.49
  -4  -6   2 2702.23   78.99
  -4  -6   2 2674.53   74.99
   4  -6  -2 2648.33   80.79
  -4  -6   2 2820.82   82.59
  -4   6  -2 2720.43   82.39
  -4   6  -2 2685.93   80.69
   4   6   2 2712.53   81.19
  -4   6  -2 2701.73   80.09
   4   6   2 2742.73   82.69
  -4  -6   2 2726.13   83.69
  -4  -6   2 2721.33   79.79
  -4   6  -2 2673.63   83.49
   4  -6  -2 2724.23   81.19
   4   6   2 2791.92   79.39
  -5   6   2 1038.20   39.50
  -5   6   2  987.60   35.20
  -5  -6  -2 1027.20   35.80
   5   6  -2 1021.40   32.50
  -5   6   2  997.60   34.20
  -5  -6  -2 1022.90   37.50
   5   6  -2  992.00   37.30
   5  -6   2 1007.80   30.40
   5   6  -2 1019.30   34.30
  -5  -6  -2 1021.20   35.90
  -5   6   2  971.10   37.50
   5  -6   2 1014.30   34.60
  -5   6   2 1031.30   35.30
  -5  -6  -2 1011.70   32.70
  -5  -6  -2  998.20   32.90
   5  -6   2 1005.00   34.30
   5  -6   2 1060.09   38.60
  -5  -6   2  951.60   36.60
   5  -6  -2 1015.90   35.00
  -5   6  -2  971.90   31.40
  -5  -6   2 1020.40   37.80
   5   6   2 1047.80   35.60
   5  -6  -2  990.10   33.90
  -5  -6   2  994.40   34.10
  -5   6  -2  958.40   34.60
  -5   6  -2  997.00   38.60
  -5   6  -2  978.50   34.30
   5   6   2 1049.20   32.90
  -5  -6   2 1032.20   29.50
  -5  -6   2  982.70   33.70
  -5   6  -2  979.60   37.40
   5   6   2  979.50   37.10
   5   6   2 1040.50   33.30
   5  -6  -2 1007.20   35.50
   5  -6  -2 1016.70   38.40
   6  -6   2  565.64   26.30
   6  -6   2  551.34   17.90
   6   6  -2  502.15   24.70
  -6  -6  -2  537.05   19.60
  -6  -6  -2  572.34   23.50
  -6  -6  -2  551.94   19.90
   6   6  -2  540.65   19.20
   6   6  -2  539.65   21.00
  -6   6   2  526.15   22.90
  -6  -6  -2  525.75   25.30
   6   6  -2  555.04   21.50
  -6  -6  -2  525.85   23.80
  -6   6   2  632.54   39.50
  -6   6   2  526.05   25.30
  -6   6   2  550.34   22.50
  -6   6  -2  477.35   17.80
  -6  -6   2  452.85   27.20
   6  -6  -2  467.75   22.20
   6   6   2  502.35   19.70
  -6   6  -2  472.55   26.00
  -6  -6   2  466.65   20.40
  -6  -6   2  489.95   19.20
   6  -6  -2  496.75   25.80
  -6  -6   2  484.45   24.30
   6   6   2  483.85   19.10
   6   6   2  497.25   22.30
   6  -6  -2  478.55   21.30
  -6   6  -2  446.06   28.10
  -7  -6  -2  651.03   23.00
  -7   6   2  670.73   27.10
  -7  -6  -2  681.43   27.70
  -7  -6  -2  678.83   23.50
   7  -6   2  649.93   30.80
   7  -6   2  645.64   22.10
  -7   6   2  634.84   30.00
  -7   6   2  656.73   33.20
  -7   6   2  634.34   26.70
   7   6  -2  581.14   24.40
  -7  -6  -2  661.43   30.40
   7   6  -2  633.84   30.10
   7  -6   2  628.04   27.00
  -7  -6  -2  664.33   30.60
   7  -6  -2  712.03   27.20
  -7  -6   2  679.83   21.60
  -7  -6   2  728.33   25.70
   7   6   2  705.43   27.70
  -7   6  -2  756.12   33.50
   7   6   2  702.23   23.60
   7   6   2  726.03   23.60
  -7  -6   2  741.93   34.20
  -7  -6   2  734.03   32.30
  -7   6  -2  699.73   26.80
  -7  -6   2  716.33   21.60
  -7   6  -2  722.93   32.20
  -7  -6   2  733.13   25.50
  -7   6  -2  707.93   21.80
  -7  -6   2  718.43   23.30
  -7   6  -2  714.93   26.40
  -8  -6  -2  203.28    9.10
  -8   6   2  204.68   15.20
  -8  -6  -2  213.68    9.60
  -8   6   2  219.88   21.50
  -8   6   2  199.18   14.20
  -8  -6  -2  220.88   18.60
  -8   6   2  188.98   19.10
  -8   6   2  207.38   18.10
  -8   6   2  213.18   14.50
   8  -6   2  205.98   13.40
  -8  -6  -2  198.38   14.90
  -8  -6  -2  209.18   18.20
  -8  -6   2  209.28   12.20
  -8   6  -2  217.48   19.60
   8  -6  -2  203.98   14.40
  -8   6  -2  192.98   13.80
   8   6   2  184.98    9.20
   8  -6  -2  212.88   14.20
   8  -6  -2  237.98   20.50
  -8  -6   2  182.18   18.70
  -8   6  -2  200.18   13.40
  -8  -6   2  184.78   17.20
  -8  -6   2  198.88   12.00
  -8  -6   2  195.78    9.80
  -8  -6   2  199.78    9.70
  -8   6  -2  197.18   20.00
  -9  -6  -2  205.08   19.20
  -9  -6  -2  204.38   18.50
   9   6  -2  192.98   24.80
   9  -6   2  208.08   19.50
  -9   6   2  193.48   21.50
  -9   6   2  194.38   15.60
  -9  -6  -2  192.78   14.70
   9   6  -2  194.78   10.90
  -9   6   2  169.28   17.50
  -9   6   2  187.58   15.00
  -9   6   2  166.58   19.70
  -9  -6  -2  194.08   16.00
  -9   6   2  184.18   13.80
   9  -6   2  198.68   12.40
  -9   6  -2  175.28   12.60
  -9  -6   2  190.08   17.80
  -9   6  -2  199.98   20.20
  -9  -6   2  170.88    9.80
  -9  -6   2  187.38   10.40
  -9  -6   2  182.08   10.70
  -9  -6   2  188.18   10.60
  -9  -6   2  173.58   19.70
  -9   6  -2  189.78   13.00
  -9   6  -2  166.78   20.40
 -10  -6  -2  173.58   18.80
 -10   6   2  147.69   13.00
 -10   6   2  135.69   26.70
 -10  -6  -2  162.18   15.90
 -10  -6  -2  175.88   14.10
 -10   6   2  151.38   15.40
 -10  -6  -2  159.78   18.10
 -10   6   2  174.88   19.90
 -10   6   2  149.99   13.80
 -10   6   2  158.08   21.70
 -10  -6   2  135.69    9.40
 -10   6  -2  198.58   11.60
 -10   6  -2  169.18   11.10
 -10   6  -2  155.98   19.80
 -10  -6   2  158.78   17.80
 -10   6  -2  156.28   20.50
 -10  -6   2  122.59   19.50
   0  -7   2  573.84   23.20
   0  -7   2  595.64   23.70
   0   7  -2  581.64   25.30
   0   7  -2  557.34   21.10
   0   7  -2  572.34   23.20
   0   7  -2  572.54   24.50
   0   7   2  561.94   24.80
   0   7   2  552.94   23.30
   0   7  -2  573.34   23.70
   0   7   2  544.55   22.80
   0  -7   2  575.14   25.10
   0  -7  -2  540.75   23.20
   0   7   2  579.34   24.50
   0  -7  -2  556.94   23.30
   0   7  -2  563.64   22.90
   0  -7   2  528.25   22.80
   0  -7  -2  570.44   22.60
   0   7   2  538.35   22.40
   0  -7  -2  572.74   24.90
   0  -7  -2  579.54   23.90
   1  -7   2 1182.68   37.70
  -1  -7  -2 1176.28   38.20
  -1   7   2 1245.08   40.30
  -1   7   2 1173.78   38.80
   1   7  -2 1158.38   38.90
  -1  -7  -2 1161.78   38.90
  -1  -7  -2 1166.48   38.70
   1  -7   2 1137.89   38.40
   1  -7   2 1190.88   40.80
   1   7  -2 1205.08   39.40
  -1  -7  -2 1137.09   39.50
  -1   7   2 1159.78   40.40
   1   7  -2 1073.69   36.30
   1   7  -2 1149.39   38.40
   1   7  -2 1187.68   39.30
  -1   7   2 1186.88   36.90
  -1   7   2 1140.29   38.80
   1  -7   2 1194.88   38.90
  -1  -7  -2 1168.38   38.60
   1  -7  -2 1091.79   39.70
  -1   7  -2 1029.80   39.70
  -1   7  -2 1112.79   36.90
   1  -7  -2 1122.69   38.80
   1   7   2 1105.69   38.80
   1  -7  -2 1130.89   39.40
   1   7   2 1133.79   38.10
  -1  -7   2 1115.79   38.60
  -1   7  -2 1087.79   38.80
  -1  -7   2 1098.59   40.20
   1   7   2 1097.19   39.40
  -1   7  -2 1063.19   37.10
  -1   7  -2 1082.79   39.60
  -1  -7   2 1121.39   38.50
   1  -7  -2 1083.09   36.40
   1   7   2 1104.29   33.90
   1   7   2 1057.69   37.90
   1   7   2 1058.59   37.90
  -1  -7   2 1114.29   38.30
   1  -7  -2 1058.89   37.80
  -1   7  -2 1043.30   37.60
   1  -7  -2 1178.98   38.20
   2   7  -2  174.48   13.70
   2  -7   2  141.19   19.90
   2   7  -2  181.98   13.30
   2   7  -2  176.78   12.40
  -2   7   2  166.38   10.40
   2   7   2  128.99   11.50
  -2   7  -2  119.59   11.10
  -2   7  -2  120.19   10.40
   2   7   2  117.19   11.60
  -2  -7   2  133.39   14.00
  -2   7  -2  136.99   12.80
   2   7   2  122.59   12.50
  -2  -7   2  118.69   12.20
  -2  -7   2  131.89    7.90
   2  -7  -2  135.19    9.80
   2  -7  -2  126.59   12.90
  -2   7  -2  123.89   11.40
  -2  -7   2  120.79   11.90
   2  -7  -2  123.79   12.90
   2   7   2  122.49   12.40
  -2   7  -2  128.79   13.90
   2  -7  -2  125.99   12.20
  -2  -7   2  132.59   11.90
   2  -7  -2  134.59   11.50
   2   7   2  123.79    6.40
  -2   7  -2  128.09   13.30
  -3   7   2  618.74   25.60
  -3  -7  -2  623.84   24.60
   3  -7   2  608.24   28.40
   3   7  -2  654.13   26.70
   3   7  -2  619.94   24.50
  -3  -7  -2  653.93   26.40
  -3   7   2  621.44   21.30
   3   7  -2  623.04   19.70
  -3  -7  -2  621.94   26.20
  -3   7   2  629.64   27.60
  -3   7   2  599.94   25.80
   3  -7   2  594.84   26.90
   3  -7   2  638.04   25.50
  -3  -7  -2  624.24   25.30
   3   7  -2  627.94   24.30
  -3   7   2  633.24   27.80
  -3  -7  -2  593.44   23.70
   3  -7   2  628.34   23.20
   3  -7   2  624.44   21.70
   3   7  -2  612.14   25.00
  -3  -7   2  640.04   36.80
  -3   7  -2  576.04   25.30
  -3   7  -2  596.84   25.40
   3   7   2  625.34   24.00
   3  -7  -2  604.54   21.70
   3  -7  -2  590.54   23.80
  -3  -7   2  599.44   27.70
  -3   7  -2  627.44   25.00
   3   7   2  611.24   25.70
   3   7   2  587.54   24.20
  -3  -7   2  605.54   19.30
  -3   7  -2  588.74   22.70
   3  -7  -2  622.94   26.00
  -3   7  -2  620.44   27.80
  -3   7  -2  602.34   27.20
  -3  -7   2  620.54   24.80
   3   7   2  597.94   26.00
  -3  -7   2  616.24   26.20
   3  -7  -2  601.24   26.80
   3  -7  -2  564.44   27.20
  -4   7   2 1093.19   37.60
   4   7  -2 1108.09   36.60
   4   7  -2 1083.99   39.30
  -4  -7  -2 1081.19   36.10
  -4   7   2 1086.29   40.60
  -4  -7  -2 1079.29   39.10
   4   7  -2 1087.79   36.90
   4   7  -2 1060.59   35.50
  -4  -7  -2 1092.69   37.70
  -4  -7  -2 1092.49   38.20
  -4   7   2 1101.59   40.20
   4  -7   2 1033.50   36.70
   4  -7   2 1103.59   37.40
   4  -7   2 1042.70   32.70
   4  -7   2 1062.69   34.10
  -4   7   2 1100.59   38.10
  -4  -7  -2 1086.29   35.60
   4  -7   2 1118.09   40.20
   4   7   2 1044.90   37.60
  -4   7  -2 1021.40   38.30
  -4  -7   2 1074.59   36.30
  -4   7  -2 1018.90   33.90
  -4  -7   2 1099.09   38.90
   4   7   2 1018.10   35.80
  -4   7  -2 1059.99   36.80
   4  -7  -2 1044.60   39.70
  -4  -7   2 1017.70   29.80
  -4   7  -2 1032.90   41.10
   4  -7  -2 1009.80   36.90
   4   7   2 1049.49   38.80
   4  -7  -2 1043.60   31.80
  -4  -7   2 1010.20   38.50
  -4  -7   2 1039.60   36.30
   4  -7  -2 1049.09   37.70
  -4   7  -2 1011.60   40.00
  -4  -7   2 1003.10   39.80
   4  -7  -2 1024.00   35.60
   5   7  -2 1315.57   43.10
   5   7  -2 1278.87   47.60
   5  -7   2 1352.56   48.90
  -5  -7  -2 1320.87   43.20
  -5  -7  -2 1360.16   48.20
   5  -7   2 1345.37   45.40
  -5  -7  -2 1331.57   46.30
  -5  -7  -2 1344.17   43.80
  -5   7   2 1326.07   49.80
   5  -7   2 1299.37   45.00
   5   7  -2 1317.07   44.80
  -5   7   2 1282.87   45.40
   5  -7   2 1277.27   40.40
  -5  -7  -2 1338.07   46.20
  -5   7   2 1338.17   48.70
   5   7   2 1404.76   44.30
  -5  -7   2 1468.65   45.90
  -5   7  -2 1390.66   46.10
   5   7   2 1422.36   43.70
  -5  -7   2 1423.46   48.20
   5  -7  -2 1385.86   46.50
   5   7   2 1431.66   46.50
  -5  -7   2 1435.16   45.00
  -5  -7   2 1395.56   49.70
   5   7   2 1390.26   48.40
  -5   7  -2 1398.36   45.30
  -5   7  -2 1438.46   50.29
   5  -7  -2 1389.76   46.00
  -5  -7   2 1505.45   49.80
  -5   7  -2 1373.76   41.80
  -5   7  -2 1434.86   48.70
   5  -7  -2 1427.06   44.70
   6   7  -2 1235.88   39.10
   6   7  -2 1258.97   45.70
   6  -7   2 1282.17   37.00
  -6   7   2 1229.78   45.80
  -6   7   2 1191.28   42.60
  -6  -7  -2 1250.47   39.40
   6  -7   2 1257.67   46.50
  -6   7   2 1262.17   42.50
  -6  -7  -2 1250.07   43.00
  -6  -7  -2 1219.78   55.19
   6   7  -2 1250.87   40.80
  -6  -7  -2 1239.18   39.70
  -6  -7  -2 1232.68   45.40
  -6   7   2 1260.67   48.00
   6   7  -2 1256.97   41.40
   6  -7   2 1190.88   50.59
   6  -7  -2 1222.18   42.80
  -6   7  -2 1139.49   36.90
  -6   7  -2 1198.78   45.50
   6   7   2 1256.77   39.50
  -6   7  -2 1210.18   41.50
  -6  -7   2 1288.67   46.10
   6   7   2 1197.28   39.80
   6  -7  -2 1237.48   41.10
   6   7   2 1252.47   43.40
  -6  -7   2 1167.98   40.30
  -6   7  -2 1188.58   41.90
  -6   7  -2 1226.98   47.50
  -6  -7   2 1175.68   40.60
  -6  -7   2 1216.98   44.80
  -7   7   2  934.21   38.50
  -7   7   2  924.61   34.80
  -7  -7  -2  924.81   37.90
  -7   7   2  904.51   34.20
  -7   7   2  928.31   33.80
  -7  -7  -2  921.71   36.40
  -7  -7  -2  947.21   31.10
   7   7  -2  761.72   29.40
  -7  -7  -2  938.01   31.70
  -7  -7  -2  953.40   38.40
  -7   7   2  913.71   38.60
  -7   7   2  951.80   41.00
  -7  -7  -2  947.41   35.10
  -7   7  -2  906.51   27.80
   7   7   2  826.42   30.10
  -7  -7   2  942.81   32.80
  -7   7  -2  983.90   40.60
  -7  -7   2  926.91   37.50
  -7   7  -2  932.01   33.50
   7  -7  -2  918.21   50.39
  -7   7  -2  935.91   38.90
  -7  -7   2  923.71   32.20
   7   7   2  908.21   34.90
   7  -7  -2  902.21   43.50
  -7   7  -2  915.51   34.10
  -7  -7   2  931.31   38.70
   8  -7   2  450.95   26.80
  -8   7   2  437.86   21.80
  -8  -7  -2  430.86   16.80
  -8   7   2  463.95   29.40
  -8  -7  -2  405.66   17.10
  -8  -7  -2  433.66   22.00
  -8   7   2  423.46   26.30
  -8  -7  -2  442.36   24.00
  -8  -7  -2  451.35   25.80
  -8   7   2  415.76   21.00
  -8   7   2  444.06   25.70
  -8   7   2  438.66   22.00
   8  -7   2  451.85   20.70
   8   7  -2  433.66   19.60
  -8  -7  -2  455.85   25.80
  -8   7  -2  451.75   28.00
  -8  -7   2  446.66   25.40
  -8   7  -2  475.55   27.30
  -8  -7   2  451.85   19.30
   8  -7  -2  384.96   20.00
  -8   7  -2  450.85   21.40
  -8   7  -2  428.56   20.60
   8  -7  -2  450.85   21.30
  -8  -7   2  451.25   19.40
   8  -7  -2  445.56   27.10
  -8  -7   2  453.35   26.80
   8   7   2  446.56   21.50
   9   7  -2  273.27   21.50
  -9   7   2  265.57   17.60
  -9  -7  -2  254.27   16.90
  -9   7   2  249.48   16.50
  -9   7   2  300.27   30.70
  -9  -7  -2  260.57   19.60
  -9  -7  -2  259.97   21.50
  -9   7   2  238.08   23.80
  -9  -7  -2  275.87   21.50
  -9   7   2  247.88   27.60
  -9   7   2  240.18   16.60
  -9   7  -2  206.68   22.70
  -9  -7   2  247.28   20.50
  -9   7  -2  242.08   15.30
  -9  -7   2  261.67   13.60
  -9   7  -2  255.87   26.50
  -9  -7   2  260.27   13.60
  -9  -7   2  262.97   22.30
  -9   7  -2  262.17   15.90
   0   8  -2 4339.57  125.49
   0  -8  -2 4206.18  122.79
   0  -8  -2 4403.56  125.09
   0   8   2 4267.57  123.59
   0  -8   2 4253.37  122.59
   0  -8  -2 4298.97  124.89
   0  -8   2 4249.98  123.19
   0   8   2 4240.08  121.99
   0   8   2 4251.27  123.99
   0   8   2 4371.56  119.59
   0  -8   2 4244.08  125.39
   0   8  -2 4264.07  122.79
   0   8  -2 4118.99  124.99
   0  -8  -2 4399.06  123.69
   0   8  -2 4307.97  123.89
   0  -8  -2 4336.37  122.09
   0   8   2 4364.96  125.39
   0   8  -2 4257.47  120.09
   0   8  -2 4383.16  122.99
   0   8   2 4236.78  122.79
   0  -8   2 4215.18  122.99
   1  -8   2 2227.48   70.79
   1   8  -2 2212.38   69.29
   1  -8   2 2198.88   68.39
  -1   8   2 2233.58   66.49
   1   8  -2 2176.88   67.99
   1  -8   2 2114.89   66.99
  -1   8   2 2344.67   70.59
  -1  -8  -2 2272.57   69.09
  -1   8   2 2307.67   66.19
  -1   8   2 2272.57   70.79
  -1  -8  -2 2250.87   68.39
   1   8  -2 2169.88   68.59
   1   8  -2 2210.98   64.39
   1  -8   2 2399.96   69.39
  -1  -8  -2 2245.78   69.89
   1   8  -2 2149.08   68.49
  -1   8   2 2269.67   68.29
  -1  -8  -2 2259.77   68.09
  -1  -8  -2 2261.37   68.19
  -1   8   2 2191.28   68.79
  -1   8  -2 2139.59   66.29
   1   8   2 2178.78   77.59
  -1   8  -2 2091.69   66.99
   1  -8  -2 2182.48   67.69
  -1  -8   2 2263.57   68.79
  -1   8  -2 2169.98   70.49
   1   8   2 2180.98   78.99
  -1  -8   2 2210.58   70.79
  -1   8  -2 2220.18   69.09
  -1  -8   2 2157.18   68.29
   1   8   2 2211.28   63.19
   1   8   2 2233.38   68.79
   1  -8  -2 2202.28   68.69
  -1   8  -2 2214.88   68.29
   1   8   2 2252.17   69.29
   1  -8  -2 2141.99   67.89
   1   8   2 2212.78   70.99
  -1  -8   2 2107.79   67.69
   1  -8  -2 2245.08   69.79
   1  -8  -2 2239.68   66.49
  -1   8  -2 2225.48   70.39
   2   8  -2 2831.82   86.99
  -2  -8  -2 2892.01   86.49
   2   8  -2 2885.81   87.29
   2   8  -2 2892.01   87.89
  -2   8   2 2894.21   86.89
  -2  -8  -2 2886.11   87.99
  -2   8   2 2904.31   89.09
   2  -8   2 2602.54   91.99
   2  -8   2 2993.10   87.59
  -2  -8  -2 2965.90   87.59
   2  -8   2 2868.91   85.19
  -2  -8  -2 2902.31   87.39
   2  -8   2 2912.21   89.39
   2   8  -2 2917.11   86.59
  -2   8   2 2818.02   83.69
  -2   8   2 2827.02   87.39
  -2  -8  -2 2915.01   86.19
  -2   8   2 2864.01   89.39
   2   8  -2 2893.41   81.79
  -2  -8   2 2992.90   86.99
  -2   8  -2 2843.12   84.99
  -2   8  -2 2941.31   89.69
   2   8   2 2958.70   79.99
  -2  -8   2 2961.00   86.99
   2  -8  -2 2870.01   88.49
   2  -8  -2 2971.50   87.19
   2   8   2 3042.90   87.99
  -2  -8   2 3008.30   87.99
  -2  -8   2 2885.51   89.49
  -2   8  -2 2939.61   87.79
   2   8   2 3020.70   94.39
  -2   8  -2 2923.21   86.19
   2  -8  -2 2881.01   87.49
   2   8   2 2869.31   86.79
  -2   8  -2 2992.80   89.79
   2  -8  -2 2945.71   83.99
  -2   8  -2 3022.20   87.19
   2  -8  -2 2935.01   85.99
   2   8   2 2968.30   86.39
  -3  -8  -2  837.92   31.80
   3   8  -2  841.92   26.30
  -3  -8  -2  823.12   33.30
  -3   8   2  891.41   35.90
  -3  -8  -2  904.61   33.90
   3  -8   2  903.21   30.90
  -3   8   2  820.32   35.10
  -3   8   2  839.12   28.60
  -3  -8  -2  801.42   40.60
   3  -8   2  826.62   28.80
   3   8  -2  886.91   33.10
  -3   8   2  859.51   32.90
   3  -8   2  864.51   35.20
  -3   8   2  836.22   33.00
  -3  -8  -2  872.31   33.20
   3   8  -2  831.42   31.90
   3   8  -2  874.91   32.10
   3   8  -2  884.91   34.40
   3  -8   2  849.72   32.80
   3  -8   2  877.71   33.90
   3  -8  -2  863.81   28.80
  -3  -8   2  836.52   32.10
   3   8   2  854.31   31.60
   3  -8  -2  882.91   35.10
  -3  -8   2  853.31   33.80
   3   8   2  860.21   36.90
  -3   8  -2  902.81   33.00
   3  -8  -2  829.92   32.80
  -3  -8   2  840.82   32.10
  -3   8  -2  879.71   33.10
  -3  -8   2  837.42   35.20
  -3   8  -2  845.42   35.20
  -3   8  -2  823.12   29.90
   3  -8  -2  833.12   32.30
   3   8   2  852.01   33.80
   3   8   2  845.52   32.10
  -3   8  -2  831.62   33.20
  -3   8  -2  849.02   35.70
   3  -8  -2  892.91   31.70
   4   8  -2  826.02   30.50
   4  -8   2  830.92   31.90
   4   8  -2  800.02   30.70
   4  -8   2  834.32   27.40
  -4  -8  -2  843.12   33.70
  -4   8   2  840.12   35.80
   4   8  -2  793.92   33.60
   4  -8   2  794.52   28.60
  -4   8   2  833.42   33.10
  -4  -8  -2  828.42   33.30
   4  -8   2  842.32   35.00
  -4  -8  -2  818.92   30.30
  -4   8   2  836.62   32.30
  -4   8   2  800.52   32.80
  -4  -8  -2  857.31   33.00
   4   8  -2  770.32   31.40
  -4   8   2  823.12   35.00
   4  -8   2  845.82   32.20
  -4  -8  -2  966.30   37.40
  -4  -8   2  793.72   31.60
   4  -8  -2  806.72   32.10
  -4   8  -2  863.81   35.90
  -4  -8   2  785.32   30.80
  -4   8  -2  797.62   32.30
  -4   8  -2  772.82   32.80
   4  -8  -2  811.62   34.40
  -4  -8   2  819.12   35.00
   4   8   2  765.42   30.40
  -4  -8   2  803.02   33.30
   4  -8  -2  791.82   26.80
   4   8   2  797.82   32.40
   4  -8  -2  790.22   32.50
  -4   8  -2  803.22   28.40
  -4   8  -2  787.42   34.90
   4  -8  -2  820.12   30.40
  -4  -8   2  783.52   34.20
   4   8   2  820.22   33.80
  -4   8  -2  777.82   30.90
   5   8  -2  180.38   17.20
   5  -8   2  171.38   14.90
  -5  -8  -2  184.58   13.70
  -5   8   2  169.08   16.00
  -5  -8  -2  170.58   16.10
   5  -8   2  195.78   10.80
  -5   8   2  191.88   19.20
  -5   8   2  198.28   18.60
  -5   8   2  213.98   16.30
   5  -8   2  189.08   18.00
   5  -8   2  179.88   15.70
   5   8  -2  192.58   13.20
  -5  -8  -2  200.48   13.90
  -5  -8  -2  200.48   16.00
  -5  -8  -2  185.98   17.40
  -5   8   2  174.58   17.00
   5   8  -2  182.28   14.10
   5  -8  -2  219.28   16.60
  -5   8  -2  219.48   19.70
  -5  -8   2  224.28   15.50
   5   8   2  233.58   18.50
  -5   8  -2  216.08   18.10
  -5  -8   2  220.58   18.00
   5   8   2  227.38   16.20
  -5  -8   2  213.98   19.40
  -5   8  -2  196.68   15.30
  -5   8  -2  206.78   12.00
  -5  -8   2  232.68   15.30
   5  -8  -2  221.58   14.50
  -5   8  -2  242.88   20.40
  -5  -8   2  245.18   18.60
   5  -8  -2  236.78   16.50
  -6   8   2  700.73   29.70
  -6  -8  -2  714.73   32.50
   6   8  -2  720.13   26.50
   6  -8   2  715.73   29.60
  -6   8   2  686.83   40.30
  -6   8   2  718.63   33.40
  -6   8   2  712.63   32.80
   6   8  -2  583.64   26.40
  -6   8   2  776.52   35.80
  -6  -8  -2  713.33   30.90
  -6  -8  -2  714.53   27.00
  -6  -8  -2  748.83   30.40
  -6  -8  -2  744.03   27.50
  -6   8  -2  721.33   32.60
  -6   8  -2  700.93   34.00
  -6  -8   2  710.53   32.20
  -6   8  -2  646.44   29.10
  -6  -8   2  715.23   34.00
  -6   8  -2  754.32   35.30
  -6   8  -2  682.23   24.00
   6  -8  -2  732.63   31.50
   6  -8  -2  703.53   30.20
  -6  -8   2  702.63   28.40
   6   8   2  699.83   29.50
  -6  -8   2  699.23   32.30
   6  -8  -2  729.23   29.80
  -6   8  -2  697.73   29.20
   7   8  -2  240.88   15.80
  -7   8   2  247.18   20.90
  -7  -8  -2  238.48   18.70
  -7  -8  -2  265.47   17.70
  -7   8   2  237.38   17.50
  -7  -8  -2  232.38   20.20
  -7  -8  -2  242.28   14.60
   7   8  -2  254.87   27.10
  -7   8   2  229.18   22.70
  -7  -8  -2  233.48   16.30
  -7  -8  -2  266.57   20.70
  -7   8   2  234.98   20.90
  -7   8   2  233.38   17.90
   7  -8   2  249.78   21.80
   7  -8   2  224.48   17.30
  -7   8  -2  219.78   16.50
  -7   8  -2  251.37   22.70
  -7   8  -2  259.77   24.20
  -7   8  -2  224.28   20.60
  -7  -8   2  249.48   16.00
   7  -8  -2  245.78   16.80
   7  -8  -2  257.67   21.80
  -7  -8   2  245.78   16.00
  -7  -8   2  249.58   21.10
   7   8   2  240.88   14.60
  -7   8  -2  241.78   10.60
   7  -8  -2  262.27   16.00
  -7  -8   2  254.87   20.70
   7   8   2  235.68   16.40
  -7   8  -2  225.98   16.70
  -7  -8   2  230.18   19.90
  -8   8   2   38.40   11.40
  -8  -8  -2   55.69    7.40
  -8   8   2   34.90    8.80
  -8  -8  -2   43.60    9.10
   8  -8   2   25.10    9.90
  -8  -8  -2   38.90   10.00
  -8  -8  -2   32.80   11.40
  -8   8   2   33.50    8.70
  -8  -8  -2   41.70   11.10
  -8  -8  -2   44.70    6.70
  -8   8   2   61.19   14.60
  -8   8   2   37.80   10.50
   8   8  -2   46.80   10.80
  -8  -8   2   58.29   12.90
  -8  -8   2   31.40   10.40
  -8   8  -2   38.60    8.90
  -8   8  -2   70.49   13.90
   8   8   2   39.40    6.60
  -8  -8   2   42.40   11.20
  -8  -8   2   43.10    7.60
  -8   8  -2   42.30   11.00
  -8   8  -2   35.70   11.30
  -8   8  -2   42.70    8.90
  -9  -8  -2   13.80    4.90
  -9   8   2   21.80   11.00
  -9  -8  -2   -2.20    8.30
  -9  -8  -2    8.80   13.10
  -9   8   2    9.20    7.30
  -9  -8  -2    1.50    3.90
  -9   8   2    1.30    8.30
  -9   8   2   17.50   11.60
   9   8  -2    3.40    2.60
  -9  -8  -2    8.10    6.90
  -9   8   2    9.70    7.30
  -9  -8  -2    4.20   11.80
  -9   8  -2   -5.70    8.70
  -9   8  -2   10.50    6.60
   9  -8  -2    1.00    3.10
  -9   8  -2    4.20   12.20
  -9  -8   2   13.70    8.70
  -9   8  -2    7.10   10.30
  -9  -8   2   10.10    5.50
   0   9  -2  116.39   12.90
   0   9  -2  121.09   14.60
   0  -9  -2  128.09   15.10
   0   9  -2  134.09   14.80
   0  -9   2  122.79   16.10
   0   9  -2  111.89   13.00
   0   9   2  122.39   12.90
   0   9   2  125.49   15.90
   0   9   2  105.29   10.30
   0  -9   2  142.29   14.60
   0  -9  -2  115.99   13.00
   0   9   2  120.39   15.10
   0  -9   2  119.69   13.30
   0   9   2  111.79   14.20
   0  -9  -2  130.09   14.70
   0   9  -2  121.69   11.20
   0  -9   2  108.29   13.20
   0  -9  -2  111.19   14.30
   0   9  -2  134.39   16.00
   0  -9  -2  134.49   13.10
  -1  -9  -2  655.83   28.10
  -1  -9  -2  604.84   27.40
  -1   9   2  659.13   28.10
  -1  -9  -2  691.73   29.30
  -1  -9  -2  637.74   28.30
   1   9  -2  675.03   27.90
   1  -9   2  623.44   30.00
   1  -9   2  647.04   28.80
  -1   9   2  655.83   30.30
   1   9  -2  628.64   28.70
  -1   9   2  675.23   30.60
  -1   9   2  650.63   25.60
  -1   9   2  644.04   26.40
   1   9  -2  631.64   23.70
   1  -9   2  662.03   27.10
  -1  -9  -2  679.23   29.90
   1   9  -2  626.04   28.00
   1  -9   2  705.93   29.40
  -1   9   2  627.94   28.90
   1   9  -2  645.24   28.30
   1  -9  -2  634.24   26.20
  -1  -9   2  649.04   28.30
   1  -9  -2  609.44   27.90
   1  -9  -2  676.03   28.70
  -1  -9   2  659.53   28.10
   1   9   2  623.14   27.70
  -1   9  -2  629.64   28.90
  -1   9  -2  674.33   28.60
   1   9   2  642.54   22.70
   1  -9  -2  646.14   27.50
  -1   9  -2  683.53   30.50
  -1   9  -2  646.54   26.10
   1   9   2  664.33   28.20
   1   9   2  645.14   28.60
  -1  -9   2  652.23   28.30
   1   9   2  645.24   29.20
  -1   9  -2  647.04   27.20
   1  -9  -2  651.73   29.30
  -1   9  -2  702.33   31.60
   1   9   2  624.24   29.30
  -1  -9   2  651.93   30.70
   2   9  -2  415.86   23.10
  -2   9   2  406.86   23.90
   2  -9   2  415.76   22.40
   2   9  -2  442.06   23.00
  -2   9   2  406.56   22.60
  -2  -9  -2  395.06   21.90
   2   9  -2  380.96   22.60
  -2  -9  -2  395.16   22.10
   2  -9   2  392.46   20.30
  -2  -9  -2  369.66   21.10
   2  -9   2  411.36   22.80
  -2   9   2  427.16   23.40
  -2   9   2  390.96   24.30
  -2   9   2  389.36   19.10
  -2  -9  -2  423.96   22.80
  -2  -9  -2  407.36   23.00
  -2   9   2  394.16   20.50
   2   9  -2  427.16   21.50
  -2   9  -2  467.95   23.20
   2  -9  -2  440.66   21.80
   2  -9  -2  475.85   20.20
  -2   9  -2  464.25   21.60
  -2  -9   2  445.96   25.40
  -2   9  -2  443.86   25.40
  -2  -9   2  454.65   23.50
   2  -9  -2  456.25   24.20
   2   9   2  476.75   24.00
   2   9   2  443.26   15.20
  -2   9  -2  463.65   23.80
   2   9   2  470.65   22.40
  -2   9  -2  448.56   24.90
  -2  -9   2  456.25   22.70
  -2   9  -2  435.86   20.70
   2   9   2  428.86   21.80
   2  -9  -2  439.76   23.50
   2  -9  -2  440.96   22.90
  -2  -9   2  458.55   22.20
   2   9   2  417.06   22.80
  -3   9   2  317.97   15.80
   3   9  -2  332.57   20.00
  -3   9   2  332.67   22.40
  -3  -9  -2  341.27   20.50
   3  -9   2  319.57   15.90
   3   9  -2  269.47   19.50
  -3   9   2  356.86   33.50
   3   9  -2  336.37   12.70
   3  -9   2  335.17   17.50
  -3  -9  -2  312.27   24.20
   3  -9   2  343.27   20.10
  -3  -9  -2  352.66   20.70
  -3   9   2  327.27   19.30
   3   9  -2  350.06   21.90
  -3   9   2  319.27   20.30
  -3   9   2  345.07   20.20
   3  -9   2  336.57   20.20
  -3  -9  -2  321.27   18.70
   3   9  -2  318.47   19.20
  -3  -9   2  264.37   18.40
   3  -9  -2  294.97   20.20
   3   9   2  252.97   19.80
  -3   9  -2  284.87   19.90
  -3   9  -2  294.57   19.00
   3  -9  -2  286.17   17.90
  -3  -9   2  257.97   20.20
   3  -9  -2  280.57   15.30
  -3   9  -2  325.17   19.80
   3   9   2  304.27   18.10
   3   9   2  280.97   18.70
   3  -9  -2  296.77   21.00
  -3  -9   2  311.47   22.10
  -3   9  -2  283.47   16.60
   3   9   2  285.57   19.60
  -3  -9   2  262.67   20.90
  -3   9  -2  300.47   32.60
   3  -9  -2  284.07   18.70
  -4  -9  -2  388.96   20.70
   4  -9   2  415.26   22.40
  -4  -9  -2  420.26   23.80
   4  -9   2  386.06   32.90
  -4  -9  -2  389.46   22.60
  -4  -9  -2  415.16   23.30
  -4   9   2  421.26   25.40
  -4  -9  -2  412.86   21.30
   4   9  -2  404.46   20.90
   4   9  -2  416.36   21.40
  -4   9   2  404.16   26.10
   4  -9   2  401.96   17.90
   4  -9   2  427.56   19.20
  -4   9   2  425.86   23.00
  -4   9   2  426.46   33.20
   4   9  -2  390.06   22.00
  -4  -9   2  403.36   23.50
  -4  -9   2  424.36   26.00
  -4   9  -2  447.46   25.40
   4  -9  -2  434.86   20.90
  -4   9  -2  459.05   22.80
  -4   9  -2  435.46   23.50
  -4   9  -2  427.56   19.20
   4   9   2  433.36   21.00
   4  -9  -2  436.76   23.60
  -4  -9   2  421.46   24.30
  -4   9  -2  452.15   26.90
   4  -9  -2  417.56   22.00
  -4  -9   2  443.36   22.70
   4   9   2  437.96   23.00
  -4  -9   2  434.66   22.10
   4  -9  -2  452.25   17.70
  -5  -9  -2  370.56   18.80
  -5   9   2  373.16   25.20
  -5   9   2  342.37   23.80
   5  -9   2  347.27   15.20
   5   9  -2  326.87   18.00
   5  -9   2  351.36   20.60
   5  -9   2  324.87   19.90
  -5  -9  -2  309.07   21.00
  -5   9   2  329.17   21.90
  -5   9   2  342.67   20.70
  -5  -9  -2  335.07   18.60
   5   9  -2  347.97   19.60
  -5  -9  -2  351.16   22.50
  -5   9   2  367.06   22.00
  -5  -9  -2  360.76   20.90
  -5   9  -2  335.07   24.40
  -5   9  -2  342.17   21.00
  -5  -9   2  334.57   19.20
   5  -9  -2  337.07   20.60
  -5   9  -2  323.47   15.90
   5  -9  -2  318.17   13.30
  -5  -9   2  337.47   22.40
  -5  -9   2  339.17   19.90
  -5  -9   2  323.17   22.10
   5  -9  -2  303.67   20.90
   5   9   2  327.87   20.20
  -5   9  -2  326.27   19.70
  -5   9  -2  348.07   25.20
   5  -9  -2  323.67   18.20
  -5  -9   2  335.57   24.10
  -5   9  -2  320.07   21.70
   6  -9   2  488.15   24.90
  -6  -9  -2  505.15   23.10
  -6   9   2  504.05   30.90
  -6   9   2  502.55   27.70
  -6   9   2  489.05   30.40
  -6   9   2  505.55   25.30
  -6   9   2  498.05   25.80
  -6  -9  -2  510.55   26.60
  -6  -9  -2  494.45   22.60
  -6  -9  -2  489.55   27.40
   6   9  -2  487.65   28.10
   6  -9   2  483.75   29.30
  -6  -9  -2  497.25   25.00
   6   9  -2  509.25   22.30
  -6   9  -2  519.85   28.50
  -6  -9   2  480.15   28.70
  -6   9  -2  501.75   28.00
  -6  -9   2  480.75   27.30
   6   9   2  511.05   25.00
  -6  -9   2  485.85   27.50
  -6   9  -2  482.55   19.20
  -6   9  -2  511.85   24.80
  -6  -9   2  486.85   23.90
   6  -9  -2  550.74   25.90
  -6   9  -2  533.55   30.60
   6  -9  -2  518.55   25.80
  -6   9  -2  510.35   29.80
   6   9   2  484.95   23.20
   6  -9  -2  506.85   22.80
  -6  -9   2  495.75   23.60
  -7   9   2  238.18   21.40
  -7   9   2  231.48   23.70
  -7  -9  -2  240.58   15.50
  -7  -9  -2  241.58   15.50
  -7  -9  -2  239.38   20.80
   7  -9   2  240.38   22.30
  -7  -9  -2  232.28   19.60
  -7   9   2  227.28   21.70
  -7   9   2  223.58   17.60
  -7   9   2  235.48   17.90
   7   9  -2  251.87   21.70
  -7  -9  -2  253.37   21.20
  -7  -9  -2  229.38   17.40
  -7   9  -2  222.08   21.10
  -7   9  -2  213.58   22.10
  -7   9  -2  202.28   17.00
  -7  -9   2  222.28   16.30
  -7  -9   2  197.98   15.80
  -7  -9   2  209.18   20.50
  -7   9  -2  227.38   17.30
   7   9   2  234.58   15.70
  -7  -9   2  219.18   22.10
   7   9   2  241.98   17.30
  -7   9  -2  217.88   22.50
  -7   9  -2  210.88   10.50
  -7  -9   2  255.37   21.00
  -8   9   2  214.88   30.20
  -8   9   2  217.48   23.20
  -8   9   2  195.18   28.80
  -8  -9  -2  208.88   25.40
  -8   9   2  202.58   16.90
  -8  -9  -2  158.68   18.40
  -8  -9  -2  216.78   22.50
  -8   9   2  175.08   18.10
  -8  -9  -2  201.98   13.70
  -8  -9  -2  186.38   26.10
  -8  -9  -2  213.18   14.00
  -8   9  -2  163.08   18.60
  -8  -9   2  205.48   18.20
  -8   9  -2  213.78   22.60
  -8  -9   2  173.28   22.00
  -8  -9   2  196.58   22.20
  -8   9  -2  212.88   23.80
  -8  -9   2  207.18   20.70
   0 -10   2 1258.17   45.50
   0  10  -2 1285.67   46.70
   0 -10   2 1233.38   48.20
   0 -10  -2 1249.68   46.60
   0  10  -2 1195.18   44.50
   0 -10   2 1268.47   45.60
   0  10   2 1289.47   44.40
   0  10   2 1260.17   40.70
   0 -10  -2 1239.58   44.00
   0 -10   2 1234.48   44.70
   0 -10  -2 1231.38   44.80
   0 -10  -2 1277.17   46.10
   0  10   2 1238.18   47.50
   0  10   2 1254.57   47.00
   0  10  -2 1259.77   41.50
   0  10  -2 1241.78   47.00
   0  10  -2 1201.28   44.50
   0  10   2 1250.17   45.40
   0  10  -2 1262.67   48.00
   0  10   2 1239.38   45.60
   1  10  -2  187.08   16.50
  -1  10   2  196.98   17.00
  -1 -10  -2  177.18   16.10
   1  10  -2  170.28   17.40
   1 -10   2  185.08   17.60
   1 -10   2  175.78   16.00
  -1  10   2  198.38   18.70
  -1 -10  -2  208.88   17.80
  -1  10   2  171.88   16.10
   1  10  -2  180.48   16.80
  -1  10   2  180.08   14.00
  -1  10   2  154.08   21.10
   1  10  -2  182.58   12.40
  -1 -10  -2  189.78   17.00
   1 -10   2  180.08   15.60
   1  10  -2  204.78   17.20
  -1 -10  -2  180.28   17.10
  -1 -10  -2  214.78   22.20
  -1  10   2  211.18   15.60
   1 -10  -2  225.88   18.20
   1  10   2  202.98   17.70
   1  10   2  235.68   17.60
   1  10   2  200.38   17.10
  -1  10  -2  209.18   16.10
  -1 -10   2  153.08   22.50
  -1 -10   2  204.88   19.70
  -1  10  -2  184.28   18.80
  -1  10  -2  194.28   17.40
  -1 -10   2  230.58   17.80
  -1 -10   2  190.78   16.40
   1 -10  -2  225.98   18.90
  -1  10  -2  214.48   20.30
  -1  10  -2  220.48   17.80
   1  10   2  203.98   18.60
   1  10   2  208.78   18.80
   1  10   2  212.98   11.70
   1 -10  -2  199.48   15.20
  -1  10  -2  216.78   15.30
   1 -10  -2  207.68   17.10
   1 -10  -2  217.28   16.80
   2 -10   2  207.38   15.20
   2  10  -2  202.18   18.30
  -2 -10  -2  180.68   17.90
   2  10  -2  189.28   17.10
  -2 -10  -2  224.58   18.20
   2 -10   2  204.18   18.20
   2  10  -2  185.38   17.60
   2 -10   2  197.28   16.80
  -2  10   2  199.78   17.50
  -2 -10  -2  196.88   17.30
   2  10  -2  197.48   11.70
   2  10  -2  201.48   17.40
  -2  10   2  160.58   15.20
  -2 -10  -2  191.98   16.20
  -2  10   2  234.38   21.00
  -2  10   2  157.08   16.30
  -2  10   2  182.48   17.90
   2 -10   2  190.18   15.50
   2  10   2  217.58   18.20
   2  10   2  229.18   18.80
   2 -10  -2  216.08   14.90
   2 -10  -2  214.58   17.00
   2 -10  -2  188.18   16.40
  -2  10  -2  225.18   18.20
  -2 -10   2  200.48   17.30
  -2 -10   2  216.08   20.30
  -2  10  -2  197.88   19.40
   2  10   2  232.48   17.50
  -2  10  -2  220.78   17.80
   2  10   2  226.28   10.10
  -2 -10   2  217.28   18.00
   2 -10  -2  197.78   19.10
  -2  10  -2  197.98   15.40
   2  10   2  212.38   16.80
  -2  10  -2  224.28   21.40
   2 -10  -2  243.58   19.40
  -2  10  -2  195.48   16.00
  -3 -10  -2   88.59   12.10
  -3  10   2   93.69   13.50
  -3  10   2  102.19   16.50
  -3 -10  -2   94.29   12.70
   3 -10   2  101.29   13.50
   3 -10   2  100.29   11.30
  -3 -10  -2  118.59   14.10
   3  10  -2   98.89   15.10
   3  10  -2  105.69   13.10
  -3  10   2   73.29   10.60
   3  10  -2  104.99   13.10
   3 -10   2   99.69   12.10
   3 -10   2  101.79   12.80
  -3  10   2  101.29   13.60
  -3 -10  -2  100.59   13.00
   3  10  -2  109.49    7.80
  -3  10   2   99.69   11.20
  -3  10  -2   81.09   12.40
   3  10   2  126.19   15.30
  -3 -10   2   79.39   13.00
  -3 -10   2   84.69   12.10
   3 -10  -2   97.59   11.70
  -3  10  -2   85.99   13.40
   3  10   2   82.79   12.20
   3  10   2   94.69   13.60
  -3  10  -2  103.19   21.40
  -3  10  -2  120.69   16.50
   3 -10  -2   81.69   10.60
   3  10   2  117.69   13.90
  -3 -10   2   99.89   13.90
   3 -10  -2  108.49   14.60
   3 -10  -2  109.49   13.90
  -3 -10   2   86.19   11.10
  -3  10  -2   94.49   11.60
   3 -10  -2   98.39   13.30
   4 -10   2  404.56   34.90
  -4 -10  -2  483.75   24.50
  -4 -10  -2  486.05   26.80
  -4  10   2  491.95   29.30
   4  10  -2  478.45   25.40
   4  10  -2  507.65   24.70
  -4  10   2  542.15   30.00
   4 -10   2  491.05   25.00
   4 -10   2  503.25   26.20
  -4  10   2  482.35   25.70
   4  10  -2  450.05   24.00
   4 -10   2  481.35   20.90
  -4  10   2  490.75   27.00
  -4 -10  -2  494.65   24.90
  -4  10   2  510.95   26.50
   4 -10   2  518.75   22.50
  -4 -10  -2  497.45   26.20
  -4 -10  -2  497.05   36.10
  -4  10  -2  507.15   26.10
   4 -10  -2  504.65   26.20
   4  10   2  451.55   24.50
   4 -10  -2  482.95   26.50
  -4 -10   2  500.45   25.10
   4 -10  -2  489.85   23.50
  -4  10  -2  496.75   26.00
   4  10   2  517.65   24.20
  -4  10  -2  493.15   29.60
  -4  10  -2  494.95   21.80
  -4 -10   2  541.15   27.60
   4 -10  -2  458.05   32.40
   4  10   2  521.45   26.60
  -4 -10   2  527.15   29.80
  -4 -10   2  520.95   27.00
  -4 -10   2  550.04   25.80
   4 -10  -2  494.85   20.30
  -4  10  -2  478.85   24.50
  -5 -10  -2  251.37   17.50
  -5  10   2  223.48   19.10
  -5  10   2  299.37   20.90
  -5  10   2  222.48   21.80
  -5 -10  -2  218.48   19.50
  -5  10   2  259.57   23.40
  -5 -10  -2  225.18   16.70
   5 -10   2  242.88   22.10
   5  10  -2  222.78   17.90
  -5 -10  -2  235.18   20.20
   5  10  -2  182.98   14.80
  -5  10   2  208.58   18.50
   5 -10   2  193.48   17.50
   5  10  -2  243.18   16.60
   5  10  -2  266.87   21.70
  -5 -10  -2  228.78   19.00
  -5 -10   2  250.17   20.60
  -5 -10   2  217.58   17.20
   5 -10  -2  239.18   11.90
   5 -10  -2  219.68   18.90
  -5 -10   2  208.28   20.00
  -5  10  -2  211.58   17.70
  -5  10  -2  214.38   13.80
   5 -10  -2  195.08   15.40
  -5  10  -2  227.18   22.00
   5 -10  -2  241.68   21.70
   5  10   2  221.08   18.60
  -5  10  -2  231.08   19.10
  -5 -10   2  216.88   21.80
  -5  10  -2  210.68   19.50
   5 -10  -2  214.78   18.80
  -5  10  -2  192.98   22.30
  -5 -10   2  213.38   19.20
  -6  10   2  173.88   21.20
  -6 -10  -2  175.98   18.80
  -6 -10  -2  201.98   17.30
  -6 -10  -2  205.58   20.30
  -6  10   2  215.58   23.30
  -6 -10  -2  197.18   15.70
  -6  10   2  173.98   17.90
  -6  10   2  195.48   19.40
   6 -10   2  212.58   22.90
  -6  10   2  193.08   17.80
   6  10  -2  174.48   21.30
  -6 -10   2  211.68   20.80
   6 -10  -2  178.48   14.50
  -6  10  -2  193.68   19.30
   6 -10  -2  185.58   21.40
  -6  10  -2  227.88   25.30
  -6  10  -2  189.28   12.10
  -6 -10   2  192.08   19.30
  -6  10  -2  198.38   18.50
  -6 -10   2  201.28   16.40
  -6 -10   2  178.68   20.60
  -6 -10   2  199.18   16.70
   6  10   2  205.28   17.10
  -6  10  -2  210.18   23.30
  -6  10  -2  205.48   17.60
  -7 -10  -2  170.68   31.40
  -7 -10  -2  202.88   17.30
  -7 -10  -2  210.68   15.80
  -7 -10  -2  208.98   27.30
  -7  10   2  256.77   42.20
  -7  10   2  207.28   21.30
  -7 -10  -2  199.78   19.70
  -7  10   2  199.68   18.60
  -7  10   2  196.78   24.90
  -7 -10   2  188.88   22.40
  -7  10  -2  192.38   10.50
  -7  10  -2  188.28   22.00
  -7  10  -2  215.88   19.00
  -7 -10   2  191.68   16.30
   7  10   2  206.78   16.80
  -7  10  -2  211.88   23.80
  -7 -10   2  204.48   33.00
  -7 -10   2  173.58   20.30
   0  11  -2  390.16   23.40
   0  11  -2  394.16   24.10
   0  11   2  423.26   23.30
   0  11   2  444.56   24.70
   0 -11   2  404.46   23.50
   0  11  -2  409.26   20.10
   0  11  -2  322.37   23.40
   0  11  -2  424.56   27.20
   0 -11   2  424.46   23.40
   0 -11   2  413.36   27.10
   0 -11  -2  386.86   26.10
   0  11  -2  441.16   23.80
   0  11   2  442.36   23.90
   0  11   2  453.55   26.80
   0 -11  -2  422.36   25.50
   0  11   2  431.46   19.40
   0 -11  -2  418.36   24.80
   0 -11  -2  487.65   36.40
   0 -11   2  401.06   23.80
  -1 -11  -2  709.43   33.70
   1 -11   2  807.32   34.80
  -1  11   2  798.72   36.40
  -1  11   2  733.23   33.70
   1  11  -2  741.23   33.70
   1  11  -2  768.82   35.00
   1  11  -2  748.13   27.90
  -1 -11  -2  775.82   33.50
   1 -11   2  634.24   34.30
  -1  11   2  758.42   31.20
  -1 -11  -2  770.52   33.10
   1 -11   2  775.22   34.30
   1  11  -2  774.22   34.30
  -1  11   2  771.32   33.30
   1  11  -2  798.12   33.80
  -1 -11  -2  758.02   33.30
  -1  11   2  717.93   29.40
   1 -11   2  717.73   43.70
   1  11   2  729.83   32.90
   1 -11  -2  747.63   35.00
  -1 -11   2  772.32   33.40
  -1 -11   2  801.42   33.80
   1 -11  -2  719.23   32.20
  -1  11  -2  791.72   34.10
   1  11   2  718.43   26.20
   1  11   2  730.53   34.50
  -1 -11   2  752.92   36.60
   1  11   2  768.02   34.30
  -1  11  -2  755.42   34.90
   1 -11  -2  766.22   31.40
  -1  11  -2  735.63   30.20
  -1  11  -2  771.82   36.80
  -1  11  -2  737.23   32.30
  -1 -11   2  798.52   35.10
   1  11   2  761.82   33.30
   1 -11  -2  746.03   33.40
   1 -11  -2  809.52   34.20
   2  11  -2  315.27   15.10
   2  11  -2  315.37   21.40
  -2  11   2  336.07   25.30
   2 -11   2  340.17   20.00
  -2 -11  -2  319.77   22.00
  -2 -11  -2  321.77   21.50
   2 -11   2  328.47   22.60
  -2 -11  -2  345.47   23.00
   2  11  -2  326.67   22.60
  -2  11   2  336.57   19.20
  -2  11   2  310.17   19.20
   2 -11   2  302.37   19.00
  -2 -11  -2  358.36   23.50
   2  11  -2  300.97   22.40
   2  11  -2  335.97   22.80
  -2 -11  -2  311.57   21.80
  -2  11   2  321.47   21.40
   2 -11   2  342.67   22.00
  -2  11   2  302.37   22.00
   2 -11  -2  366.26   21.90
   2 -11  -2  358.66   21.50
  -2  11  -2  318.77   19.90
   2 -11  -2  354.86   22.30
   2  11   2  319.27   21.30
   2  11   2  302.17   21.80
  -2  11  -2  350.56   20.40
  -2 -11   2  329.37   21.90
  -2 -11   2  324.87   24.60
  -2 -11   2  335.67   22.20
  -2  11  -2  333.67   25.40
  -2  11  -2  340.17   25.10
   2 -11  -2  330.57   18.90
  -2 -11   2  335.97   22.10
   2 -11  -2  344.07   23.80
   2  11   2  335.17   13.40
  -2  11  -2  349.67   28.10
   2  11   2  348.17   22.70
   3  11  -2  890.71   38.50
  -3  11   2  862.21   35.00
  -3  11   2  855.71   36.20
   3 -11   2  861.81   33.40
   3  11  -2  853.61   36.40
   3 -11   2  865.61   36.70
   3  11  -2  942.01   36.30
   3 -11   2  854.01   37.10
  -3  11   2  921.41   40.60
   3  11  -2  835.52   40.10
   3  11  -2  843.92   26.80
  -3 -11  -2  896.21   36.10
  -3 -11  -2  925.51   36.00
  -3 -11  -2  898.91   37.60
  -3  11   2  821.32   48.40
  -3 -11  -2  860.21   36.90
   3 -11   2  854.21   32.20
  -3  11   2  859.71   32.20
  -3 -11  -2  890.31   37.50
  -3  11  -2  848.92   36.10
   3 -11  -2  821.52   35.80
  -3  11  -2  841.82   35.10
  -3 -11   2  785.82   36.40
  -3  11  -2  855.61   40.00
   3  11   2  850.61   40.00
   3 -11  -2  832.42   34.60
   3  11   2  759.12   41.50
  -3 -11   2  793.82   35.50
   3 -11  -2  820.42   36.30
   3 -11  -2  808.92   31.40
  -3 -11   2  843.22   42.50
  -3  11  -2  796.72   39.20
  -3  11  -2  842.22   33.20
  -3  11  -2  836.32   37.40
  -3 -11   2  841.32   35.80
   3 -11  -2  798.92   38.20
  -4 -11  -2  182.08   19.50
  -4 -11  -2  211.18   17.70
  -4  11   2  204.58   22.90
   4 -11   2  200.48   18.60
   4 -11   2  208.48   15.20
   4  11  -2  192.58   17.00
   4  11  -2  168.08   19.20
   4 -11   2  206.68   21.50
  -4 -11  -2  198.68   17.10
  -4  11   2  185.48   21.60
  -4  11   2  211.58   19.60
  -4  11   2  194.68   18.20
   4  11  -2  193.98   16.90
  -4 -11  -2  192.18   18.60
   4 -11   2  208.58   18.00
   4  11  -2  199.78   18.30
  -4 -11  -2  193.08   19.60
  -4  11   2  209.38   20.50
   4  11   2  163.58   16.40
  -4 -11   2  203.68   18.40
   4 -11  -2  170.48   12.80
  -4  11  -2  196.28   18.30
   4  11   2  170.08   19.70
   4 -11  -2  183.88   15.70
  -4  11  -2  182.98   14.60
  -4 -11   2  186.08   22.40
   4  11   2  164.38   17.70
  -4  11  -2  213.18   21.10
  -4 -11   2  179.78   19.20
   4 -11  -2  201.48   19.50
  -4  11  -2  189.58   18.20
  -4 -11   2  186.98   17.50
  -4 -11   2  171.28   18.80
  -4  11  -2  181.38   19.50
  -4  11  -2  182.08   22.30
   5 -11   2   74.19   14.10
  -5 -11  -2   55.79   10.70
  -5  11   2   54.29   10.70
  -5  11   2   52.39   13.80
  -5 -11  -2   46.50    9.90
  -5 -11  -2   76.29   13.80
  -5  11   2   88.49   22.20
  -5  11   2   62.89   12.40
  -5 -11  -2   60.89   11.70
  -5  11   2   82.79   14.10
  -5 -11  -2   58.39   12.10
   5 -11   2   45.90   10.70
   5  11  -2   56.09    9.90
   5 -11  -2   65.09    8.20
  -5 -11   2   66.39   13.00
  -5  11  -2   66.79   12.00
   5 -11  -2   66.49   10.50
  -5  11  -2   59.99   13.50
  -5 -11   2   51.59   14.80
  -5 -11   2   69.39   13.80
  -5  11  -2   55.79   12.00
  -5 -11   2   44.00   10.40
   5 -11  -2   69.79   12.50
   5 -11  -2   79.29   12.90
  -5  11  -2   50.89   11.80
  -5 -11   2   44.40   10.10
  -6  11   2   31.90   10.30
  -6  11   2   34.60   10.70
  -6 -11  -2   47.30    9.90
  -6 -11  -2   27.40   10.90
  -6  11   2   47.50   23.80
  -6 -11  -2   50.19   10.90
  -6  11   2   47.30   13.30
  -6 -11  -2   42.60   20.90
  -6  11  -2   44.50   16.10
  -6  11  -2   42.30    7.10
  -6 -11   2   17.10   14.00
  -6  11  -2   45.60   11.10
  -6  11  -2   41.80   11.10
  -6 -11   2   22.70    9.40
  -6  11  -2   35.20   10.70
   0  12  -2    4.10    8.30
   0 -12   2   12.50    9.10
   0 -12  -2   18.30   10.20
   0 -12  -2   10.20    8.10
   0  12   2   23.60   11.20
   0  12   2   14.80   10.70
   0  12   2   22.60   10.50
   0 -12   2    0.70   10.30
   0 -12   2    9.70    9.70
   0 -12   2    3.00    9.40
   0  12   2   12.70    6.00
   0 -12  -2    8.40   14.00
   0  12   2    7.50    8.60
   0 -12  -2    4.20    9.50
   0  12  -2   19.30   10.10
   0 -12  -2    6.70   11.60
   0  12  -2   14.30   10.20
   0  12  -2   13.50   10.40
   0  12   2    8.80    9.90
   0  12  -2    7.00    6.70
  -1  12   2    1.50    9.90
   1 -12   2   -7.10    7.70
  -1  12   2    0.20    9.40
  -1  12   2   -0.20    6.10
  -1  12   2    4.50    9.40
   1  12  -2   11.60    8.80
   1 -12   2    4.70    9.30
  -1  12   2  -10.00    9.10
  -1 -12  -2   -5.40   11.40
  -1 -12  -2    5.00   13.90
   1  12  -2    0.40    5.30
  -1 -12  -2    8.30    9.30
   1 -12   2    0.60    8.40
  -1 -12  -2    6.20    8.60
  -1  12   2    3.30    7.40
   1 -12   2    5.00    8.20
   1  12  -2   -0.90    7.80
   1  12  -2   17.40    9.70
   1  12   2    2.80    9.80
   1 -12  -2    2.30    9.50
   1  12   2    0.40    8.90
  -1 -12   2  -12.00    8.30
   1  12   2   -1.60    9.50
  -1  12  -2    4.10    9.70
   1  12   2    8.90    9.70
   1  12   2    4.00    8.50
  -1  12  -2  -10.20    8.30
  -1  12  -2    2.10    7.40
  -1 -12   2   -9.80    8.70
   1 -12  -2    9.10    9.00
   1  12   2    7.10    5.00
  -1 -12   2    2.10    7.50
  -1  12  -2   -2.00    9.30
   1 -12  -2   -3.00    9.00
  -1 -12   2    5.20    8.80
   1 -12  -2   -6.30    5.70
  -1  12  -2   -1.20    9.30
  -1  12  -2    2.00    6.10
  -2 -12  -2   13.50    8.10
   2 -12   2   19.00   10.00
  -2 -12  -2   -6.50    6.60
   2  12  -2    7.10    9.30
   2 -12   2   -2.20    6.70
   2  12  -2    1.40    4.50
   2  12  -2    6.40    8.60
   2 -12   2   -1.50    9.20
  -2  12   2   -3.00    9.60
  -2  12   2   15.60    8.00
  -2 -12  -2   18.20   10.00
  -2 -12  -2    4.60    9.10
   2  12  -2   20.20   16.20
   2 -12   2    2.70    7.00
  -2  12   2    8.00    7.10
  -2  12   2   10.80    8.90
  -2  12   2    5.40    8.90
  -2  12   2    7.10   10.50
   2 -12   2   14.50   10.70
   2 -12  -2   12.30    9.30
  -2  12  -2    6.30    7.80
  -2 -12   2   -2.80    9.10
   2  12   2    1.60    8.60
   2  12   2    0.70    8.10
  -2  12  -2   -1.40   10.60
   2 -12  -2    4.30    9.30
   2  12   2   17.40    9.50
  -2 -12   2   -3.90    8.60
  -2  12  -2   -2.30    9.20
  -2  12  -2  -10.60    6.40
   2 -12  -2    3.10    7.30
  -2 -12   2    7.70    9.40
  -2 -12   2   -1.00   10.50
  -2  12  -2   10.20   10.60
   2  12   2    1.80    5.50
  -2  12  -2   10.40   10.10
   2  12   2    2.20    9.60
   2 -12  -2   12.40    9.40
  -3  12   2   87.19   15.30
   3 -12   2   95.79   13.90
   3  12  -2  104.79   13.40
   3 -12   2   94.99   13.80
  -3 -12  -2   88.09   15.70
  -3  12   2  114.19   12.80
  -3  12   2  105.49   13.10
  -3 -12  -2   92.29   13.70
   3 -12   2  101.89   12.50
   3  12  -2  113.29   15.50
  -3  12   2  105.19   15.30
   3  12  -2  151.28   21.90
  -3 -12  -2  126.29   15.00
  -3 -12  -2  104.99   14.30
  -3 -12  -2  105.29   14.60
  -3  12   2  146.59   18.50
   3 -12   2  101.59   13.90
  -3  12  -2   95.89   14.30
  -3  12  -2   96.39   17.10
   3  12   2   97.39   13.60
  -3  12  -2  104.29   14.90
   3  12   2   95.79   15.30
  -3  12  -2  100.49   13.10
   3 -12  -2  106.59   12.40
  -3 -12   2  107.89   14.60
  -3 -12   2  123.39   15.20
   3 -12  -2  124.09   22.20
   3  12   2  100.09   14.20
  -3 -12   2  104.89   17.10
   3  12   2   92.69   14.30
  -3 -12   2   86.69   13.10
   3 -12  -2   97.49   15.10
  -3  12  -2  110.99   14.30
  -4  12   2   44.80   12.20
  -4 -12  -2   28.70    9.60
   4 -12   2   28.30    8.20
  -4  12   2   40.50   14.20
  -4 -12  -2   34.50   10.80
  -4 -12  -2   34.30   11.80
  -4 -12  -2   38.90   10.70
   4 -12   2   22.10   11.70
  -4  12   2   42.90   11.80
   4  12  -2   27.30    8.60
   4 -12   2   33.90   11.60
   4  12  -2   24.30    7.80
   4  12   2   49.70   11.50
   4 -12  -2   45.20   11.40
  -4  12  -2   39.90   10.40
   4 -12  -2   45.30    8.10
  -4 -12   2   38.60   11.20
  -4  12  -2   54.29    9.60
  -4  12  -2   37.90   12.50
  -4 -12   2   57.59   12.10
  -4 -12   2   38.20   11.10
   4 -12  -2   46.00   11.70
  -4 -12   2   60.79   15.30
  -4  12  -2   45.80   11.60
  -4 -12   2   46.90   12.60
  -4  12  -2   48.40   12.70
  -5 -12  -2  249.88   19.90
  -5 -12  -2  281.27   20.50
  -5 -12  -2  242.38   22.50
  -5  12   2  237.78   19.80
  -5  12   2  235.38   21.20
  -5 -12  -2  262.57   21.30
  -5  12   2  293.17   30.90
  -5  12   2  271.97   21.80
   5  12  -2  207.48   16.90
  -5 -12  -2  290.57   23.70
   5 -12   2  184.28   18.50
  -5  12  -2  243.48   30.80
  -5  12  -2  242.88   21.30
   5  12   2  247.08   21.20
  -5  12  -2  248.48   21.80
  -5 -12   2  262.97   28.80
  -5 -12   2  224.18   21.70
  -5 -12   2  274.37   21.70
  -5  12  -2  250.37   22.20
  -5 -12   2  254.37   22.20
  -5  12  -2  253.57   16.20
   5 -12  -2  255.37   21.40
   0  13  -2  241.88   16.60
   0 -13  -2  237.28   20.80
   0  13  -2  304.47   22.30
   0  13  -2  240.08   24.10
   0 -13  -2  214.78   21.30
   0  13  -2  265.47   22.70
   0 -13   2  267.77   20.90
   0 -13  -2  231.38   20.40
   0  13   2  245.08   15.40
   0  13  -2  281.17   25.80
   0  13   2  237.58   20.80
   0 -13  -2  276.67   25.90
   0 -13   2  284.77   21.90
   0  13   2  253.47   24.10
   0 -13   2  242.28   22.20
   0 -13  -2  263.17   20.30
   0  13   2  236.98   20.40
  -1  13   2  250.27   22.80
  -1 -13  -2  271.37   23.00
  -1 -13  -2  264.77   21.10
   1  13  -2  245.38   23.10
  -1  13   2  249.68   19.60
  -1  13   2  249.58   24.60
   1  13  -2  289.67   24.60
  -1 -13  -2  265.67   21.80
   1  13  -2  248.38   15.20
  -1  13   2  235.68   20.60
  -1  13   2  229.68   16.90
   1  13  -2  255.97   22.00
   1 -13   2  283.57   23.40
  -1 -13  -2  241.98   21.60
   1 -13   2  258.47   19.80
   1  13  -2  226.68   22.20
   1 -13   2  264.77   22.80
  -1  13  -2  262.57   23.50
  -1 -13   2  262.57   22.40
   1 -13  -2  245.48   21.10
  -1  13  -2  246.88   21.80
   1  13   2  235.08   21.30
   1 -13  -2  262.37   22.40
   1  13   2  251.67   21.80
  -1  13  -2  254.37   21.00
   1  13   2  259.97   22.50
   1 -13  -2  200.08   20.80
  -1 -13   2  253.17   21.40
   1 -13  -2  250.37   19.00
  -1  13  -2  252.67   24.80
  -1  13  -2  230.58   17.40
   1  13   2  234.88   13.60
  -1 -13   2  255.07   22.00
  -2 -13  -2  182.78   19.30
  -2 -13  -2  217.48   24.20
   2  13  -2  162.28   19.80
  -2  13   2  184.18   16.60
  -2 -13  -2  153.48   19.40
   2  13  -2  163.78   11.50
   2 -13   2  181.28   20.40
   2  13  -2  232.08   22.60
   2  13  -2  178.78   19.50
  -2  13   2  173.48   20.30
  -2 -13  -2  184.98   19.70
  -2  13   2  181.48   23.10
  -2  13   2  152.48   19.20
  -2  13   2  176.98   16.60
   2 -13   2  166.88   17.00
   2 -13   2  174.18   18.70
   2 -13  -2  181.48   18.40
  -2  13  -2  174.18   23.60
  -2 -13   2  193.78   20.10
  -2  13  -2  198.38   21.40
  -2 -13   2  208.38   20.60
  -2  13  -2  170.78   19.20
  -2  13  -2  180.38   19.00
   2 -13  -2  185.68   20.70
  -2  13  -2  198.28   17.30
   2 -13  -2  176.68   16.20
   2  13   2  168.58   18.70
  -2 -13   2  184.78   20.10
   3 -13   2  295.57   20.10
  -3 -13  -2  248.58   23.30
  -3  13   2  274.77   20.50
  -3  13   2  315.17   25.30
  -3 -13  -2  283.47   22.10
  -3 -13  -2  263.57   31.00
   3 -13   2  242.48   23.00
  -3 -13  -2  265.97   25.20
   3 -13   2  272.27   29.00
   3  13  -2  259.87   21.20
  -3  13   2  259.07   40.70
   3  13  -2  272.77   22.30
  -3  13   2  268.87   23.60
   3 -13  -2  296.87   34.50
   3 -13  -2  311.37   18.90
  -3 -13   2  296.07   22.80
   3 -13  -2  281.27   21.80
  -3 -13   2  245.28   31.90
   3  13   2  320.37   30.90
  -3  13  -2  303.67   23.50
  -3  13  -2  286.97   19.90
   3 -13  -2  313.67   22.60
  -3 -13   2  298.27   23.10
  -3  13  -2  276.67   27.10
  -3  13  -2  285.57   23.20
  -3  13  -2  291.57   21.10
   3  13   2  250.67   20.60
  -4 -13  -2   44.00   11.00
   4 -13   2   58.99   10.20
  -4  13   2   46.30   12.50
   4  13  -2   35.90   10.90
  -4  13   2   45.60   12.50
   4 -13   2   47.80   11.30
  -4 -13  -2   54.69   11.90
  -4  13   2   49.99   11.70
  -4 -13  -2   57.29   14.40
  -4 -13  -2   51.79   13.60
  -4  13   2   48.80   13.90
   4  13   2   50.89   17.60
  -4 -13   2   48.80   11.50
  -4 -13   2   54.19   12.80
  -4 -13   2   31.20   10.90
   4 -13  -2   40.30   12.50
  -4  13  -2   36.00   12.30
   4 -13  -2   64.79    9.60
   4 -13  -2   48.20   11.40
  -4  13  -2   78.99   13.40
  -4  13  -2   38.50   13.90
  -4  13  -2   47.90    9.40
  -4 -13   2   50.79   12.00
   0 -14   2  204.08   20.60
   0  14   2  251.97   40.40
   0 -14   2  217.68   20.10
   0  14   2  212.88   15.20
   0  14   2  187.18   21.80
   0 -14  -2  200.08   19.40
   0  14  -2  184.88   20.10
   0 -14  -2  219.48   22.20
   0 -14  -2  213.28   22.10
   0  14  -2  245.18   24.00
   0 -14   2  233.38   23.40
  -1  14   2  -11.60   10.10
  -1  14   2    7.20    6.60
   1 -14   2  -10.20    8.30
  -1  14   2   -5.20    7.60
   1 -14   2    6.30   10.30
  -1  14   2   14.70   10.30
   1  14  -2   -3.00    9.60
  -1 -14  -2    4.50    8.90
  -1 -14  -2    7.00    9.60
   1  14  -2   -1.00    5.20
  -1 -14  -2   13.20    9.70
   1 -14   2   12.60    9.20
   1 -14   2    2.00    8.00
  -1  14   2   -3.00   11.10
   1 -14  -2   -1.60   16.60
   1 -14  -2   15.70   11.70
   1  14   2   10.60    9.90
  -1 -14   2   13.60    9.70
  -1  14  -2    2.20    7.00
   1  14   2    8.00    4.80
  -1 -14   2  -10.60   12.30
  -1  14  -2    5.80    9.80
   1 -14  -2   13.00    9.20
  -1  14  -2   12.20   11.50
  -1  14  -2   -2.40   10.20
  -1 -14   2   13.00   10.90
   0   0   3   10.40    2.70
   0   0  -3   -3.80    2.80
   0   0   3    5.00    2.40
   0   0   3    1.00    1.90
   0   0  -3    5.20    2.00
   0   0   3   -3.60    2.30
   0   0  -3    0.30    2.20
   0   0   3    4.00    2.50
   0   0  -3    2.70    2.50
   0   0  -3    0.50    2.60
   1   0   3  353.16   12.10
  -1   0   3  342.17   12.60
   1   0  -3  357.06   13.10
   1   0   3  356.86   13.00
  -1   0   3  380.86   13.00
   1   0   3  356.16   12.70
  -1   0   3  328.57   12.80
  -1   0  -3  354.66   12.00
   1   0   3  362.36   11.60
   1   0   3  366.26   12.10
   1   0  -3  345.47   12.90
  -1   0   3  350.26   12.50
  -1   0  -3  355.96   12.10
   1   0   3  365.06   10.70
   1   0  -3  344.87   11.50
   1   0  -3  365.46   12.70
  -1   0  -3  367.16   12.90
   1   0  -3  354.36   12.70
  -1   0  -3  377.26   11.60
  -1   0   3  348.57   11.50
  -1   0  -3  356.86   13.10
   1   0  -3  343.67   12.30
  -2   0   3 2384.06   63.89
   2   0  -3 2290.67   62.79
  -2   0  -3 2284.87   64.69
   2   0  -3 2362.56   64.59
  -2   0  -3 2345.87   62.79
   2   0  -3 2382.16   65.09
  -2   0  -3 2294.67   64.39
   2   0   3 2372.86   64.79
   2   0  -3 2209.98   65.09
   2   0   3 2330.97   63.19
  -2   0  -3 2265.47   65.59
  -2   0   3 2250.97   62.59
  -2   0  -3 2362.56   63.29
  -2   0   3 2313.77   64.29
  -2   0   3 2389.66   65.49
   2   0   3 2333.97   62.69
  -2   0   3 2173.58   64.29
   2   0  -3 2276.87   64.19
   3   0   3  733.63   20.90
   3   0  -3  704.53   22.40
   3   0   3  724.03   23.10
   3   0  -3  730.83   22.20
  -3   0  -3  729.03   21.00
  -3   0  -3  709.33   21.70
   3   0   3  722.83   23.30
  -3   0  -3  734.83   24.40
  -3   0   3  709.63   22.70
  -3   0   3  656.73   22.40
  -3   0  -3  727.03   23.30
   3   0   3  719.23   20.70
   3   0  -3  704.93   24.10
  -3   0  -3  722.23   20.80
  -3   0   3  690.63   20.60
  -3   0   3  737.33   22.00
  -4   0  -3 3313.57   93.79
   4   0   3 3307.07   88.49
  -4   0   3 3244.98   90.99
   4   0  -3 3185.58   93.49
   4   0  -3 3264.97   90.59
  -4   0  -3 3253.57   91.29
  -4   0  -3 3307.57   88.59
  -4   0  -3 3268.17   94.89
  -4   0   3 3235.58   89.39
  -4   0   3 3305.77   93.69
  -4   0  -3 3331.47   88.59
   4   0   3 3398.96   92.69
  -4   0  -3 3252.97   90.89
   4   0   3 3324.17   88.59
  -4   0   3 3160.88   94.29
   4   0  -3 3288.67   90.99
  -4   0   3 3708.23   96.99
  -4   0   3 3290.57   90.59
   5   0  -3 2647.94   77.29
  -5   0   3 2647.64   78.29
   5   0  -3 2635.54   73.49
  -5   0   3 2682.23   73.39
   5   0  -3 2629.74   73.29
  -5   0  -3 2522.15   75.29
  -5   0  -3 2569.34   74.09
  -5   0   3 2652.83   73.49
  -5   0  -3 2626.24   75.79
  -5   0  -3 2664.43   76.99
  -5   0   3 2708.23   77.29
  -5   0   3 2609.84   73.59
   5   0  -3 2660.83   73.79
  -5   0   3 2525.35   74.09
  -6   0   3 2119.69   66.69
  -6   0  -3 2110.69   63.69
  -6   0  -3 2160.38   62.09
   6   0  -3 2141.69   60.79
  -6   0   3 2165.98   65.19
  -6   0  -3 2165.98   63.39
  -6   0  -3 2129.39   64.79
  -6   0   3 2099.39   60.39
   6   0  -3 2086.59   60.89
  -6   0  -3 2125.99   62.89
  -6   0   3 2080.99   59.69
   6   0  -3 2156.68   65.39
  -6   0   3 2136.39   60.69
   6   0  -3 2120.29   60.69
  -7   0   3  245.58   16.10
  -7   0   3  221.48   10.90
  -7   0  -3  246.98   13.50
  -7   0  -3  239.38   13.80
   7   0  -3  242.38   11.20
  -7   0   3  248.18   11.20
  -7   0   3  237.28   17.60
  -7   0   3  224.78   13.90
  -7   0  -3  235.98   15.20
  -7   0  -3  213.58   14.60
  -7   0   3  237.58   10.60
  -7   0  -3  215.28   14.30
  -7   0   3  231.18   10.70
   7   0  -3  246.08   11.20
   7   0  -3  231.78   15.60
  -8   0   3 2217.68   85.79
   8   0  -3 2194.08   61.79
  -8   0   3 2098.89   61.99
   8   0  -3 2156.98   68.89
  -8   0  -3 2190.78   67.49
  -8   0   3 2136.59   61.39
   8   0  -3 2136.39   61.69
  -8   0   3 2151.58   62.79
  -8   0  -3 2234.78   65.69
  -8   0   3 2237.08   69.19
  -8   0  -3 2188.98   65.79
  -8   0   3 2131.39   61.89
  -8   0  -3 2180.68   67.39
  -8   0  -3 2224.58   68.19
  -8   0   3 2142.69   61.59
  -9   0   3  222.98   12.70
  -9   0  -3  219.38   14.30
  -9   0  -3  213.38   16.50
  -9   0   3  212.88   11.70
  -9   0  -3  234.98   16.60
  -9   0   3  204.08   11.00
   9   0  -3  210.28    9.90
  -9   0   3  189.48   16.80
  -9   0  -3  194.38   16.10
  -9   0   3  202.88    9.30
  -9   0  -3  200.18   14.20
  -9   0   3  225.58   19.80
   9   0  -3  215.78    9.60
  -9   0   3  220.98    9.50
 -10   0   3  709.93   31.60
 -10   0   3  708.33   24.30
 -10   0  -3  682.53   34.60
 -10   0   3  675.43   23.30
 -10   0  -3  698.23   27.50
 -10   0  -3  680.73   27.80
 -10   0  -3  674.93   29.90
 -10   0   3  684.83   34.50
 -10   0  -3  660.53   35.10
 -11   0  -3  184.38   15.80
 -11   0   3  181.18   17.50
 -11   0  -3  195.08   14.00
 -11   0   3  175.18   11.70
 -11   0  -3  191.98   15.50
 -11   0   3  157.88   17.80
 -11   0   3  174.28   10.40
 -11   0  -3  175.78   16.50
 -11   0  -3  166.78   17.30
 -11   0   3  161.78    9.50
 -11   0   3  216.18   23.40
   2  -1   3    1.10    0.70
  -3   1   3 4446.35  125.19
   3   1  -3 4704.33  125.29
  -3  -1  -3 4737.93  125.29
  -3  -1  -3 4648.44  123.59
  -3   1   3 4419.06  128.69
  -3   1   3 4580.84  127.49
  -3  -1  -3 4638.24  123.69
  -3   1   3 4567.14  125.19
   3  -1   3 4736.13  124.09
   3   1  -3 4624.94  125.39
   3   1  -3 4534.35  127.09
   3  -1   3 4543.55  126.39
  -3  -1  -3 4624.24  126.89
  -3   1   3 4746.02  128.49
   3  -1   3 4621.24  125.09
   3  -1   3 4685.83  123.89
  -3   1  -3 4430.06  125.09
   3   1   3 4670.23  123.29
  -3  -1   3 4539.35  124.99
  -3  -1   3 4455.65  126.99
  -3   1  -3 4842.42  127.39
   3  -1  -3 4484.25  124.99
   3   1   3 4716.53  125.19
   3   1   3 4560.74  126.79
  -3   1  -3 4303.47  126.69
  -3  -1   3 4615.94  125.39
   3   1   3 4599.14  123.39
   3  -1  -3 4582.64  126.49
  -4   1   3 8780.62  242.98
   4  -1   3 9095.69  241.68
  -4  -1   3 8854.91  242.38
  -5  -1  -3 1304.97   41.60
  -5   1   3 1290.47   43.20
  -5  -1  -3 1351.66   40.30
  -5  -1  -3 1337.67   41.10
   5  -1   3 1311.67   36.20
  -5   1   3 1324.17   38.70
  -5  -1  -3 1343.17   40.10
  -5   1   3 1329.87   41.80
   5  -1   3 1359.56   40.50
   5   1  -3 1355.16   38.80
   5   1  -3 1318.47   42.50
  -5   1   3 1318.67   39.00
  -5   1   3 1352.26   37.20
   5   1  -3 1307.47   39.60
   5   1  -3 1298.27   38.70
  -5  -1  -3 1354.16   39.70
   5  -1   3 1350.26   36.30
  -5   1   3 1308.47   38.90
  -5   1  -3 1263.27   36.20
   5  -1  -3 1253.67   39.00
   5  -1  -3 1256.17   41.60
  -5  -1   3 1296.07   38.70
  -5  -1   3 1293.67   42.50
  -5  -1   3 1281.57   36.50
  -5   1  -3 1275.57   36.20
  -5  -1   3 1226.38   35.70
  -5  -1   3 1273.27   38.40
  -5   1  -3 1283.97   38.10
   5  -1  -3 1270.27   38.60
   5  -1  -3 1290.37   37.50
  -5  -1   3 1290.47   41.60
  -5   1  -3 1267.97   41.30
  -5   1  -3 1257.07   40.40
  -6   1   3 1885.61   59.69
  -6  -1  -3 1926.71   56.09
   6   1  -3 1900.31   54.09
  -6   1   3 1856.01   53.89
  -6  -1  -3 1908.01   55.79
  -6  -1  -3 1875.61   56.49
   6   1  -3 1858.41   54.89
  -6   1   3 1887.81   53.89
   6   1  -3 1887.21   53.59
  -6  -1  -3 1865.91   57.39
  -6  -1  -3 1916.21   55.99
   6   1  -3 1913.41   58.59
  -6   1   3 1905.61   52.19
  -6   1   3 1834.22   53.69
  -6   1   3 1933.61   57.79
  -6  -1   3 1833.92   53.19
   6  -1  -3 1771.52   58.89
  -6   1  -3 1837.42   53.89
  -6  -1   3 1853.41   59.49
  -6   1  -3 1797.92   56.39
  -6   1  -3 1838.42   55.09
  -6   1  -3 1813.52   57.19
  -6  -1   3 1868.71   58.59
   6  -1  -3 1838.72   57.49
   6  -1  -3 1773.52   57.39
  -6  -1   3 1821.42   54.59
  -6  -1   3 1786.32   51.09
  -6   1  -3 1854.31   57.99
  -6  -1   3 1806.32   51.09
  -6  -1   3 1868.21   53.49
  -7   1   3  459.25   17.70
   7   1  -3  446.96   22.20
  -7  -1  -3  479.55   20.00
  -7  -1  -3  483.55   20.70
  -7   1   3  484.95   17.30
  -7   1   3  473.65   15.80
   7   1  -3  487.75   16.90
  -7   1   3  468.75   21.50
   7   1  -3  471.85   18.70
  -7  -1  -3  459.15   19.90
  -7   1   3  471.05   17.20
  -7  -1  -3  502.75   21.50
  -7  -1  -3  495.25   20.50
   7   1  -3  486.35   16.70
  -7   1   3  463.15   24.10
  -7  -1   3  428.76   16.20
  -7   1  -3  414.86   20.90
   7  -1  -3  437.46   16.80
   7  -1  -3  424.66   17.10
  -7   1  -3  437.16   21.60
  -7   1  -3  448.06   20.90
  -7  -1   3  420.56   14.80
  -7  -1   3  447.26   23.30
   7  -1  -3  453.15   24.70
  -7   1  -3  445.76   17.90
  -7  -1   3  440.06   18.40
  -7  -1   3  407.06   21.80
  -7   1  -3  431.46   18.70
  -7  -1   3  403.26   20.00
  -8   1   3  286.17   13.20
  -8   1   3  271.77   13.70
  -8   1   3  272.47   17.70
  -8  -1  -3  294.37   16.60
  -8   1   3  301.17   11.60
  -8  -1  -3  274.47   16.30
  -8  -1  -3  270.97   17.10
  -8  -1  -3  271.27   16.10
   8   1  -3  263.47   11.80
  -8  -1  -3  297.17   17.20
   8   1  -3  276.37   12.00
  -8   1   3  289.47   21.60
  -8   1  -3  270.77   17.70
  -8  -1   3  293.57   14.40
  -8  -1   3  273.77   32.80
  -8  -1   3  282.17   11.40
  -8   1  -3  273.17   18.00
  -8  -1   3  267.37   18.70
  -8  -1   3  264.27   11.60
  -8  -1   3  280.67   10.90
  -8   1  -3  282.47   14.40
   8  -1  -3  262.27   12.30
  -8  -1   3  261.47   11.80
   8  -1  -3  281.37   17.60
  -8   1  -3  260.47   17.30
   8  -1  -3  262.37   12.60
  -8   1  -3  290.87   15.10
  -9   1   3  193.68   19.20
  -9  -1  -3  191.78   14.70
   9   1  -3  191.38    8.40
  -9   1   3  172.88   11.50
  -9   1   3  177.08    9.50
  -9   1   3  180.28    9.70
  -9  -1  -3  210.28   15.60
  -9  -1  -3  183.68   15.30
  -9   1   3  183.48    9.10
  -9  -1  -3  178.88   14.20
  -9  -1  -3  188.18   14.50
  -9   1   3  191.98   11.60
  -9  -1   3  186.48   17.10
  -9   1  -3  175.48   12.40
  -9  -1   3  187.48   18.50
  -9   1  -3  193.08   19.60
  -9  -1   3  167.78   12.10
   9  -1  -3  179.48    9.70
  -9  -1   3  180.68    7.90
  -9   1  -3  193.88   16.30
  -9   1  -3  176.88   15.60
  -9  -1   3  189.08    9.00
  -9   1  -3  182.78   12.90
  -9  -1   3  176.78    8.90
   9  -1  -3  181.28   15.80
  -9  -1   3  177.68    8.60
 -10  -1  -3   -2.20    7.20
 -10   1   3    2.20    7.00
 -10   1   3    7.50    3.20
 -10   1   3    2.80    4.80
 -10   1   3   10.30   10.30
 -10  -1  -3   15.60    7.50
 -10  -1  -3    8.70    6.30
 -10  -1  -3    1.40    6.00
 -10   1   3    6.80    5.00
 -10  -1  -3    4.20    6.00
 -10   1  -3   -2.30    6.00
 -10  -1   3    3.50    8.80
 -10  -1   3   11.40    5.30
 -10   1  -3   13.90    7.60
 -10   1  -3    3.40    7.10
 -10   1  -3    7.60    5.40
 -10  -1   3    7.60    3.00
 -10  -1   3   -2.50    8.50
 -10   1  -3    7.60    5.50
 -11   1   3  101.59    9.30
 -11  -1  -3   78.59   11.00
 -11   1   3   85.89    9.50
 -11  -1  -3   81.89   13.00
 -11  -1  -3   88.59   12.20
 -11  -1  -3  102.39   13.00
 -11   1   3   68.49   12.20
 -11   1   3   69.89   24.70
 -11  -1  -3   80.29   10.50
 -11   1   3  127.89   15.80
 -11   1  -3   85.19   10.70
 -11  -1   3  114.69   17.30
 -11   1  -3  123.79   15.30
 -11   1  -3  108.69   14.40
 -11  -1   3   82.69   11.70
 -11  -1   3  111.79   15.10
 -11   1  -3  119.99   15.60
 -11   1  -3  101.99   10.60
 -11  -1   3  108.69   10.70
   2  -2   3 1787.62   50.69
  -2  -2  -3 1843.92   49.30
  -2  -2  -3 1825.62   49.40
   2  -2   3 1801.02   51.39
  -2  -2  -3 1846.12   48.20
  -2   2   3 1865.01   51.19
  -2   2   3 1842.72   50.79
  -2  -2  -3 1817.52   51.79
   2   2  -3 1852.31   50.89
   2   2  -3 1853.91   51.19
   2   2  -3 1916.61   51.79
   2   2  -3 1808.82   50.29
  -2  -2  -3 1883.41   49.70
  -2   2   3 1848.62   50.89
   2  -2   3 1855.31   50.09
  -2   2   3 1774.52   51.59
  -2   2   3 1751.92   50.59
  -2   2  -3 1682.23   49.80
   2  -2  -3 1681.93   50.69
  -2   2  -3 1693.83   51.19
  -2  -2   3 1711.73   50.49
  -2   2  -3 1679.13   50.49
   2   2   3 1780.92   49.40
  -2  -2   3 1700.23   50.49
  -2   2  -3 1664.83   49.99
   2  -2  -3 1622.04   50.59
   2  -2  -3 1711.93   50.39
  -2  -2   3 1731.53   51.39
  -2  -2   3 1637.64   49.90
  -2   2  -3 1679.73   50.09
   2  -2  -3 1663.33   50.49
   2   2   3 1727.13   51.29
   2  -2  -3 1653.13   51.19
   2   2   3 1694.63   49.40
  -2  -2   3 1715.93   50.89
  -3  -2  -3 7215.18  197.18
   3   2  -3 7097.89  197.68
  -3   2   3 7151.88  197.98
  -3   2   3 7102.19  195.88
   3   2  -3 7189.98  195.88
  -3  -2   3 7335.57  197.78
  -3   2  -3 7311.67  196.58
   3   2   3 7573.44  194.18
   3  -2  -3 7411.26  195.88
   3  -2  -3 7196.08  197.78
   3  -2  -3 7135.39  196.58
  -4  -2  -3 1165.68   34.10
   4  -2   3 1156.28   33.60
  -4  -2  -3 1133.49   31.90
  -4   2   3 1107.49   34.90
   4   2  -3 1094.79   35.50
   4   2  -3 1148.79   34.60
  -4   2   3 1101.59   35.90
  -4  -2  -3 1149.69   32.10
  -4   2   3 1166.48   38.10
  -4  -2  -3 1142.89   36.50
  -4   2   3 1158.28   34.90
   4  -2   3 1083.19   35.50
   4  -2   3 1138.09   33.30
  -4  -2  -3 1126.99   36.40
  -4   2   3 1094.19   34.60
   4   2  -3 1100.19   37.00
   4  -2  -3 1149.19   36.10
   4  -2  -3 1108.09   34.40
  -4  -2   3 1137.29   34.40
   4   2   3 1139.69   32.00
  -4   2  -3 1158.78   33.50
  -4   2  -3 1152.68   31.60
   4   2   3 1180.08   36.50
  -4  -2   3 1164.68   37.40
   4   2   3 1169.48   32.20
  -4   2  -3 1132.69   36.70
  -4  -2   3 1070.79   34.80
   4   2   3 1144.49   33.80
  -4   2  -3 1137.99   33.40
  -4  -2   3 1149.19   35.50
   5   2  -3 1454.35   41.90
  -5  -2  -3 1457.25   42.30
  -5   2   3 1461.95   43.50
  -5   2   3 1478.65   44.60
  -5  -2  -3 1442.26   42.20
  -5   2   3 1405.86   42.70
   5  -2   3 1453.35   40.30
   5   2  -3 1462.15   42.10
   5  -2   3 1437.96   44.10
   5   2  -3 1419.56   43.50
  -5   2   3 1416.26   46.70
   5  -2   3 1466.35   40.70
   5   2  -3 1461.95   46.10
  -5  -2  -3 1458.85   44.70
  -5  -2  -3 1378.96   44.30
  -5   2   3 1442.56   42.40
   5  -2  -3 1441.16   44.60
   5  -2  -3 1338.47   42.40
  -5   2  -3 1355.66   39.80
  -5  -2   3 1384.36   45.70
  -5  -2   3 1347.47   41.60
  -5  -2   3 1342.07   41.40
  -5   2  -3 1360.46   40.30
   5  -2  -3 1354.46   41.90
  -5  -2   3 1358.56   43.10
  -5   2  -3 1359.76   40.30
  -5   2  -3 1320.97   44.70
  -5   2  -3 1377.36   44.20
  -6   2   3 1892.01   56.39
  -6   2   3 1849.61   59.09
   6   2  -3 1900.01   58.09
  -6  -2  -3 1953.50   57.19
  -6   2   3 1851.41   56.29
   6   2  -3 1893.31   55.79
  -6  -2  -3 1893.61   59.29
   6  -2   3 1863.91   58.89
  -6  -2  -3 1894.91   58.69
  -6   2   3 1916.91   62.09
   6  -2   3 1904.61   53.79
  -6  -2  -3 1911.51   57.49
   6   2  -3 2008.40   58.39
   6  -2   3 1905.91   53.99
  -6  -2  -3 1879.71   59.19
  -6   2   3 1880.41   57.29
  -6   2  -3 2041.00   60.79
  -6   2  -3 2000.00   59.89
  -6  -2   3 1968.70   58.09
  -6   2  -3 2041.80   54.99
  -6  -2   3 1943.91   55.59
   6  -2  -3 1962.10   56.29
   6  -2  -3 1970.20   56.99
   6  -2  -3 2023.30   59.99
  -6  -2   3 2001.80   61.49
  -6  -2   3 1953.60   55.89
  -6   2  -3 1994.00   54.09
  -7   2   3  639.54   29.60
  -7  -2  -3  639.14   26.30
   7   2  -3  633.74   24.80
  -7   2   3  674.73   26.70
  -7   2   3  636.24   22.80
  -7   2   3  636.54   24.00
  -7  -2  -3  702.73   26.60
  -7  -2  -3  647.04   25.00
   7   2  -3  674.63   22.10
  -7  -2  -3  632.44   25.80
   7  -2   3  656.63   19.10
  -7  -2  -3  655.93   24.30
   7   2  -3  645.84   21.90
  -7   2   3  652.03   22.80
   7  -2  -3  643.94   22.50
  -7  -2   3  645.94   21.60
  -7  -2   3  676.23   25.00
   7  -2  -3  619.84   36.10
  -7   2  -3  664.93   22.20
  -7  -2   3  656.83   28.90
  -7  -2   3  615.14   24.70
  -7   2  -3  637.04   27.60
  -7   2  -3  670.23   23.60
   7  -2  -3  644.24   23.10
  -7   2  -3  642.54   26.90
  -7  -2   3  650.13   28.30
  -8  -2  -3  534.65   24.40
  -8   2   3  569.14   28.90
   8   2  -3  545.05   19.20
  -8   2   3  572.74   25.50
   8   2  -3  541.85   19.30
  -8  -2  -3  539.85   24.80
   8   2  -3  534.05   23.10
  -8  -2  -3  538.55   23.00
  -8   2   3  511.95   22.10
  -8   2   3  556.14   23.20
  -8  -2  -3  519.15   24.20
  -8  -2  -3  562.84   24.30
  -8   2   3  531.75   20.70
  -8   2  -3  611.24   26.80
   8  -2  -3  596.04   25.90
  -8  -2   3  601.54   19.40
  -8  -2   3  478.45   37.20
  -8  -2   3  596.54   19.20
   8  -2  -3  602.24   20.80
  -8   2  -3  603.14   22.20
  -8  -2   3  561.14   34.50
  -8   2  -3  588.14   26.70
  -8   2  -3  631.34   26.90
  -8   2  -3  619.04   21.20
  -8  -2   3  611.74   23.60
   8  -2  -3  613.44   21.30
  -9  -2  -3  156.48   14.10
   9   2  -3  158.38    7.70
  -9  -2  -3  159.08   13.40
  -9  -2  -3  176.68   14.90
  -9   2   3  167.08   10.00
  -9   2   3  165.68   12.30
  -9  -2  -3  169.18   14.80
  -9   2   3  171.88   15.40
  -9  -2  -3  156.78   14.40
  -9   2   3  180.18   19.20
  -9  -2   3  151.48   12.60
   9  -2  -3  174.68   15.00
  -9   2  -3  135.99   10.60
  -9   2  -3  157.68   15.50
  -9  -2   3  162.78    7.40
  -9   2  -3  174.68   11.80
  -9  -2   3  160.48    7.50
  -9  -2   3  151.98   17.70
  -9  -2   3  138.19   16.20
  -9   2  -3  174.98   16.40
  -9   2  -3  139.29   16.00
 -10   2   3  281.77   15.70
 -10   2   3  276.07   19.20
 -10   2   3  272.37   15.10
 -10  -2  -3  295.37   18.50
 -10   2   3  267.67   11.40
 -10  -2  -3  256.07   18.00
 -10  -2  -3  258.37   16.80
 -10   2   3  280.57   11.30
 -10   2   3  287.67   21.00
 -10   2   3  260.87   23.00
 -10  -2  -3  270.97   17.70
 -10  -2  -3  262.27   17.90
 -10  -2   3  264.97   20.80
 -10   2  -3  249.18   14.10
 -10  -2   3  263.77   22.10
  10  -2  -3  278.97   12.60
 -10   2  -3  280.57   21.10
 -10   2  -3  249.08   19.80
 -10   2  -3  261.07   19.10
 -10  -2   3  266.07   15.90
 -10  -2   3  236.98   20.20
 -10   2  -3  250.57   14.20
   0   3  -3 4628.44  128.49
   0   3   3 4742.23  128.29
   0  -3  -3 4750.62  129.49
   0  -3  -3 4709.13  128.69
   0  -3   3 4509.55  128.39
   0   3   3 4936.01  128.79
   0  -3   3 4781.02  128.89
   0  -3   3 4636.14  128.19
   0  -3   3 4397.46  129.19
   0   3   3 4696.63  129.29
   0   3  -3 4458.85  128.59
   0  -3  -3 4879.01  128.79
   0   3  -3 4808.22  128.89
   0   3   3 4797.02  127.89
   1  -3   3 1444.16   40.80
  -1   3   3 1474.25   41.30
  -1  -3  -3 1510.35   43.10
  -1  -3  -3 1486.45   41.20
  -1   3   3 1407.46   40.80
  -1   3   3 1448.06   41.00
   1  -3   3 1371.16   40.80
  -1  -3  -3 1468.45   40.30
   1  -3   3 1421.46   41.50
  -1   3   3 1390.96   41.40
   1  -3   3 1487.45   41.00
   1   3  -3 1423.86   40.10
  -1  -3  -3 1469.65   40.70
   1   3  -3 1402.96   41.30
   1  -3   3 1406.46   40.60
   1   3  -3 1465.35   41.20
   1  -3   3 1449.85   38.30
  -1   3   3 1396.26   40.90
   1   3  -3 1451.15   41.00
  -1  -3  -3 1411.46   41.70
  -1  -3   3 1339.27   40.40
   1  -3  -3 1300.47   40.70
   1   3   3 1321.87   40.00
  -1   3  -3 1248.98   40.50
  -1   3  -3 1277.57   40.50
   1   3   3 1305.37   41.20
  -1  -3   3 1328.37   40.80
  -1   3  -3 1243.98   40.90
   1  -3  -3 1292.97   40.30
   1   3   3 1318.47   39.90
   1   3   3 1309.57   39.00
   1  -3  -3 1335.87   41.40
  -1   3  -3 1235.58   40.20
   1  -3  -3 1311.47   40.50
   1  -3  -3 1287.77   40.50
  -1  -3   3 1247.88   39.70
  -1  -3   3 1363.76   42.50
  -1   3  -3 1300.47   40.40
   1  -3  -3 1278.77   39.00
   1   3   3 1259.87   39.90
  -1  -3   3 1342.87   41.00
  -2   3   3 4533.45  127.49
   2   3  -3 4659.63  128.19
   2  -3   3 4489.55  131.79
   2  -3   3 4655.33  126.99
  -2  -3  -3 4786.02  128.29
  -2   3   3 4610.64  127.99
   2   3  -3 4702.13  126.39
  -2   3   3 4502.35  127.79
   2   3  -3 4770.92  127.49
   2   3  -3 4968.40  127.79
  -2  -3  -3 4854.11  124.89
   2  -3   3 4777.22  128.19
  -2   3   3 4513.85  129.59
  -2  -3  -3 4755.42  126.19
  -2  -3  -3 4785.02  126.89
  -2   3   3 4652.83  136.19
   2  -3   3 4724.33  128.29
  -2  -3  -3 4832.82  126.59
   2   3   3 4551.44  126.39
  -2  -3   3 4611.94  128.09
  -2   3  -3 4501.25  127.89
  -2   3  -3 4696.53  126.99
  -2   3  -3 4613.14  126.89
  -2   3  -3 4559.44  127.99
   2  -3  -3 4359.66  127.89
   2  -3  -3 4619.14  124.79
  -2  -3   3 4722.93  127.49
   2  -3  -3 4579.74  127.69
   2  -3  -3 4530.05  127.29
   2  -3  -3 4532.65  127.19
  -2  -3   3 4529.65  126.19
   2   3   3 4618.44  128.29
   2   3   3 4692.13  124.89
   2  -3  -3 4533.75  127.99
  -2   3  -3 4438.86  126.99
  -2  -3   3 4645.24  128.29
   3   3  -3 2596.14   72.29
  -3  -3  -3 2638.44   70.99
   3   3  -3 2568.64   73.39
  -3   3   3 2495.75   72.49
  -3   3   3 2580.74   72.99
   3   3  -3 2528.15   72.29
  -3  -3  -3 2610.84   73.89
   3   3  -3 2517.85   69.19
  -3   3   3 2472.85   72.99
  -3  -3  -3 2572.34   73.69
  -3   3   3 2609.94   72.59
   3  -3   3 2566.44   71.69
  -3   3   3 2566.74   74.49
  -3  -3  -3 2571.24   70.79
   3  -3   3 2536.45   73.79
  -3  -3  -3 2552.84   70.59
  -3  -3  -3 2609.44   69.89
   3  -3   3 2570.24   73.29
   3  -3  -3 2517.35   72.79
  -3   3  -3 2520.25   76.39
  -3   3  -3 2540.65   71.69
   3   3   3 2529.85   70.79
   3  -3  -3 2520.25   68.59
   3  -3  -3 2503.65   72.19
   3   3   3 2543.65   70.69
  -3  -3   3 2510.45   73.09
  -3   3  -3 2534.45   73.69
   3   3   3 2623.64   69.69
  -3   3  -3 2383.86   71.59
   3  -3  -3 2512.85   74.09
   3  -3  -3 2472.65   72.59
   3   3   3 2644.24   73.69
  -3  -3   3 2493.65   71.19
  -3   3  -3 2496.05   71.59
  -3  -3   3 2561.04   73.99
  -3  -3   3 2506.05   72.19
  -3  -3   3 2613.44   72.29
  -4  -3  -3 1912.61   52.29
  -4   3   3 1926.21   57.99
   4  -3   3 1921.21   53.89
  -4   3   3 1892.21   54.99
  -4   3   3 1877.81   55.69
   4   3  -3 1873.31   56.09
  -4   3   3 1882.81   54.89
  -4  -3  -3 1909.11   52.49
  -4   3   3 1916.31   55.69
  -4  -3  -3 1926.31   56.49
  -4  -3  -3 1951.20   56.89
   4  -3   3 1889.41   53.59
   4   3  -3 1909.11   54.59
  -4  -3  -3 1938.91   52.59
   4  -3   3 1966.50   56.49
  -4   3  -3 1782.72   53.69
  -4   3  -3 1787.32   53.49
  -4  -3   3 1786.42   53.69
   4  -3  -3 1905.61   57.59
  -4  -3   3 1820.22   54.09
  -4  -3   3 1807.12   54.29
  -4   3  -3 1807.82   56.59
   4   3   3 1858.61   52.29
   4   3   3 1875.71   52.49
   4   3   3 1927.91   56.19
  -4   3  -3 1762.32   53.49
   4  -3  -3 1762.42   54.29
  -4  -3   3 1842.72   55.69
  -4   3  -3 1798.02   56.09
   4  -3  -3 1813.22   55.29
   4  -3  -3 1749.12   54.89
  -4  -3   3 1887.21   57.19
  -5  -3  -3 2867.21   75.29
   5   3  -3 2792.02   76.49
  -5  -3  -3 2778.82   73.39
  -5  -3  -3 2811.12   79.09
  -5   3   3 2781.22   76.99
  -5   3   3 2675.43   78.19
   5  -3   3 2794.02   79.19
  -5   3   3 2822.72   81.49
   5  -3   3 2748.43   75.29
  -5  -3  -3 2815.62   73.59
  -5   3   3 2712.53   77.99
   5   3  -3 2735.13   76.39
   5   3  -3 2799.82   78.79
  -5   3   3 2737.03   77.09
  -5  -3  -3 2804.62   79.59
  -5  -3   3 2520.15   75.79
  -5   3  -3 2520.65   78.69
   5   3   3 2646.04   78.39
  -5   3  -3 2555.54   75.59
  -5  -3   3 2624.94   78.09
  -5  -3   3 2573.74   75.89
  -5  -3   3 2665.33   80.19
  -5   3  -3 2654.03   79.69
   5  -3  -3 2575.34   76.39
  -5  -3   3 2551.04   76.19
  -5   3  -3 2576.54   75.19
   5   3   3 2652.33   73.29
   5  -3  -3 2628.74   78.09
   5   3   3 2696.33   73.49
  -5   3  -3 2633.44   72.79
   5  -3  -3 2645.64   80.49
  -5   3  -3 2586.04   75.39
   6  -3   3 1183.18   41.10
   6   3  -3 1194.88   40.50
  -6  -3  -3 1194.18   41.40
   6   3  -3 1205.68   37.80
  -6   3   3 1177.48   38.60
  -6   3   3 1157.28   43.50
  -6  -3  -3 1181.88   40.80
   6   3  -3 1220.78   37.70
  -6  -3  -3 1245.28   37.60
  -6  -3  -3 1209.78   40.80
   6  -3   3 1209.08   36.90
  -6   3   3 1188.58   38.50
  -6   3   3 1182.98   39.70
   6  -3   3 1174.28   36.40
  -6  -3  -3 1230.58   39.00
  -6   3   3 1186.38   40.40
  -6   3  -3 1254.47   36.90
  -6  -3   3 1267.37   37.60
  -6  -3   3 1277.47   37.80
   6  -3  -3 1260.27   38.40
   6  -3  -3 1296.87   41.20
  -6   3  -3 1252.37   42.10
  -6   3  -3 1191.18   42.20
  -6   3  -3 1249.57   36.80
   6  -3  -3 1273.77   39.30
  -6  -3   3 1312.87   40.90
  -6  -3   3 1288.27   43.30
  -6  -3   3 1248.08   38.80
  -6   3  -3 1277.27   35.50
  -7  -3  -3 1792.32   56.69
  -7  -3  -3 1786.72   57.29
   7  -3   3 1774.22   57.39
  -7  -3  -3 1816.12   53.39
  -7  -3  -3 1773.42   57.09
   7  -3   3 1766.72   51.19
  -7  -3  -3 1799.52   55.19
  -7   3   3 1766.52   60.59
   7   3  -3 1809.12   52.49
  -7   3   3 1773.12   56.39
  -7   3   3 1739.73   55.29
   7  -3   3 1741.03   50.79
   7   3  -3 1784.02   52.39
  -7   3   3 1754.12   53.59
  -7   3   3 1731.33   53.49
   7   3  -3 1749.22   56.09
  -7   3  -3 1824.72   51.19
   7  -3  -3 1855.41   56.29
  -7  -3   3 1821.12   52.09
  -7   3  -3 1888.71   59.19
   7  -3  -3 1795.32   53.29
  -7  -3   3 1772.62   54.59
  -7  -3   3 1813.42   59.39
  -7   3  -3 1769.82   58.09
  -7  -3   3 1811.92   52.39
  -7   3  -3 1791.22   51.09
   7  -3  -3 1739.83   60.49
  -7  -3   3 1801.02   55.99
  -7   3  -3 1822.82   51.19
   8  -3   3  725.63   22.00
  -8  -3  -3  718.53   28.10
  -8  -3  -3  712.23   29.80
   8   3  -3  724.53   23.70
  -8  -3  -3  731.03   29.90
   8  -3   3  720.23   21.70
  -8  -3  -3  727.03   29.10
  -8   3   3  719.73   25.40
  -8  -3  -3  706.73   26.20
  -8   3   3  718.33   27.90
  -8   3   3  703.83   25.40
  -8   3   3  729.23   29.30
  -8   3   3  713.93   33.60
   8   3  -3  747.23   24.00
   8   3  -3  714.03   29.00
  -8  -3   3  707.33   31.80
   8  -3  -3  712.43   29.30
   8  -3  -3  716.73   25.80
  -8   3  -3  684.13   27.50
  -8  -3   3  739.33   28.50
  -8   3  -3  712.83   25.10
  -8  -3   3  721.23   32.20
  -8   3  -3  704.23   31.30
  -8  -3   3  733.73   23.60
  -8   3  -3  706.33   21.70
  -8  -3   3  705.83   25.20
  -8   3  -3  731.73   31.30
  -9  -3  -3  723.13   29.60
  -9   3   3  707.33   25.00
  -9  -3  -3  714.73   29.40
  -9   3   3  701.03   29.90
  -9   3   3  705.33   25.00
  -9  -3  -3  713.53   27.10
  -9   3   3  753.72   35.40
  -9  -3  -3  793.82   43.00
  -9  -3  -3  780.82   37.40
  -9   3   3  686.23   28.20
  -9  -3   3  712.53   21.90
   9  -3  -3  686.03   29.80
   9  -3  -3  745.43   29.80
  -9  -3   3  702.23   21.90
  -9  -3   3  714.43   33.50
  -9  -3   3  707.43   32.90
  -9   3  -3  693.23   24.40
  -9   3  -3  742.43   33.60
  -9   3  -3  709.53   31.70
  -9   3  -3  693.83   24.80
  -9  -3   3  710.63   28.70
  -9   3  -3  693.73   25.00
  -9   3  -3  690.23   31.90
 -10  -3  -3  209.38   15.90
 -10   3   3  194.18   11.20
 -10  -3  -3  198.98   16.40
 -10  -3  -3  188.28   16.50
 -10  -3  -3  210.18   14.10
 -10   3   3  215.68   19.90
 -10   3   3  224.98   17.30
 -10   3   3  200.08   21.70
 -10  -3  -3  221.08   17.60
 -10   3   3  209.38   15.30
 -10  -3   3  169.78   18.70
 -10   3  -3  182.78   11.70
 -10   3  -3  197.28   19.20
 -10  -3   3  190.98   14.80
 -10   3  -3  201.88   18.10
 -10  -3   3  197.88   20.10
  10  -3  -3  207.38   10.90
 -10   3  -3  204.38   19.10
 -10   3  -3  190.88   11.20
 -10  -3   3  241.68   16.00
 -10  -3   3  214.08   15.10
 -10   3  -3  183.28   11.20
   0   4   3 4677.23  128.29
   0  -4  -3 4891.31  129.09
   0  -4   3 4431.06  128.39
   0   4   3 4763.02  128.89
   0   4  -3 4526.95  128.79
   0  -4  -3 4708.73  128.09
   0  -4  -3 4681.63  128.09
   0  -4   3 4579.74  127.19
   0  -4   3 4665.33  127.89
   0   4  -3 4674.93  129.89
   0   4   3 4627.64  129.69
   0   4   3 4835.32  128.59
   0   4  -3 4458.65  128.69
   0  -4   3 4802.62  129.09
   0  -4  -3 4639.04  129.79
   0  -4   3 4772.62  128.89
   0  -4  -3 4798.42  128.49
   0   4  -3 4467.35  127.79
   0  -4   3 4587.44  129.79
   0   4  -3 4703.63  128.69
   0  -4  -3 4645.24  128.79
   2  -4   3 6949.70  193.38
  -2   4   3 7013.40  193.88
   2   4  -3 7263.67  193.08
  -2  -4  -3 7258.37  193.68
  -2  -4  -3 7220.28  192.18
  -2  -4  -3 7168.88  194.08
  -2   4   3 7284.97  192.98
   2  -4   3 7312.57  192.68
   2   4  -3 7204.88  193.88
  -2   4   3 6915.61  193.78
   2  -4   3 6830.72  193.68
  -2   4   3 6948.00  192.68
   2  -4   3 6985.80  191.98
   2  -4  -3 6809.22  192.38
  -2  -4   3 6973.00  192.68
  -2   4  -3 7154.08  193.98
   2  -4  -3 7233.38  194.08
  -2  -4   3 7173.28  193.28
   2   4   3 6986.50  191.98
   2  -4  -3 7150.19  192.78
   2  -4  -3 6960.40  193.58
  -2   4  -3 6975.80  193.18
   2   4   3 7235.48  193.88
  -2  -4   3 7086.39  193.48
  -2   4  -3 6821.92  191.98
  -3  -4  -3 9567.54  251.27
   3   4  -3 9406.46  251.07
  -3   4   3 9324.27  249.88
   3  -4   3 9214.08  251.17
  -3   4   3 9189.58  251.77
  -3   4   3 9138.69  249.78
   3  -4   3 9091.29  249.08
  -3   4   3 9243.28  250.97
  -3  -4  -3 9426.76  251.17
  -3  -4  -3 9554.84  248.58
   3  -4   3 9404.76  251.17
   3  -4  -3 9094.99  249.58
  -3  -4   3 9052.69  249.48
  -3   4  -3 8656.63  250.57
   3  -4  -3 9036.70  249.58
  -3   4  -3 9131.09  251.17
  -3  -4   3 9117.09  251.07
   3   4   3 9285.37  248.38
   3  -4  -3 9075.09  251.37
  -3  -4   3 9379.36  250.77
  -4   4   3  923.71   33.30
  -4   4   3  907.31   30.50
  -4  -4  -3  921.91   29.50
   4   4  -3  901.41   31.80
   4   4  -3  924.21   30.20
  -4   4   3  870.41   30.30
  -4   4   3  889.81   31.60
  -4  -4  -3  920.21   28.20
  -4  -4  -3  961.40   28.60
  -4   4   3  917.41   30.80
   4  -4   3  923.41   32.00
  -4  -4  -3  910.21   32.10
  -4  -4  -3  931.81   31.70
   4  -4   3  906.01   29.40
   4   4  -3  916.91   26.70
  -4  -4  -3  955.00   26.20
  -4  -4   3  887.51   29.80
   4   4   3  920.41   28.50
  -4  -4   3  891.21   31.50
  -4   4  -3  904.81   32.30
  -4  -4   3  909.11   29.80
  -4   4  -3  879.71   29.40
  -4  -4   3  865.61   28.20
  -4   4  -3  873.51   29.70
   4   4   3  938.41   31.50
   4  -4  -3  906.91   32.80
   4  -4  -3  867.51   30.60
   4   4   3  925.41   28.20
  -4   4  -3  878.61   28.90
   4  -4  -3  911.41   30.20
  -4  -4   3  925.81   32.60
   4  -4  -3  887.51   30.30
  -4   4  -3  917.31   32.40
  -5  -4  -3 2310.67   64.19
  -5  -4  -3 2325.57   69.89
  -5  -4  -3 2324.47   68.99
  -5   4   3 2282.47   67.59
  -5   4   3 2345.87   67.59
   5  -4   3 2388.86   68.79
   5  -4   3 2285.07   66.19
  -5  -4  -3 2346.77   64.49
   5   4  -3 2250.67   62.59
  -5  -4  -3 2325.37   63.49
   5  -4   3 2320.97   69.79
   5   4  -3 2306.47   69.29
  -5   4   3 2320.47   68.89
  -5   4   3 2322.57   71.59
  -5   4   3 2297.87   68.09
  -5   4  -3 2243.98   65.99
   5  -4  -3 2281.67   67.09
   5   4   3 2289.67   68.59
   5  -4  -3 2214.88   67.69
  -5  -4   3 2174.28   65.19
   5   4   3 2304.07   64.39
  -5   4  -3 2241.58   65.59
   5   4   3 2312.37   64.19
  -5  -4   3 2280.07   70.29
  -5   4  -3 2264.77   66.29
   5  -4  -3 2265.07   68.19
  -5  -4   3 2333.17   66.49
  -5   4  -3 2236.88   69.99
  -5  -4   3 2257.57   66.49
   5  -4  -3 2268.47   70.89
  -5  -4   3 2375.76   69.19
  -5   4  -3 2246.58   69.89
   6   4  -3  546.75   20.70
  -6  -4  -3  536.55   17.70
  -6   4   3  508.85   23.20
  -6   4   3  540.45   26.30
  -6  -4  -3  563.94   17.50
   6   4  -3  566.94   24.10
  -6  -4  -3  522.85   23.00
  -6   4   3  543.45   22.70
  -6  -4  -3  571.44   18.70
   6  -4   3  491.45   28.80
   6  -4   3  546.95   20.10
  -6   4   3  541.55   21.80
  -6  -4  -3  531.55   24.30
  -6   4   3  537.05   23.30
   6  -4   3  525.95   20.10
   6  -4  -3  557.74   23.00
  -6   4  -3  543.75   20.30
  -6  -4   3  578.44   25.70
   6   4   3  582.64   19.30
   6   4   3  578.64   17.80
  -6   4  -3  558.54   25.10
  -6  -4   3  550.44   20.40
   6  -4  -3  559.44   21.40
  -6   4  -3  543.45   16.90
  -6  -4   3  542.25   20.60
  -6  -4   3  560.74   23.70
   6   4   3  570.84   23.30
  -6  -4   3  541.65   20.40
   6  -4  -3  585.54   26.20
  -6   4  -3  559.24   19.90
  -6   4  -3  521.05   20.30
  -6   4  -3  558.14   25.20
  -7  -4  -3  226.78   15.30
   7  -4   3  217.18   16.30
  -7  -4  -3  199.88   11.20
  -7  -4  -3  202.18   13.60
   7  -4   3  197.78   11.60
  -7   4   3  206.98   13.50
   7   4  -3  220.38   12.10
  -7   4   3  169.88   19.70
  -7  -4  -3  214.58   16.80
  -7   4   3  203.98   24.40
  -7   4   3  198.08   14.90
  -7  -4  -3  190.18   15.70
   7   4  -3  219.88   12.10
   7  -4   3  205.08   11.30
  -7   4   3  203.98   14.60
   7   4  -3  197.58   15.50
  -7   4  -3  228.48    9.70
  -7   4  -3  211.28   18.50
  -7   4  -3  253.87   12.20
  -7  -4   3  258.27   12.30
  -7  -4   3  288.87   16.80
  -7  -4   3  255.77   28.40
   7  -4  -3  254.77   13.30
  -7   4  -3  212.88   12.50
  -7  -4   3  233.78   12.90
   7  -4  -3  216.98   22.70
  -7   4  -3  240.58   11.90
   7  -4  -3  247.38   13.90
  -7  -4   3  243.18   12.30
  -7   4  -3  249.68   17.80
  -8   4   3   99.59   10.80
  -8  -4  -3  121.39    9.60
   8   4  -3  108.19   13.30
  -8   4   3   99.29   10.90
  -8   4   3  111.39   12.60
  -8  -4  -3  122.29   12.80
   8   4  -3  130.69    9.20
  -8  -4  -3  131.19   14.80
  -8   4   3  133.59   17.90
   8  -4   3   80.59    7.70
   8   4  -3  105.39    8.80
   8  -4   3  125.69   14.90
   8  -4   3  101.09    8.60
  -8  -4  -3  136.49   12.70
  -8   4   3  120.79   15.70
  -8  -4   3  113.69   10.60
  -8   4  -3  107.49   13.10
  -8  -4   3  110.99   13.60
  -8  -4   3  114.49    8.80
  -8   4  -3  112.49    9.00
  -8   4  -3  110.69    7.80
  -8   4  -3  110.99    8.80
  -8  -4   3  120.29    9.30
  -8   4  -3  111.09   15.20
  -8   4  -3  119.79    9.10
  -8   4  -3  120.69    9.00
  -8  -4   3  114.09   13.30
   8  -4  -3  121.19   12.40
  -9  -4  -3   12.20    6.80
  -9  -4  -3   13.80    5.40
  -9   4   3   11.20    8.90
  -9  -4  -3   11.60    6.80
  -9   4   3   17.90    5.70
   9   4  -3    2.90    3.00
  -9   4   3   18.40    5.80
  -9  -4  -3   16.10    6.90
  -9  -4  -3   22.70    8.70
   9   4  -3    7.80    6.70
  -9   4   3    9.70    7.00
  -9   4   3   14.60    7.00
  -9  -4   3   17.20    7.80
  -9   4  -3   12.00    9.90
   9  -4  -3    3.30    6.00
  -9   4  -3   14.40    5.40
  -9  -4   3   11.20    7.70
  -9   4  -3   21.00    9.50
  -9   4  -3   15.10    3.60
  -9  -4   3   19.10    4.30
   9  -4  -3   15.10    5.30
  -9  -4   3   15.20    4.00
  -9  -4   3    5.30    8.00
  -9   4  -3   13.60    4.70
  -9   4  -3   13.90    5.00
  -9  -4   3   19.90    6.40
 -10  -4  -3   21.90    8.60
 -10   4   3    9.00    6.90
 -10   4   3   13.80    7.20
 -10  -4  -3   12.70    6.70
 -10  -4  -3    1.60    7.90
 -10  -4  -3   17.00    7.40
 -10   4   3    7.30   10.10
 -10   4   3   12.00    8.80
 -10   4   3    1.10    5.10
 -10  -4  -3    7.40    5.40
 -10   4   3    3.30    4.90
 -10  -4   3   12.10    5.90
 -10  -4   3    9.10    9.40
 -10  -4   3   11.50    6.20
 -10   4  -3   11.30    5.90
 -10   4  -3   14.30    9.20
 -10  -4   3   -9.00    7.60
 -10   4  -3   -2.90    7.10
 -10  -4   3    9.60    7.00
 -10   4  -3   11.60    4.00
  10  -4  -3    8.50    5.30
 -10   4  -3    3.00    8.00
   0  -5  -3 2208.28   66.39
   0  -5   3 2258.07   66.79
   0  -5  -3 2284.87   66.09
   0   5   3 2352.86   67.29
   0  -5   3 2203.68   67.39
   0  -5  -3 2468.85   67.69
   0   5   3 2246.68   68.09
   0  -5   3 2272.17   65.79
   0  -5  -3 2263.67   67.09
   0   5  -3 2256.07   66.99
   0   5  -3 2328.77   67.39
   0  -5  -3 2244.48   66.49
   0  -5   3 2210.58   68.29
   0   5   3 2376.96   67.69
   0   5   3 2335.37   66.89
   0   5  -3 2292.47   66.79
   0  -5  -3 2283.87   68.29
   0   5  -3 2214.58   68.19
   0  -5   3 2376.66   67.29
   1  -5   3  805.32   28.70
  -1   5   3  850.11   29.40
  -1  -5  -3  811.02   28.60
   1   5  -3  821.62   28.30
  -1   5   3  803.62   29.00
  -1  -5  -3  847.32   30.00
   1   5  -3  870.31   28.90
  -1  -5  -3  776.82   28.20
  -1   5   3  789.92   29.60
  -1  -5  -3  826.62   27.90
   1  -5   3  808.42   28.20
   1   5  -3  816.42   29.10
   1  -5   3  849.61   28.50
   1   5  -3  800.72   26.80
   1  -5   3  800.32   28.30
   1  -5   3  852.71   30.30
  -1  -5  -3  866.41   28.90
   1   5  -3  927.61   29.80
  -1  -5   3  848.32   29.20
  -1   5  -3  864.81   28.50
  -1  -5   3  878.11   29.00
   1   5   3  863.01   29.90
  -1   5  -3  837.52   30.40
   1   5   3  864.31   28.80
  -1   5  -3  817.52   28.80
  -1   5  -3  847.02   28.50
   1  -5  -3  828.42   28.70
  -1  -5   3  831.22   26.80
   1   5   3  965.60   29.10
   1   5   3  825.52   28.30
  -1   5  -3  789.62   28.20
   1  -5  -3  878.61   29.00
   1  -5  -3  839.02   27.10
   1  -5  -3  857.81   29.00
  -1  -5   3  856.41   28.20
  -1  -5   3  884.11   29.20
   1  -5  -3  817.22   28.90
  -1  -5   3  850.01   30.80
   1  -5  -3  861.31   30.10
  -2   5   3 2315.67   68.59
  -2  -5  -3 2317.17   66.19
  -2  -5  -3 2386.26   68.79
   2   5  -3 2305.87   66.09
   2   5  -3 2213.68   66.79
  -2   5   3 2304.37   67.79
   2  -5   3 2331.37   66.59
  -2   5   3 2280.17   68.79
   2  -5   3 2399.26   67.99
   2  -5   3 2270.07   68.69
  -2  -5  -3 2278.17   67.89
  -2  -5  -3 2369.56   66.19
   2  -5   3 2274.27   67.19
  -2  -5  -3 2332.97   66.79
   2   5  -3 2255.27   68.09
   2   5  -3 2266.77   64.79
   2   5  -3 2200.08   67.09
   2  -5   3 2316.17   67.19
  -2   5   3 2290.47   67.39
   2   5   3 2297.17   62.89
  -2   5  -3 2259.07   67.49
   2   5   3 2307.07   68.29
  -2   5  -3 2258.87   67.39
  -2  -5   3 2146.59   67.39
  -2  -5   3 2355.16   67.69
  -2   5  -3 2197.78   66.19
  -2  -5   3 2282.37   69.49
   2  -5  -3 2287.37   68.79
  -2   5  -3 2311.27   66.99
   2  -5  -3 2284.27   68.29
  -2  -5   3 2281.87   64.69
  -2   5  -3 2292.67   68.69
   2   5   3 2298.57   66.59
   2  -5  -3 2264.17   64.39
  -2  -5   3 2344.87   67.39
   2   5   3 2335.07   66.29
   2  -5  -3 2295.27   67.29
  -2  -5   3 2201.28   67.69
   2  -5  -3 2353.96   68.09
   2  -5  -3 2250.27   66.89
   3  -5   3 1063.49   29.30
  -3  -5  -3 1039.60   35.10
  -3   5   3 1041.70   34.40
   3  -5   3 1057.99   35.70
  -3   5   3 1085.29   35.80
  -3   5   3 1037.80   34.20
   3   5  -3 1069.89   31.10
   3  -5   3 1084.19   33.70
  -3  -5  -3 1113.99   32.70
  -3  -5  -3 1088.79   35.30
   3   5  -3 1078.49   32.00
  -3   5   3 1084.49   36.30
   3   5  -3 1083.89   33.70
  -3   5   3 1115.99   34.20
   3   5  -3 1020.40   35.10
  -3  -5  -3 1054.69   32.80
   3   5  -3 1081.79   34.10
  -3  -5  -3 1099.99   33.10
   3  -5   3 1056.49   33.80
   3   5   3  950.60   32.50
  -3  -5   3  973.10   34.60
  -3   5  -3  929.31   32.90
   3  -5  -3  962.50   35.00
  -3  -5   3  940.61   34.40
  -3   5  -3  941.11   32.20
  -3   5  -3  933.31   33.30
  -3  -5   3  918.31   32.90
  -3  -5   3  960.80   30.70
   3   5   3  990.50   34.50
  -3   5  -3  971.20   35.50
   3  -5  -3  924.81   34.00
   3  -5  -3  961.20   33.20
  -3  -5   3  963.50   33.30
   3  -5  -3  962.20   29.60
  -3   5  -3  951.40   34.40
   3  -5  -3  947.01   33.50
  -4  -5  -3 1622.74   51.89
   4  -5   3 1631.54   52.09
  -4  -5  -3 1626.74   47.90
   4   5  -3 1647.14   51.89
  -4  -5  -3 1666.03   51.49
  -4   5   3 1668.03   52.09
  -4   5   3 1619.24   50.09
   4   5  -3 1603.54   46.90
  -4   5   3 1541.55   50.19
   4   5  -3 1649.44   49.70
   4   5  -3 1622.04   49.80
  -4  -5  -3 1609.54   49.10
   4  -5   3 1668.53   50.09
  -4   5   3 1627.84   53.09
   4  -5   3 1599.54   44.50
   4  -5   3 1595.54   49.50
  -4  -5  -3 1637.44   48.40
  -4   5   3 1622.54   50.19
   4   5   3 1618.44   48.40
   4   5   3 1617.44   50.99
   4  -5  -3 1578.04   49.80
   4  -5  -3 1616.44   49.90
   4   5   3 1657.53   48.10
   4  -5  -3 1621.64   50.69
  -4  -5   3 1580.04   46.70
  -4   5  -3 1611.04   51.89
  -4   5  -3 1588.84   49.60
  -4  -5   3 1578.74   49.50
  -4   5  -3 1615.94   49.40
  -4  -5   3 1640.24   49.40
  -4   5  -3 1553.04   48.10
  -4   5  -3 1615.44   52.39
  -4  -5   3 1597.34   51.89
  -4  -5   3 1604.04   51.39
   4  -5  -3 1629.64   53.39
  -5  -5  -3 2056.89   58.89
   5   5  -3 1983.50   57.49
  -5  -5  -3 2042.30   61.29
  -5   5   3 2009.30   61.79
  -5   5   3 1969.60   61.79
   5  -5   3 2015.00   60.69
  -5  -5  -3 2058.09   59.29
   5   5  -3 2011.80   61.09
  -5   5   3 1960.20   61.69
  -5   5   3 1918.71   63.29
  -5  -5  -3 2069.79   63.29
   5  -5   3 1982.60   68.19
   5  -5   3 1997.80   55.59
  -5  -5  -3 2028.20   64.19
  -5   5   3 2005.10   65.49
   5  -5  -3 2083.49   65.39
  -5   5  -3 2029.90   59.49
  -5  -5   3 2065.89   61.09
   5  -5  -3 2077.29   62.49
  -5  -5   3 2052.69   63.59
  -5   5  -3 2102.49   65.09
   5   5   3 2090.39   59.39
  -5   5  -3 2097.29   60.89
   5  -5  -3 2056.99   61.59
  -5   5  -3 2130.79   64.99
  -5  -5   3 2134.89   65.09
  -5  -5   3 2043.10   58.49
  -5  -5   3 2066.99   61.29
   5   5   3 2094.19   62.99
  -5   5  -3 2007.20   60.99
   5   5   3 2122.09   58.99
   5  -5  -3 2084.59   61.89
  -6   5   3  931.31   31.90
   6   5  -3  968.70   31.20
  -6   5   3  926.51   35.10
   6  -5   3  941.41   30.90
  -6   5   3  956.00   32.50
   6  -5   3  922.91   30.70
  -6   5   3  954.90   32.80
  -6  -5  -3  950.80   28.50
   6   5  -3  908.51   34.40
  -6  -5  -3  951.60   33.70
  -6  -5  -3  924.61   34.90
   6  -5   3  903.41   34.80
  -6   5   3  941.71   37.10
  -6  -5  -3  903.71   32.70
  -6   5  -3  867.71   29.00
  -6  -5   3  879.11   35.20
  -6  -5   3  866.51   33.80
  -6  -5   3  841.52   28.60
  -6   5  -3  834.72   34.90
   6  -5  -3  798.22   30.80
   6   5   3  888.61   28.30
   6  -5  -3  878.31   35.70
  -6   5  -3  853.81   34.90
   6  -5  -3  884.31   32.20
  -6  -5   3  829.62   30.20
   6   5   3  888.31   28.10
  -6   5  -3  880.01   30.40
  -6   5  -3  862.21   30.70
  -6  -5   3  861.61   30.60
   6   5   3  902.31   33.00
  -7  -5  -3 1169.28   48.80
   7   5  -3 1112.59   36.00
  -7  -5  -3 1086.89   40.80
   7   5  -3 1102.99   36.00
  -7   5   3 1083.59   39.90
  -7  -5  -3 1103.89   32.00
   7  -5   3 1071.09   35.50
  -7   5   3 1080.59   37.40
  -7  -5  -3 1120.19   32.50
  -7  -5  -3 1112.79   39.30
   7  -5   3 1073.69   40.90
  -7   5   3 1086.09   37.50
  -7  -5  -3 1103.49   32.20
   7   5  -3 1148.99   40.80
  -7   5   3 1098.79   38.70
  -7   5   3 1114.99   43.90
   7  -5   3 1095.29   35.90
  -7  -5   3 1119.59   40.30
  -7   5  -3 1127.49   42.40
   7   5   3 1113.89   32.50
  -7  -5   3 1079.09   35.50
   7  -5  -3 1064.69   37.60
   7  -5  -3 1088.09   39.40
   7   5   3 1109.79   32.50
  -7   5  -3 1068.29   35.90
  -7  -5   3 1040.80   34.70
   7   5   3 1139.09   39.20
  -7  -5   3 1113.99   42.40
  -7   5  -3 1063.09   34.20
  -7   5  -3 1122.29   36.10
  -7  -5   3 1094.99   35.80
  -7   5  -3 1098.29   42.20
  -8   5   3  233.58   14.80
  -8  -5  -3  242.78   16.70
  -8   5   3  241.98   21.20
  -8  -5  -3  260.17   18.80
   8   5  -3  249.58   18.30
  -8  -5  -3  218.68   18.30
  -8  -5  -3  221.68   10.70
   8  -5   3  227.18   18.30
  -8   5   3  232.88   14.90
  -8   5   3  286.27   17.40
  -8   5   3  234.48   17.70
  -8  -5  -3  242.58   15.80
  -8  -5   3  249.78   20.00
  -8   5  -3  240.68   20.30
  -8   5  -3  235.48   11.50
  -8   5  -3  244.18   13.10
   8  -5  -3  240.38   16.40
  -8  -5   3  227.18   12.70
  -8   5  -3  260.77   20.40
  -8  -5   3  223.08   12.80
  -8  -5   3  230.18   12.70
  -8  -5   3  208.78   27.10
  -8   5  -3  234.78   13.30
  -9   5   3  582.54   27.40
  -9  -5  -3  575.94   21.10
   9   5  -3  453.65   25.50
  -9  -5  -3  566.04   26.00
  -9   5   3  564.84   23.40
  -9   5   3  563.84   31.80
   9  -5   3  552.24   20.40
   9   5  -3  580.84   20.90
  -9  -5  -3  548.75   28.20
  -9  -5  -3  576.54   28.40
  -9  -5  -3  564.74   25.50
  -9   5   3  567.64   26.10
  -9  -5   3  570.64   20.10
  -9   5  -3  569.14   19.20
  -9  -5   3  550.24   22.00
  -9  -5   3  587.84   30.40
  -9   5  -3  573.34   20.90
  -9  -5   3  587.44   27.50
  -9   5  -3  559.34   19.20
  -9   5  -3  564.94   20.90
  -9  -5   3  562.74   22.10
   9  -5  -3  570.34   25.90
  -9   5  -3  585.24   30.00
  -9   5  -3  591.74   30.40
  -9  -5   3  571.64   20.10
   9  -5  -3  577.04   22.90
 -10   5   3  152.48   12.30
  10  -5   3  154.18    8.00
 -10  -5  -3  140.49   17.10
 -10  -5  -3  175.08   17.90
 -10  -5  -3  162.08   14.70
 -10   5   3  137.69   15.70
 -10   5   3  138.39   15.30
 -10   5   3  159.98   12.40
 -10  -5  -3  156.38   12.60
 -10  -5   3  163.38   18.70
 -10  -5   3  149.99   16.00
 -10  -5   3  161.48   12.00
 -10  -5   3  155.98   18.10
 -10   5  -3  152.38   19.70
 -10   5  -3  118.29   15.50
 -10  -5   3  137.19   11.30
   0   6   3  538.75   21.60
   0   6  -3  524.45   21.70
   0  -6   3  495.55   20.70
   0  -6   3  533.95   21.10
   0  -6   3  532.55   23.30
   0   6   3  505.75   20.00
   0  -6  -3  475.95   20.70
   0  -6  -3  505.35   22.30
   0   6  -3  479.25   20.90
   0  -6  -3  517.45   20.30
   0  -6   3  504.05   20.90
   0   6  -3  511.85   20.80
   0  -6   3  524.25   19.60
   0   6  -3  517.85   21.10
   0  -6  -3  505.05   20.90
   0   6   3  524.85   22.40
   0   6  -3  568.14   23.60
   0  -6  -3  523.65   21.00
   0   6   3  501.55   20.60
   0   6   3  526.45   21.60
   0  -6  -3  500.05   21.20
   0   6  -3  498.75   19.50
  -1  -6  -3 4800.92  133.99
  -1  -6  -3 4797.42  131.79
  -1   6   3 4773.12  133.19
  -1  -6  -3 4699.83  132.19
  -1  -6  -3 4823.62  132.39
   1  -6   3 4564.94  131.39
  -1   6   3 4717.73  134.09
   1   6  -3 4574.44  132.69
   1   6  -3 4726.13  132.29
   1   6  -3 4749.42  132.09
   1  -6   3 4726.03  131.89
   1  -6   3 4708.93  134.29
  -1   6   3 4610.04  132.59
   1   6  -3 4608.94  132.49
  -1   6   3 4761.82  132.39
   1  -6   3 4561.14  132.09
   1  -6   3 4477.85  132.19
  -1  -6  -3 4517.25  131.49
   1   6  -3 4303.97  131.89
  -1  -6   3 4596.94  134.19
   1   6   3 4732.63  132.09
   1  -6  -3 4865.41  133.09
  -1   6  -3 4705.93  133.99
  -1  -6   3 4752.42  132.29
   1   6   3 4816.42  132.09
   1  -6  -3 4987.90  132.59
  -1   6  -3 4757.02  132.19
   1   6   3 4944.51  131.99
   1  -6  -3 4785.92  134.09
   1  -6  -3 4842.02  132.39
  -1  -6   3 4808.32  132.89
  -1   6  -3 4563.74  132.49
  -1  -6   3 4674.43  129.79
   1  -6  -3 4626.24  132.59
   1   6   3 4711.13  133.79
  -1   6  -3 4729.83  131.89
  -1   6  -3 4717.13  131.49
   1   6   3 4850.31  132.49
  -1  -6   3 4767.52  132.39
   1  -6  -3 4911.21  130.69
  -2   6   3 1578.34   52.29
   2   6  -3 1530.75   49.90
   2   6  -3 1463.85   50.39
  -2   6   3 1572.64   52.49
  -2  -6  -3 1610.24   50.09
   2   6  -3 1511.85   47.50
   2   6  -3 1521.95   50.09
   2  -6   3 1523.05   50.69
   2  -6   3 1547.65   49.80
  -2   6   3 1516.95   51.09
  -2  -6  -3 1589.94   51.29
   2   6  -3 1578.44   51.69
   2  -6   3 1496.55   50.49
  -2  -6  -3 1493.85   49.40
  -2  -6  -3 1599.64   50.39
  -2  -6  -3 1527.75   51.79
  -2   6   3 1507.85   50.49
   2  -6   3 1535.45   50.49
   2  -6   3 1522.95   52.19
   2   6   3 1771.02   51.09
   2  -6  -3 1688.13   52.59
  -2  -6   3 1706.03   53.79
   2   6   3 1695.03   51.69
   2  -6  -3 1738.33   51.29
  -2  -6   3 1760.42   52.29
  -2  -6   3 1670.93   50.79
   2   6   3 1723.93   46.00
   2  -6  -3 1717.33   50.89
   2   6   3 1746.23   50.49
   2  -6  -3 1730.53   53.19
  -2  -6   3 1692.83   51.09
  -2  -6   3 1668.53   47.70
  -2   6  -3 1672.13   51.09
   2   6   3 1730.13   52.59
  -2  -6   3 1729.73   51.39
  -2   6  -3 1655.23   50.69
  -2   6  -3 1698.73   50.19
   2   6   3 1745.73   50.79
  -2   6  -3 1678.53   51.59
  -2   6  -3 1715.03   53.19
   2  -6  -3 1720.33   48.40
   2  -6  -3 1733.73   52.59
  -3   6   3 3262.97   97.39
   3  -6   3 3256.57   90.79
  -3  -6  -3 3274.97   93.89
   3  -6   3 3225.58   94.99
  -3  -6  -3 3303.97   96.79
  -3  -6  -3 3228.28   96.49
   3   6  -3 3234.58   91.49
   3   6  -3 3267.57   95.49
  -3   6   3 3333.07   97.89
  -3   6   3 3162.18   95.59
   3  -6   3 3351.66   97.79
  -3  -6  -3 3313.97   94.39
   3   6  -3 3274.17   94.99
   3  -6   3 3392.96   95.69
  -3   6   3 3243.68   95.49
   3   6  -3 3228.38   93.69
  -3  -6  -3 3399.76   94.69
   3  -6   3 3342.17   93.89
   3   6  -3 3351.56   97.09
  -3  -6   3 3308.57   91.39
  -3  -6   3 3391.36   96.59
   3   6   3 3387.36   96.79
  -3  -6   3 3239.28   96.49
  -3  -6   3 3387.36   95.39
  -3   6  -3 3354.26   93.99
   3  -6  -3 3345.17   97.49
   3  -6  -3 3286.67   95.39
  -3  -6   3 3325.57   95.19
   3  -6  -3 3345.77   91.29
  -3  -6   3 3303.87   98.39
  -3   6  -3 3321.17   95.09
  -3   6  -3 3345.67   96.39
   3   6   3 3298.27   94.49
   3  -6  -3 3304.17   94.89
   3   6   3 3368.46   94.19
  -3   6  -3 3229.08   99.19
   3  -6  -3 3296.57   96.09
  -3   6  -3 3371.16   97.79
  -4  -6  -3 1614.14   46.80
  -4  -6  -3 1550.94   49.90
  -4  -6  -3 1606.94   47.30
  -4   6   3 1634.24   52.39
  -4   6   3 1533.85   49.20
  -4  -6  -3 1558.54   50.49
  -4   6   3 1562.24   51.09
   4  -6   3 1591.44   48.60
  -4  -6  -3 1568.34   47.80
   4   6  -3 1579.04   45.90
   4   6  -3 1593.94   51.69
  -4   6   3 1571.64   49.00
   4  -6   3 1533.05   44.90
  -4   6   3 1543.55   48.40
   4   6  -3 1580.54   50.69
   4  -6   3 1497.75   55.09
   4   6  -3 1679.03   48.90
   4  -6   3 1553.04   48.10
   4  -6  -3 1488.15   50.89
  -4  -6   3 1444.56   49.70
  -4   6  -3 1450.15   47.60
  -4   6  -3 1465.95   50.79
   4   6   3 1470.85   49.10
   4  -6  -3 1477.35   47.60
  -4  -6   3 1462.95   47.60
  -4   6  -3 1480.45   46.20
  -4   6  -3 1425.56   48.00
   4  -6  -3 1467.85   48.90
   4  -6  -3 1453.55   42.40
  -4  -6   3 1520.55   49.99
   4   6   3 1444.56   46.70
  -4   6  -3 1435.66   49.70
  -4  -6   3 1408.06   43.70
  -4  -6   3 1454.85   47.80
   4  -6  -3 1451.15   48.30
   5  -6   3 2024.30   65.29
  -5   6   3 2043.90   62.29
  -5  -6  -3 1980.50   63.49
  -5  -6  -3 2057.69   60.29
  -5   6   3 1958.50   66.19
  -5  -6  -3 2060.09   59.79
   5  -6   3 2034.20   61.59
   5   6  -3 2048.99   61.99
  -5  -6  -3 2009.40   64.79
   5   6  -3 2022.70   64.89
  -5   6   3 1995.00   62.49
  -5   6   3 1976.00   62.79
   5  -6   3 2096.89   56.49
   5  -6   3 1947.41   61.59
  -5   6   3 1997.50   64.79
   5   6  -3 2012.00   58.59
  -5  -6  -3 2041.70   62.09
  -5   6  -3 2079.49   61.79
  -5  -6   3 2055.19   61.69
  -5   6  -3 2070.09   62.39
  -5   6  -3 2006.40   59.59
   5  -6  -3 2026.10   62.49
  -5   6  -3 2080.39   66.09
  -5   6  -3 2076.29   65.29
   5   6   3 2040.10   59.79
   5  -6  -3 2008.20   65.59
  -5  -6   3 2031.10   64.49
   5   6   3 2096.99   60.49
   5  -6  -3 2057.19   61.99
   5  -6  -3 2023.00   62.99
  -5  -6   3 2028.60   57.59
   5   6   3 2014.60   63.29
  -5  -6   3 2023.70   61.39
  -5  -6   3 2054.59   65.29
   6   6  -3  385.86   18.70
  -6   6   3  378.76   19.90
  -6  -6  -3  420.46   21.00
   6   6  -3  410.46   18.60
  -6  -6  -3  394.86   16.60
  -6   6   3  409.86   20.20
   6   6  -3  417.06   15.20
   6  -6   3  393.76   22.60
  -6  -6  -3  374.66   16.90
  -6   6   3  378.46   20.00
   6  -6   3  403.56   12.90
   6   6  -3  407.36   22.10
  -6  -6  -3  448.86   26.90
  -6   6   3  389.16   22.00
  -6  -6  -3  391.66   19.90
  -6   6   3  412.36   26.70
   6  -6  -3  438.06   19.90
  -6   6  -3  415.36   23.70
  -6  -6   3  410.36   18.60
  -6  -6   3  388.06   19.80
   6   6   3  427.26   17.10
  -6   6  -3  390.66   16.50
  -6   6  -3  406.56   23.50
  -6  -6   3  435.66   23.30
  -6   6  -3  389.56   20.60
  -6  -6   3  426.16   22.40
   6   6   3  415.16   16.60
  -6  -6   3  430.66   15.40
   6   6   3  423.96   21.20
   7   6  -3  784.32   33.70
   7  -6   3  772.42   34.10
  -7  -6  -3  780.92   33.90
  -7  -6  -3  800.12   31.40
  -7  -6  -3  805.72   26.00
  -7  -6  -3  790.92   26.30
  -7   6   3  780.02   36.60
  -7   6   3  782.92   33.50
  -7   6   3  816.02   31.30
  -7   6   3  783.42   30.40
  -7  -6  -3  757.62   31.50
  -7   6   3  802.02   30.70
  -7  -6   3  818.72   28.80
  -7  -6   3  778.12   25.90
   7  -6  -3  809.92   31.00
  -7   6  -3  795.92   26.40
   7   6   3  831.92   31.80
  -7  -6   3  869.11   35.70
  -7   6  -3  803.12   29.80
  -7   6  -3  740.13   36.00
  -7   6  -3  795.52   29.20
   7   6   3  812.22   26.50
  -7  -6   3  841.02   33.90
   7   6   3  844.22   26.40
  -7   6  -3  803.12   34.80
  -7  -6   3  780.72   28.80
  -8  -6  -3  312.27   11.50
   8  -6   3  316.57   16.10
  -8   6   3  305.07   24.50
  -8  -6  -3  317.47   11.90
  -8  -6  -3  283.47   18.60
  -8   6   3  314.87   21.00
  -8   6   3  298.37   17.50
   8   6  -3  305.77   22.70
  -8  -6  -3  309.67   21.10
  -8  -6  -3  322.87   21.70
  -8   6   3  329.97   19.40
  -8   6   3  308.87   17.70
  -8   6  -3  346.57   23.10
  -8  -6   3  325.97   16.00
  -8  -6   3  348.37   23.50
   8  -6  -3  299.97   18.40
   8   6   3  295.07   11.60
  -8   6  -3  295.77   22.80
  -8  -6   3  336.37   21.20
   8  -6  -3  313.17   23.20
  -8  -6   3  339.97   16.10
  -8   6  -3  305.57   12.90
  -8   6  -3  334.17   16.80
   8  -6  -3  338.97   17.90
  -8   6  -3  294.17   16.70
  -8  -6   3  303.87   13.70
  -9   6   3   12.30    9.90
   9  -6   3   22.10    9.30
  -9  -6  -3   15.50    7.30
  -9  -6  -3   19.30    7.80
  -9  -6  -3   12.60    8.50
  -9   6   3   16.50    8.40
  -9   6   3   21.70    8.10
   9   6  -3   17.20   12.20
   9  -6   3   17.20    5.90
  -9  -6  -3   26.70    8.70
  -9   6   3   15.40   10.30
  -9   6   3    5.20    6.50
  -9   6   3   16.00    7.10
   9   6  -3   16.50    5.30
  -9  -6   3   21.00    9.90
  -9  -6   3   27.30    5.50
   9  -6  -3   20.30    6.70
  -9  -6   3    9.60    7.30
  -9   6  -3   25.60    6.40
  -9  -6   3   30.10    5.80
  -9   6  -3   13.90    9.40
  -9  -6   3   19.30    5.20
  -9   6  -3   20.80    6.00
  -9   6  -3   22.70   11.20
  -9  -6   3   25.00    5.60
 -10   6   3  149.49   13.10
 -10  -6  -3  158.38   18.00
 -10   6   3  146.29   15.40
 -10   6   3  126.79   15.50
 -10  -6  -3  137.39   14.50
 -10  -6  -3  143.99   17.50
 -10   6   3  127.79   12.50
 -10   6   3  149.99   19.20
 -10   6   3  180.88   22.60
 -10  -6  -3  144.99   17.70
 -10  -6   3  136.79    8.20
 -10   6  -3  147.89   19.20
 -10  -6   3  126.89    9.70
 -10  -6   3  152.28   17.10
 -10  -6   3  115.79    9.60
 -10   6  -3  113.19    9.80
 -10  -6   3   99.49   15.50
 -10   6  -3  137.09   10.00
 -10   6  -3  149.79   19.00
   0   7  -3 7779.72  216.68
   0  -7  -3 8064.39  218.78
   0   7  -3 7940.61  219.58
   0   7   3 8199.78  218.88
   0  -7   3 7512.55  220.58
   0   7   3 8140.09  219.48
   0  -7  -3 7840.02  218.88
   0   7   3 7884.51  217.68
   0   7   3 8106.29  219.48
   0  -7   3 8139.39  219.18
   0   7  -3 8112.79  220.08
   0  -7  -3 8111.59  220.88
   0  -7   3 8003.60  219.18
   0   7  -3 7920.11  218.68
   0  -7  -3 8104.29  219.38
   0   7  -3 7846.32  220.78
   0  -7  -3 7897.71  217.78
   0  -7   3 7616.84  218.38
   0   7   3 8003.10  220.78
   0   7  -3 7767.22  218.78
   0  -7   3 7930.91  216.78
   1  -7   3 3690.53  105.19
  -1   7   3 3715.23  105.69
   1   7  -3 3692.53  106.09
   1  -7   3 3646.14  108.89
  -1   7   3 3672.83  107.79
  -1  -7  -3 3593.94  104.89
  -1   7   3 3841.52  107.09
   1   7  -3 3729.53  106.49
   1  -7   3 3582.34  104.39
  -1  -7  -3 3642.74  105.59
   1   7  -3 3758.42  106.69
   1  -7   3 3637.24  105.59
  -1  -7  -3 3826.82  107.79
  -1   7   3 3553.94  105.89
  -1  -7  -3 3648.44  105.29
  -1  -7  -3 3667.33  105.49
   1  -7   3 3820.62  106.39
   1   7  -3 3641.84  106.19
   1   7  -3 3652.83  102.79
  -1   7   3 3587.74  103.49
  -1   7  -3 3728.83  105.29
   1   7   3 3712.93  105.99
  -1  -7   3 3546.55  105.79
   1  -7  -3 3657.23  107.59
  -1   7  -3 3748.43  107.59
   1  -7  -3 3707.03  106.39
   1   7   3 3718.53  105.59
   1  -7  -3 3629.14  105.39
  -1   7  -3 3690.03  104.59
   1  -7  -3 3706.13  105.59
  -1   7  -3 3545.85  105.99
  -1  -7   3 3500.15  108.39
  -1   7  -3 3738.73  105.79
   1   7   3 3697.73  105.69
   1   7   3 3746.93  107.59
  -1  -7   3 3584.64  105.49
  -1  -7   3 3560.74  102.59
   1   7   3 3613.24  104.99
   1  -7  -3 3594.14  105.99
   1  -7  -3 3739.43  103.89
  -1   7  -3 3576.94  107.49
  -1  -7   3 3640.54  105.69
  -2  -7  -3 2900.11   86.19
  -2   7   3 2836.92   87.19
  -2  -7  -3 2782.42   85.49
  -2  -7  -3 2961.50   86.59
   2   7  -3 2807.42   86.89
   2   7  -3 2890.01   86.49
   2  -7   3 2923.91   87.09
  -2  -7  -3 2959.10   87.39
   2  -7   3 2984.60   94.29
  -2   7   3 2962.90   88.79
   2   7  -3 2843.52   86.19
  -2  -7  -3 2924.71   88.39
   2  -7   3 2847.71   86.69
   2   7  -3 3040.80   93.49
  -2   7   3 2952.70   86.99
   2  -7   3 2872.01   85.59
   2   7  -3 2856.71   82.99
  -2   7  -3 2899.31   86.49
  -2   7  -3 3009.40   86.89
   2  -7  -3 3021.80   87.19
   2  -7  -3 2946.21   88.99
   2   7   3 2981.50   88.39
   2  -7  -3 2919.31   83.79
  -2  -7   3 3159.48  102.09
   2  -7  -3 3036.40   87.89
  -2  -7   3 3022.50   82.99
   2   7   3 2842.82   82.99
   2   7   3 3107.29   89.99
   2   7   3 3070.99   86.89
  -2   7  -3 2956.70   85.79
  -2   7  -3 2950.10   89.09
  -2  -7   3 2935.71   87.69
   2   7   3 3031.00   86.19
   2  -7  -3 2973.20   86.49
  -2  -7   3 2989.90   86.89
   2   7   3 2959.10   87.49
  -2  -7   3 3031.80   87.19
  -2   7  -3 2938.61   87.39
   2  -7  -3 2938.21   89.09
  -3   7   3 2135.19   67.99
   3   7  -3 2113.99   65.59
  -3  -7  -3 2112.19   66.69
  -3   7   3 2156.18   65.79
   3  -7   3 2025.10   67.39
   3   7  -3 2084.69   60.59
   3  -7   3 2115.59   65.39
  -3   7   3 2139.99   67.99
  -3  -7  -3 2168.18   64.69
  -3  -7  -3 2076.69   64.49
   3  -7   3 2120.59   65.29
   3  -7   3 2122.19   63.69
  -3  -7  -3 2086.69   63.89
   3   7  -3 2071.69   63.89
   3  -7   3 2101.19   60.79
   3   7  -3 2109.89   66.89
  -3  -7  -3 2168.98   66.69
  -3   7   3 2024.30   65.59
   3   7  -3 2196.38   65.19
   3   7   3 2132.09   66.59
  -3  -7   3 2241.38   67.09
  -3   7  -3 2096.19   63.49
  -3   7  -3 2122.69   65.79
   3  -7  -3 2094.89   61.69
  -3  -7   3 2205.88   66.59
   3   7   3 2207.38   64.99
   3   7   3 2126.49   66.49
  -3   7  -3 2166.58   68.29
  -3  -7   3 2088.79   60.29
  -3  -7   3 2090.89   64.79
  -3   7  -3 2104.19   65.99
   3  -7  -3 2297.37   79.09
   3   7   3 2230.38   64.39
  -3  -7   3 2119.89   65.19
  -3  -7   3 2085.19   68.29
  -3   7  -3 2142.99   64.99
   3  -7  -3 2019.50   74.89
   3  -7  -3 2180.18   64.79
   3  -7  -3 2124.69   67.39
  -4  -7  -3 1233.98   39.60
  -4   7   3 1191.98   44.10
   4   7  -3 1195.68   40.80
  -4   7   3 1203.18   41.70
  -4   7   3 1231.58   41.50
   4   7  -3 1216.48   40.20
   4   7  -3 1163.78   42.50
  -4  -7  -3 1227.98   39.20
  -4  -7  -3 1157.18   42.20
   4  -7   3 1258.17   41.20
   4  -7   3 1193.28   40.40
   4   7  -3 1199.78   38.60
  -4   7   3 1273.07   44.10
  -4  -7  -3 1231.58   40.40
   4  -7   3 1147.79   43.00
   4  -7   3 1196.18   35.30
  -4  -7  -3 1221.38   42.30
   4  -7  -3 1187.48   43.40
   4  -7  -3 1158.38   40.80
  -4  -7   3 1191.88   40.20
   4  -7  -3 1170.18   39.90
  -4  -7   3 1160.58   34.90
   4  -7  -3 1170.28   41.60
  -4   7  -3 1187.48   40.40
  -4   7  -3 1189.18   44.00
  -4  -7   3 1156.78   44.00
  -4   7  -3 1140.89   38.20
  -4  -7   3 1203.68   42.50
   4   7   3 1139.49   42.20
  -4  -7   3 1169.78   40.30
  -4  -7   3 1172.18   42.20
  -4   7  -3 1142.59   50.99
   4   7   3 1183.28   39.40
  -4   7  -3 1148.09   42.00
   4  -7  -3 1175.08   35.10
  -5   7   3  749.92   30.40
  -5   7   3  734.13   32.20
   5  -7   3  730.33   28.90
   5   7  -3  704.63   31.40
   5  -7   3  739.43   22.90
  -5  -7  -3  768.52   35.00
  -5   7   3  776.82   38.80
   5   7  -3  719.63   28.10
  -5  -7  -3  727.93   27.00
  -5   7   3  749.92   29.90
   5  -7   3  675.33   28.40
   5   7  -3  714.53   25.90
  -5  -7  -3  708.43   28.80
  -5  -7  -3  826.72   42.50
   5  -7   3  735.53   32.10
  -5  -7  -3  766.02   30.80
   5  -7  -3  775.02   29.80
   5  -7  -3  763.82   29.50
   5   7   3  755.42   31.00
  -5  -7   3  747.03   28.50
   5   7   3  761.32   27.10
  -5   7  -3  744.73   33.10
  -5  -7   3  757.32   31.60
  -5   7  -3  726.23   29.30
  -5   7  -3  759.52   32.90
  -5  -7   3  734.83   22.90
  -5  -7   3  760.12   33.40
   5  -7  -3  726.03   30.00
   5   7   3  805.82   28.10
  -5   7  -3  721.13   26.10
  -5   7  -3  773.72   34.60
   6   7  -3  242.18   12.10
  -6  -7  -3  235.98   19.10
  -6   7   3  266.67   16.90
   6  -7   3  218.88   19.00
  -6   7   3  251.77   21.20
  -6   7   3  233.38   16.90
   6   7  -3  226.78   18.30
  -6  -7  -3  233.98   16.60
   6   7  -3  224.28   14.50
  -6   7   3  241.78   19.10
  -6   7   3  244.08   16.60
  -6  -7  -3  243.48   14.10
  -6  -7  -3  243.48   17.20
  -6  -7  -3  222.38   13.50
   6   7   3  248.88   13.50
  -6  -7   3  232.48   18.30
  -6   7  -3  254.07   12.80
  -6   7  -3  246.08   16.30
   6  -7  -3  277.67   16.20
  -6  -7   3  265.67   15.90
  -6   7  -3  256.97   19.20
  -6   7  -3  255.67   16.00
  -6  -7   3  228.28   18.70
   6   7   3  241.88   13.90
  -6   7  -3  236.88   21.10
   6  -7  -3  246.78   17.10
  -6  -7   3  249.48   12.90
   6   7   3  255.87   16.90
  -7   7   3  116.69   13.20
  -7  -7  -3  107.69   13.50
  -7  -7  -3  119.99   14.10
  -7  -7  -3  106.59   10.10
  -7   7   3   92.39   12.70
  -7   7   3  122.79   16.30
  -7   7   3   88.49   11.30
   7  -7   3   84.29   15.60
  -7  -7  -3  106.79   10.00
  -7  -7  -3  105.99   14.30
  -7   7   3  101.69   11.80
  -7   7  -3  114.49    9.00
  -7   7  -3   85.59   12.50
  -7   7  -3   81.59   12.30
   7  -7  -3   99.39   18.90
  -7  -7   3  114.59   14.10
  -7   7  -3  109.79   12.00
  -7  -7   3  123.19   15.00
   7   7   3  124.89   13.40
  -7   7  -3  105.29   12.50
   7  -7  -3  123.19   12.70
  -7  -7   3  119.59   12.30
  -7  -7   3  116.09   12.10
  -8   7   3   60.39    9.50
  -8  -7  -3   64.79    6.70
  -8  -7  -3   67.99    7.60
   8  -7   3   82.99   13.50
  -8   7   3   67.79   14.40
  -8   7   3   65.59   11.80
  -8  -7  -3   75.99   13.60
  -8   7   3   79.99   12.80
   8   7  -3   58.69    8.50
  -8   7   3   59.69    9.60
  -8  -7  -3   64.59   10.20
   8  -7   3   65.59    8.80
  -8  -7  -3   77.49   11.30
  -8  -7  -3   57.29   11.10
  -8   7  -3   62.39    9.30
  -8  -7   3   73.49    8.90
   8  -7  -3   59.29   13.90
  -8  -7   3   74.69   12.50
   8   7   3   70.59   10.30
  -8  -7   3   63.39    5.40
   8  -7  -3   52.59    9.00
   8  -7  -3   58.69   11.20
  -8   7  -3   85.99   14.90
  -8   7  -3   61.59    9.30
  -8   7  -3   69.39   13.30
  -8   7  -3   74.49    6.70
  -8  -7   3   65.19   11.90
  -9  -7  -3   -1.70    6.50
  -9  -7  -3   13.50    9.30
  -9   7   3   15.00    7.40
   9  -7   3   21.60   12.10
  -9  -7  -3   10.80    8.00
   9   7  -3    5.70    8.70
  -9  -7  -3   10.60    8.90
  -9   7   3    8.50   13.60
  -9  -7   3   14.00    6.00
  -9   7  -3    7.20    6.20
  -9   7  -3    8.90    9.10
  -9   7  -3    4.60    6.00
  -9  -7   3   13.90    5.80
  -9  -7   3   13.90    9.00
  -9  -7   3   17.90   14.00
   0  -8   3   32.20    8.50
   0   8  -3   48.10    7.50
   0   8  -3   32.80    8.10
   0  -8   3   29.50    7.30
   0   8   3   20.90    7.50
   0  -8   3   29.20    8.30
   0   8  -3   47.60   10.60
   0  -8  -3   29.50    8.10
   0   8  -3   51.49   10.90
   0   8  -3   27.60    8.50
   0  -8  -3   48.00    8.00
   0  -8   3   29.70    8.00
   0  -8  -3   53.79    8.60
   0  -8  -3   30.00    8.60
   0   8   3   44.70    9.00
   0   8  -3   65.99   14.00
   0   8   3   36.60    8.60
   0   8   3   52.49    8.90
   0   8   3   44.70    8.60
   0  -8  -3   34.70    9.20
   0  -8  -3   46.80    9.00
   1  -8   3  211.38   16.80
  -1  -8  -3  197.98   14.40
  -1   8   3  164.68   12.60
   1   8  -3  192.28   11.80
   1   8  -3  180.58   13.90
  -1   8   3  187.78   16.30
   1   8  -3  159.08   14.60
  -1   8   3  205.58   16.30
   1   8  -3  172.38   14.80
   1   8  -3  187.98   14.50
   1  -8   3  169.38   14.10
  -1  -8  -3  189.28   14.50
  -1   8   3  202.38   14.60
  -1  -8  -3  177.68   14.00
  -1   8   3  172.48   15.30
   1  -8   3  178.98   15.10
   1  -8   3  180.48   14.00
  -1  -8  -3  194.58   14.70
  -1  -8  -3  198.58   16.20
   1   8   3  215.78   15.70
  -1   8  -3  188.98   14.20
  -1  -8   3  188.68   14.20
  -1   8  -3  182.28   13.90
  -1  -8   3  199.98   11.90
   1  -8  -3  183.48   15.00
   1  -8  -3  178.88   14.50
  -1   8  -3  177.08   15.50
   1  -8  -3  184.68   15.10
   1  -8  -3  179.48   12.80
  -1   8  -3  187.98   15.90
   1  -8  -3  171.28   14.60
  -1   8  -3  184.28   13.50
  -1  -8   3  199.28   15.40
  -1  -8   3  203.48   14.50
   1   8   3  190.18   17.70
   1   8   3  194.08   22.70
  -1  -8   3  210.58   17.50
   1   8   3  164.78   15.40
   1  -8  -3  183.38   16.00
  -1   8  -3  189.58   17.30
   2   8  -3   27.80    5.50
   2   8  -3   25.50    8.20
   2   8  -3   15.40    8.80
   2  -8   3   28.40    8.70
  -2  -8  -3   23.50    7.30
   2   8  -3   39.80    8.60
  -2   8   3   30.30    8.90
  -2   8   3   26.60    8.80
   2   8  -3   35.20    9.00
  -2  -8  -3   22.50    7.40
   2  -8   3   34.20    7.90
   2  -8   3   18.50    7.30
  -2   8   3   20.90    8.00
   2  -8   3   12.20    7.20
  -2  -8  -3   38.20    8.40
  -2  -8  -3   32.50    8.70
  -2  -8  -3   32.50    8.10
  -2   8   3   28.00    8.60
   2   8   3   14.40    7.10
  -2   8  -3   16.70    6.30
  -2  -8   3   19.10    7.90
  -2   8  -3   10.30    7.20
  -2  -8   3   18.20    9.00
  -2  -8   3   19.30    5.00
   2   8   3   10.60    7.60
   2  -8  -3   11.30    7.70
   2   8   3   17.00    7.30
   2  -8  -3   15.60   11.70
   2  -8  -3   11.70    8.10
   2   8   3   14.10    3.60
   2   8   3   23.20    7.30
   2   8   3   20.00    7.40
  -2  -8   3   30.50    8.60
   2  -8  -3   13.60    6.90
  -2  -8   3    6.50    7.20
  -2   8  -3    6.80    6.50
   2  -8  -3   17.30    5.70
  -2   8  -3   13.50    7.40
   2   8   3   14.70    3.80
  -2   8  -3   10.10    7.90
  -2   8  -3    3.10    7.50
  -3  -8  -3  181.18   14.00
  -3  -8  -3  189.28   16.10
   3  -8   3  170.78   16.00
   3  -8   3  192.48   10.80
   3   8  -3  175.58   14.90
   3   8  -3  194.18   15.80
   3  -8   3  195.48   14.80
  -3   8   3  189.28   15.10
  -3  -8  -3  184.78   16.70
   3   8  -3  200.18   14.00
   3  -8   3  215.58   13.90
  -3   8   3  215.08   18.00
   3   8  -3  193.68   10.00
  -3  -8  -3  190.68   14.50
  -3   8   3  183.88   16.70
  -3   8   3  193.38   15.90
   3  -8   3  191.18   14.10
  -3  -8  -3  196.68   16.00
   3   8  -3  186.48   13.60
  -3   8  -3  128.99   13.40
   3   8   3  134.29   13.20
  -3  -8   3  133.79   14.20
   3   8   3  131.79   14.30
  -3  -8   3  140.19   14.80
   3  -8  -3  167.18   16.30
  -3   8  -3  139.59   13.00
   3  -8  -3  138.69   15.20
  -3   8  -3  155.88   17.30
  -3   8  -3  130.09   15.60
  -3  -8   3  146.39   13.90
  -3   8  -3  135.39   12.20
   3   8   3  148.49   14.10
   3  -8  -3  152.98   17.30
   3  -8  -3  142.49   10.50
   3   8   3  150.08   15.10
   3  -8  -3  135.99   13.50
  -3   8  -3  153.48   14.60
  -3  -8   3  150.48    9.10
  -3  -8   3  132.39   16.80
  -3  -8   3  144.09   13.90
  -4   8   3  852.21   32.50
   4  -8   3  805.92   25.90
  -4   8   3  805.92   32.50
  -4   8   3  842.72   34.80
  -4  -8  -3  861.01   31.70
  -4  -8  -3  826.12   44.80
   4  -8   3  789.42   31.60
  -4  -8  -3  849.22   33.20
   4  -8   3  847.62   29.20
   4   8  -3  796.32   29.40
   4  -8   3  834.22   34.50
   4  -8   3  778.32   31.10
  -4   8   3  838.02   38.10
   4   8  -3  871.61   31.30
   4   8  -3  849.52   31.90
  -4  -8  -3  836.42   30.20
   4   8  -3  826.32   33.80
  -4  -8   3  757.22   34.60
   4   8   3  737.73   31.80
   4   8   3  759.22   32.30
   4  -8  -3  741.83   30.00
  -4   8  -3  746.43   34.60
  -4   8  -3  710.33   30.70
  -4   8  -3  761.12   30.90
   4  -8  -3  781.82   34.00
   4  -8  -3  771.32   31.60
   4  -8  -3  733.73   25.50
   4   8   3  649.54   28.80
  -4   8  -3  775.52   32.40
  -4   8  -3  738.63   28.30
  -4  -8   3  746.83   24.20
   4  -8  -3  770.82   36.30
  -4  -8   3  809.02   36.50
  -4  -8   3  757.62   41.50
  -4  -8   3  834.92   40.80
   5   8  -3   96.69   12.60
  -5  -8  -3   99.69   11.80
  -5  -8  -3  104.89   12.70
   5  -8   3   98.69   12.70
   5  -8   3   98.49    7.30
  -5  -8  -3   84.69   10.10
  -5  -8  -3  113.69   13.60
  -5   8   3  144.39   17.20
  -5   8   3   94.99   11.90
  -5   8   3   93.89   12.10
   5  -8   3  106.19   13.10
  -5   8   3  141.89   16.50
   5  -8   3  108.69   14.60
   5   8  -3  106.99   12.90
   5   8  -3   92.49   10.00
  -5  -8  -3   99.39   13.20
  -5   8  -3  131.09   15.20
   5  -8  -3  104.49   13.50
  -5  -8   3  115.79   12.50
   5  -8  -3  115.19   12.20
  -5  -8   3  143.29   17.10
  -5   8  -3  147.89   16.80
  -5  -8   3  121.99    6.20
  -5  -8   3  106.89   13.00
  -5  -8   3  109.49   13.10
   5  -8  -3  110.89    6.00
   5  -8  -3  119.59   14.30
  -5   8  -3  126.09   13.40
   5   8   3   78.19    8.90
  -5  -8   3  125.39   13.50
   5   8   3  120.29   13.50
  -5   8  -3  105.99   10.30
  -5   8  -3  103.09   19.40
  -6  -8  -3  694.13   27.00
  -6  -8  -3  739.03   33.10
  -6   8   3  725.23   35.20
  -6  -8  -3  699.13   30.60
  -6   8   3  720.83   30.80
  -6   8   3  699.23   32.90
  -6  -8  -3  699.13   26.60
  -6  -8  -3  703.43   29.70
  -6   8   3  689.63   29.70
   6  -8   3  645.34   28.70
   6   8  -3  685.93   25.30
   6  -8  -3  723.93   30.40
  -6   8  -3  696.83   32.20
  -6   8  -3  690.83   25.10
   6  -8  -3  721.53   30.70
  -6  -8   3  696.43   28.40
  -6   8  -3  662.43   29.40
  -6   8  -3  717.93   34.40
   6   8   3  706.93   30.10
  -6  -8   3  698.23   34.10
  -6   8  -3  691.43   28.70
  -6  -8   3  694.93   32.30
  -6  -8   3  682.93   28.10
  -6  -8   3  685.63   31.90
   6  -8  -3  679.43   28.20
  -7  -8  -3  174.78   18.70
   7  -8   3  164.78   20.60
  -7   8   3  171.28   18.80
  -7  -8  -3  178.98   16.50
  -7   8   3  172.98   15.60
   7   8  -3  175.28   14.30
  -7   8   3  190.38   16.80
   7  -8   3  178.08   14.40
  -7  -8  -3  153.78   15.90
  -7   8   3  190.38   21.40
  -7  -8  -3  160.18   12.90
   7   8  -3  188.68   19.50
  -7   8   3  164.18   18.20
  -7   8  -3  194.88   20.70
   7  -8  -3  158.68   19.70
  -7   8  -3  192.08   15.70
  -7  -8   3  185.28   14.50
  -7  -8   3  175.48   18.50
  -7   8  -3  174.08   14.40
  -7  -8   3  198.38   14.90
  -7   8  -3  185.38   18.80
  -7  -8   3  181.68   18.60
  -7  -8   3  161.88   23.00
  -7   8  -3  185.98   10.70
   7   8   3  184.58   15.60
   7  -8  -3  157.78   14.70
   7  -8  -3  185.88   14.80
   7   8   3  174.68   12.80
  -8  -8  -3  466.65   27.80
  -8  -8  -3  471.15   19.20
  -8  -8  -3  478.25   27.80
  -8  -8  -3  447.46   24.80
  -8  -8  -3  454.75   19.40
  -8   8   3  452.35   24.10
  -8   8   3  488.05   31.20
  -8   8   3  459.05   28.20
  -8   8   3  443.36   23.80
  -8  -8  -3  430.16   34.30
  -8   8   3  455.35   28.40
   8  -8   3  444.46   28.10
   8   8  -3  508.25   28.30
  -8   8  -3  485.85   23.00
   8   8   3  502.45   19.80
  -8  -8   3  493.75   23.50
   8   8   3  478.85   24.10
  -8   8  -3  467.25   23.30
  -8   8  -3  481.05   16.50
  -8   8  -3  473.35   30.00
  -8  -8   3  506.05   28.00
  -8  -8   3  472.65   21.80
  -8  -8   3  496.45   29.10
  -8   8  -3  509.75   29.00
  -9  -8  -3  187.68   26.30
  -9   8   3  184.68   16.10
  -9   8   3  195.18   19.90
  -9   8   3  170.38   20.90
  -9  -8  -3  184.38   27.70
  -9   8   3  207.38   24.20
  -9  -8  -3  191.18   16.40
  -9  -8  -3  147.79   17.00
  -9  -8  -3  174.38    9.80
  -9   8   3  219.08   16.90
  -9   8  -3  204.48   15.10
  -9  -8   3  173.88   13.70
  -9  -8   3  195.48   13.90
  -9  -8   3  186.18   21.50
  -9  -8   3  200.48   19.30
  -9   8  -3  170.58   21.90
  -9   8  -3  217.58   22.00
   0   9   3 1580.54   53.19
   0   9   3 1545.15   53.59
   0  -9  -3 1631.94   51.69
   0   9   3 1605.34   51.59
   0   9  -3 1550.74   52.59
   0  -9   3 1617.84   55.89
   0   9  -3 1516.75   53.09
   0   9   3 1543.25   48.40
   0   9  -3 1545.35   49.60
   0   9   3 1624.94   55.19
   0  -9   3 1522.45   52.39
   0   9  -3 1523.95   53.89
   0  -9   3 1584.94   52.89
   0   9  -3 1561.74   52.39
   0  -9  -3 1606.14   54.99
   0  -9  -3 1528.15   52.49
   0   9   3 1569.14   52.19
   0   9  -3 1627.24   55.79
   0  -9  -3 1591.24   52.69
   0  -9  -3 1552.14   53.09
   0  -9  -3 1543.05   52.69
   0  -9   3 1584.44   52.39
  -1   9   3 1224.28   44.70
  -1  -9  -3 1321.47   43.90
   1  -9   3 1251.87   43.10
   1  -9   3 1281.27   44.80
   1   9  -3 1297.67   45.20
  -1   9   3 1234.98   41.60
  -1  -9  -3 1252.37   43.50
  -1   9   3 1245.18   45.60
   1   9  -3 1224.88   43.40
  -1   9   3 1224.78   43.90
  -1   9   3 1213.28   46.00
  -1  -9  -3 1270.47   44.10
   1   9  -3 1225.08   44.40
   1  -9   3 1154.58   45.70
   1  -9   3 1091.09   54.09
   1   9  -3 1204.08   39.70
  -1  -9  -3 1265.17   45.80
   1   9  -3 1251.37   44.70
  -1  -9  -3 1270.47   44.20
  -1   9  -3 1211.28   45.70
   1  -9  -3 1252.57   44.10
   1  -9  -3 1261.97   44.40
   1  -9  -3 1204.88   45.70
  -1   9  -3 1290.47   44.40
  -1  -9   3 1223.18   46.80
  -1   9  -3 1254.57   42.00
   1   9   3 1237.58   43.50
   1  -9  -3 1183.18   43.10
   1   9   3 1266.47   44.50
   1   9   3 1249.88   44.60
   1  -9  -3 1175.48   44.10
  -1  -9   3 1224.58   43.60
  -1   9  -3 1238.08   43.10
   1   9   3 1237.48   43.20
   1   9   3 1270.27   38.40
   1   9   3 1219.78   45.50
   1  -9  -3 1226.98   41.70
  -1  -9   3 1244.78   44.10
  -1   9  -3 1227.48   46.50
  -1  -9   3 1185.88   43.40
  -1   9  -3 1178.98   44.10
  -2  -9  -3 2966.00   89.39
  -2  -9  -3 2965.70   87.89
   2   9  -3 2854.21   87.79
   2   9  -3 2717.03   94.99
  -2   9   3 3036.50   90.19
   2  -9   3 3029.70   88.49
  -2  -9  -3 2838.32   86.89
   2   9  -3 2881.51   88.59
  -2  -9  -3 2987.70   87.69
   2   9  -3 2909.11   87.09
   2  -9   3 3010.70   87.89
  -2   9   3 3003.40   90.89
  -2  -9  -3 3025.90   86.89
   2   9  -3 2910.21   82.09
  -2   9   3 2861.51   88.09
   2  -9   3 2916.51   85.99
  -2   9   3 2968.20   87.69
   2  -9  -3 2825.82   88.89
  -2  -9   3 2745.33   86.99
  -2   9  -3 2812.92   86.19
  -2  -9   3 2902.41   88.79
   2   9   3 2894.41   86.59
   2  -9  -3 2822.32   86.39
  -2   9  -3 2830.72   90.99
  -2  -9   3 2893.81   87.39
   2   9   3 2803.92   79.39
  -2   9  -3 2841.52   87.19
   2  -9  -3 2884.31   87.49
  -2   9  -3 2800.52   88.09
   2  -9  -3 2743.63   83.69
   2   9   3 2757.92   87.29
  -2  -9   3 2728.03   89.99
   2   9   3 2802.42   88.79
   2   9   3 2942.61   87.69
   2  -9  -3 2772.72   87.69
   2   9   3 2805.92   79.79
  -2   9  -3 2782.42   85.99
  -2   9  -3 2810.22   89.99
   3  -9   3 1227.48   39.60
  -3   9   3 1237.28   44.30
  -3  -9  -3 1249.38   44.20
  -3  -9  -3 1257.97   43.30
   3  -9   3 1231.58   44.30
  -3   9   3 1315.37   48.10
   3  -9   3 1304.77   45.30
   3  -9   3 1235.58   47.10
  -3   9   3 1280.97   45.80
   3  -9   3 1278.37   42.50
   3   9  -3 1237.38   44.40
  -3  -9  -3 1267.47   45.70
  -3  -9  -3 1263.37   45.80
  -3  -9  -3 1275.17   44.50
   3   9  -3 1249.97   43.70
   3   9  -3 1239.28   37.90
   3   9  -3 1257.87   43.90
   3  -9  -3 1256.87   44.70
  -3   9  -3 1214.58   42.40
   3   9   3 1249.18   45.60
   3   9   3 1183.48   45.00
   3  -9  -3 1213.78   43.20
   3   9   3 1251.47   43.20
   3  -9  -3 1174.18   44.50
  -3   9  -3 1209.78   44.00
  -3   9  -3 1164.98   47.40
   3  -9  -3 1203.08   46.20
  -3  -9   3 1285.77   44.50
  -3  -9   3 1263.77   45.60
   3   9   3 1218.38   43.80
  -3  -9   3 1184.48   47.30
  -3   9  -3 1281.07   44.60
  -3  -9   3 1203.58   49.60
  -3   9  -3 1276.37   45.50
  -3   9  -3 1109.99   46.20
   3  -9  -3 1218.58   39.80
  -4  -9  -3 1035.20   37.80
   4  -9   3 1045.80   35.80
  -4   9   3 1029.10   39.80
   4  -9   3 1019.50   38.50
   4  -9   3 1025.20   43.60
  -4   9   3 1006.00   41.20
  -4   9   3 1058.29   42.80
   4   9  -3 1081.69   38.20
  -4   9   3 1047.70   42.10
  -4  -9  -3 1045.60   40.40
  -4  -9  -3 1067.09   40.20
   4  -9   3 1030.70   32.90
   4   9  -3 1045.90   38.90
  -4  -9  -3 1049.79   38.40
   4   9  -3 1029.30   36.90
  -4  -9  -3 1058.79   37.30
  -4  -9   3  996.80   37.90
  -4  -9   3  969.70   39.20
  -4   9  -3  988.80   38.90
   4  -9  -3 1006.70   38.80
  -4   9  -3  964.60   35.10
   4  -9  -3  925.31   32.20
  -4  -9   3  968.60   37.90
   4  -9  -3  997.30   41.30
   4  -9  -3 1009.40   39.60
   4   9   3  984.30   36.60
  -4   9  -3  996.50   42.40
  -4  -9   3  953.10   39.50
  -4   9  -3 1000.10   39.20
   4   9   3  957.10   39.00
  -4   9  -3  992.60   38.10
   4  -9  -3  965.80   36.80
  -4  -9   3 1028.80   42.70
   5   9  -3  420.86   21.90
  -5   9   3  407.56   26.20
   5  -9   3  443.66   23.40
  -5   9   3  416.56   27.60
  -5   9   3  469.85   24.90
  -5   9   3  430.26   22.90
  -5  -9  -3  444.56   25.80
  -5   9   3  470.85   25.60
  -5  -9  -3  454.95   24.70
   5  -9   3  421.76   22.90
  -5  -9  -3  439.06   21.30
   5   9  -3  424.96   20.50
  -5  -9  -3  423.66   23.30
  -5  -9  -3  437.76   21.90
   5  -9  -3  457.15   22.20
  -5  -9   3  465.75   22.90
  -5   9  -3  467.35   20.00
   5  -9  -3  426.86   15.70
  -5  -9   3  470.55   28.20
  -5  -9   3  491.35   26.30
   5  -9  -3  453.05   25.10
  -5  -9   3  452.35   25.50
   5  -9  -3  436.16   23.70
  -5   9  -3  445.86   28.00
  -5   9  -3  475.15   23.90
  -5   9  -3  463.65   25.30
  -5  -9   3  431.56   22.60
  -5   9  -3  426.26   23.80
   5   9   3  454.95   24.20
  -6   9   3  242.18   24.70
  -6  -9  -3  200.38   15.60
  -6   9   3  242.48   22.90
  -6  -9  -3  217.28   20.40
  -6  -9  -3  223.48   15.30
   6  -9   3  222.78   17.30
  -6   9   3  223.88   18.50
   6  -9   3  213.28   21.30
   6   9  -3  206.98   20.10
  -6   9   3  222.28   19.90
  -6  -9  -3  190.68   17.20
  -6   9   3  213.18   17.90
  -6   9  -3  219.38   17.50
  -6   9  -3  243.58   20.40
   6   9   3  231.78   17.80
   6  -9  -3  253.37   18.20
  -6  -9   3  210.08   16.80
  -6   9  -3  230.08   22.10
  -6   9  -3  226.98   22.60
   6   9   3  221.78   15.70
  -6  -9   3  265.37   24.90
  -6  -9   3  199.58   16.40
   6  -9  -3  231.98   21.90
  -6  -9   3  231.58   19.80
   6  -9  -3  224.98   18.20
  -6  -9   3  224.08   20.10
  -6   9  -3  217.78   13.10
   6  -9  -3  231.38   16.00
  -6   9  -3  221.78   17.10
  -7   9   3   96.29   14.60
   7  -9   3  102.19   14.90
  -7  -9  -3   83.39   12.30
  -7   9   3   82.39   14.30
  -7  -9  -3   88.19   12.80
   7   9  -3   72.49   13.10
  -7   9   3   69.19   11.60
  -7  -9  -3   88.99   10.10
  -7   9   3   88.89   16.50
  -7  -9  -3   98.19   11.70
  -7  -9  -3   72.69   13.20
  -7   9   3   76.69   13.60
  -7  -9   3   85.49   10.90
  -7  -9   3   83.09   10.70
  -7   9  -3   68.99   13.20
  -7   9  -3   80.39    8.50
   7  -9  -3   85.99   11.10
  -7  -9   3  100.49   15.30
   7   9   3   99.39   13.10
  -7   9  -3   70.89   10.90
  -7   9  -3   77.89   11.40
  -7   9  -3  101.09   21.00
  -7  -9   3   74.09   12.60
  -7  -9   3   85.99   16.20
  -7   9  -3   66.49   13.50
  -8   9   3   82.09   12.10
  -8  -9  -3   51.99   23.30
  -8  -9  -3   76.39   11.80
  -8  -9  -3   94.79   10.70
  -8  -9  -3   75.79    9.80
  -8   9   3   82.69   11.90
  -8   9   3   71.09   13.90
  -8   9   3  102.69   16.60
  -8  -9  -3   90.89   13.20
  -8   9   3   93.39   17.60
  -8  -9   3  100.49   15.60
  -8  -9   3   72.49   11.00
  -8  -9   3  100.69   16.00
  -8   9  -3   77.39    6.50
  -8   9  -3   57.99   14.90
  -8   9  -3   85.79   11.50
  -8  -9   3   86.49   10.60
  -8   9  -3   74.89   13.40
  -8   9  -3   86.99   12.00
   0 -10  -3  108.29   13.50
   0  10   3  106.29   14.10
   0  10   3   76.79   12.30
   0  10   3   94.39   10.80
   0  10  -3  119.99   15.00
   0  10  -3   89.59   10.10
   0 -10   3   83.29   20.30
   0 -10  -3  105.89   14.50
   0  10  -3   86.89   13.00
   0 -10  -3  119.09   15.10
   0 -10   3   77.49   10.70
   0  10   3  105.19   12.00
   0 -10   3   98.69   13.30
   0  10   3  106.09   14.90
   0  10  -3  107.49   13.40
   0 -10  -3  105.19   12.90
   0  10  -3  120.39   16.00
   0  10  -3  125.49   14.60
   0 -10  -3  106.69   13.70
   0  10   3  107.09   13.10
   0 -10  -3  116.19   13.00
  -1 -10  -3  803.52   33.90
  -1 -10  -3  840.82   34.20
  -1  10   3  794.22   33.10
   1  10  -3  824.02   33.80
   1  10  -3  766.02   28.70
   1  10  -3  801.52   34.10
   1 -10   3  786.72   32.40
  -1  10   3  804.22   30.40
  -1  10   3  840.52   35.00
   1  10  -3  821.72   34.70
  -1  10   3  777.32   31.00
  -1  10   3  829.72   40.20
  -1 -10  -3  798.42   33.30
   1 -10   3  784.32   33.40
  -1 -10  -3  887.91   36.20
   1 -10   3  759.32   32.90
   1  10  -3  846.42   34.50
  -1 -10  -3  833.72   34.00
  -1 -10   3  816.12   34.10
   1 -10  -3  791.52   34.50
   1 -10  -3  782.62   33.60
  -1  10  -3  762.42   36.90
  -1 -10   3  783.02   36.50
  -1  10  -3  771.22   31.00
  -1  10  -3  787.62   36.50
   1 -10  -3  800.52   33.20
  -1  10  -3  796.32   33.10
  -1  10  -3  787.32   35.50
   1  10   3  793.32   35.30
   1  10   3  809.82   34.70
  -1  10  -3  766.62   32.40
   1  10   3  803.02   33.60
   1 -10  -3  791.12   33.10
   1  10   3  801.22   27.40
  -1 -10   3  751.82   33.40
  -1 -10   3  818.82   33.80
   1 -10  -3  765.62   30.90
   1  10   3  779.72   33.10
   1  10   3  790.42   33.10
   2  10  -3   32.40    8.90
  -2  10   3   50.09    9.60
  -2 -10  -3   47.40   10.70
   2  10  -3   49.90   10.80
   2  10  -3   50.69    7.20
  -2  10   3   44.00   12.70
  -2 -10  -3   42.10   10.00
  -2 -10  -3   34.30    8.90
   2  10  -3   43.40    9.50
  -2  10   3   71.89   13.50
   2  10  -3   45.00   10.00
  -2  10   3   42.70   10.90
  -2 -10  -3   51.29   10.20
   2 -10   3   37.30    9.70
   2 -10   3   70.99   10.90
   2 -10   3   44.20   10.00
  -2 -10  -3   33.60    9.20
  -2 -10   3   41.30   11.10
   2  10   3   31.40    9.30
  -2 -10   3   66.79   14.40
  -2  10  -3   46.80    9.80
  -2  10  -3   37.60   10.00
  -2  10  -3   49.30   13.10
   2  10   3   46.20    5.20
   2 -10  -3   29.50    7.40
   2  10   3   42.60    5.80
  -2  10  -3   34.70   10.00
  -2 -10   3   41.40   15.70
   2  10   3   42.50   10.70
   2  10   3   25.80    8.80
  -2 -10   3   37.80    9.90
   2 -10  -3   41.90   10.50
  -2  10  -3   39.40    9.60
   2 -10  -3   48.00   10.30
   2 -10  -3   38.60   10.70
   2 -10  -3   32.50   10.80
  -2  10  -3   24.50    9.10
   2  10   3   58.79   11.90
  -3 -10  -3  517.35   27.80
  -3 -10  -3  550.74   27.70
  -3  10   3  534.55   28.40
   3  10  -3  519.85   25.40
   3 -10   3  529.45   26.50
  -3 -10  -3  547.35   26.60
  -3 -10  -3  551.54   26.10
  -3  10   3  535.45   27.10
  -3  10   3  519.45   29.90
  -3 -10  -3  545.15   27.30
   3 -10   3  571.84   22.90
   3 -10   3  557.14   27.10
   3  10  -3  534.95   26.20
   3  10  -3  553.04   27.60
   3 -10   3  559.94   25.10
   3 -10  -3  568.04   23.00
   3 -10  -3  578.74   26.40
  -3 -10   3  554.64   26.50
   3  10   3  598.64   29.00
  -3 -10   3  568.84   27.30
   3 -10  -3  585.14   28.00
   3  10   3  534.35   27.80
   3 -10  -3  549.54   28.30
  -3  10  -3  578.94   31.20
  -3 -10   3  546.35   30.90
  -3 -10   3  535.75   27.30
  -3  10  -3  520.85   27.00
  -3 -10   3  543.95   28.10
  -3  10  -3  545.85   26.40
   3 -10  -3  572.54   29.70
  -3  10  -3  542.35   27.10
   3  10   3  570.34   26.10
  -3  10  -3  571.34   25.10
   3  10   3  617.04   27.80
   4 -10   3  365.96   19.30
   4  10  -3  338.17   22.30
   4 -10   3  336.37   16.30
  -4 -10  -3  333.97   22.90
  -4 -10  -3  383.46   22.70
   4 -10   3  366.66   22.70
   4  10  -3  378.06   21.50
   4 -10   3  361.26   22.10
  -4 -10  -3  380.46   21.40
  -4  10   3  361.06   25.80
  -4  10   3  364.86   22.30
   4  10  -3  359.46   20.40
  -4  10   3  397.76   24.00
  -4  10   3  384.86   26.30
  -4 -10  -3  404.56   32.60
  -4  10   3  374.26   22.10
  -4 -10  -3  377.66   23.40
  -4 -10   3  300.47   24.70
   4 -10  -3  389.76   23.00
   4 -10  -3  339.77   40.70
   4  10   3  261.37   28.90
   4  10   3  375.66   23.30
  -4  10  -3  350.86   19.10
  -4  10  -3  369.56   22.30
  -4  10  -3  349.27   22.30
   4  10   3  377.56   21.10
  -4 -10   3  377.26   21.80
   4 -10  -3  355.46   16.40
  -4 -10   3  360.46   23.00
  -4  10  -3  324.77   25.60
  -4  10  -3  370.06   23.30
   4 -10  -3  341.27   20.20
  -4 -10   3  358.46   22.00
  -4 -10   3  357.46   23.20
   4 -10  -3  388.26   22.70
   5 -10   3  345.77   31.40
  -5 -10  -3  384.46   23.00
  -5 -10  -3  347.57   21.60
  -5 -10  -3  374.96   20.30
  -5  10   3  357.86   23.00
  -5  10   3  346.67   25.20
   5  10  -3  351.76   24.20
  -5 -10  -3  381.76   20.60
   5 -10   3  353.56   24.90
   5 -10   3  324.97   21.90
   5  10  -3  287.57   18.60
   5  10  -3  366.16   21.70
   5  10  -3  345.77   20.50
  -5  10   3  363.46   22.60
  -5  10   3  372.06   23.60
  -5 -10  -3  357.26   24.00
  -5  10   3  371.46   27.00
  -5  10  -3  313.07   22.10
   5 -10  -3  327.47   22.10
  -5 -10   3  362.66   21.30
  -5  10  -3  340.87   18.90
  -5 -10   3  347.17   23.40
  -5 -10   3  316.67   33.00
  -5  10  -3  365.96   23.60
   5 -10  -3  344.87   20.10
   5 -10  -3  334.57   21.90
  -5 -10   3  341.97   23.70
  -5 -10   3  335.37   22.00
   5 -10  -3  334.87   24.80
  -5  10  -3  304.47   24.70
  -5  10  -3  339.37   21.50
  -5  10  -3  321.57   25.90
   5  10   3  329.67   22.20
  -6 -10  -3  155.78   17.00
  -6  10   3  175.68   18.90
  -6  10   3  146.89   17.10
  -6 -10  -3  150.78   17.20
   6 -10   3  169.78   21.90
  -6 -10  -3  164.48   16.70
  -6 -10  -3  165.68   14.90
  -6  10   3  183.08   21.70
  -6 -10  -3  149.79   18.40
  -6  10   3  170.68   19.00
  -6  10   3  152.78   19.90
  -6 -10   3  144.79   15.90
  -6 -10   3  148.29   18.40
  -6  10  -3  155.08   17.00
  -6 -10   3  171.28   16.10
  -6  10  -3  156.08   11.90
   6  10   3  111.89   13.90
  -6 -10   3  158.58   20.50
  -6  10  -3  158.88   16.80
  -6 -10   3  145.19   18.70
  -6  10  -3  117.09   16.30
   6 -10  -3  165.88   14.90
  -6  10  -3  156.58   18.50
  -7 -10  -3   56.79   11.50
  -7 -10  -3   65.09    9.50
  -7  10   3   60.89   11.50
  -7 -10  -3   66.89   11.20
  -7 -10  -3   88.59   20.50
  -7  10   3   73.39   20.40
  -7  10   3   61.19   18.20
  -7  10  -3   54.89   10.70
  -7 -10   3   60.79   16.30
  -7  10  -3   36.60   15.00
  -7 -10   3   49.40   11.50
  -7  10  -3   62.19    7.20
  -7  10  -3   30.20   12.30
  -7 -10   3   63.49   13.70
   0 -11   3   82.49   13.20
   0  11   3   63.69   10.70
   0  11  -3   81.89   12.20
   0  11  -3   73.69   13.50
   0 -11  -3   61.19   10.40
   0  11  -3   93.49   14.90
   0  11   3   87.69    9.80
   0  11  -3   83.49   10.50
   0 -11   3   52.99   10.90
   0 -11   3   56.89   10.40
   0 -11  -3   81.49   19.00
   0  11   3   63.19   12.40
   0 -11  -3   90.29   12.80
   0  11  -3   53.49   10.90
   0  11   3   99.19   14.70
   0  11  -3   65.49   12.30
   0 -11   3   52.99   12.10
   1  11  -3   23.90   10.30
  -1  11   3   19.30    7.90
   1 -11   3   13.00    9.10
  -1 -11  -3   50.89   11.10
   1 -11   3   18.40   10.10
  -1  11   3   46.30   12.60
   1  11  -3   17.40   10.00
  -1  11   3   27.70   10.60
   1  11  -3   32.80    7.30
  -1 -11  -3   24.10    9.10
  -1 -11  -3   23.30    9.80
  -1  11   3   21.20    9.70
  -1  11   3   15.80   13.50
   1  11  -3   20.30    9.00
   1  11  -3   38.60   10.90
  -1  11   3   21.70    7.60
  -1 -11  -3   43.40   12.20
   1 -11   3   33.30    9.00
   1  11   3   47.60   11.80
   1  11   3   40.20   10.60
   1 -11  -3   12.90    9.60
  -1 -11   3   21.60   11.20
  -1 -11   3   32.00   12.30
  -1  11  -3   37.20   12.30
   1  11   3   34.90    6.20
   1 -11  -3   23.60   10.50
   1  11   3   21.20    9.00
   1 -11  -3   33.40    8.40
  -1 -11   3   42.10   10.30
   1 -11  -3   41.40   11.30
   1  11   3   30.40    9.40
  -1  11  -3   32.30    8.10
  -1  11  -3   20.60    9.30
  -1  11  -3   27.60   10.40
  -1 -11   3   53.19   11.70
  -1  11  -3   35.90   10.20
  -2  11   3  230.58   17.10
   2  11  -3  237.98   19.70
  -2 -11  -3  219.78   20.10
  -2  11   3  232.78   20.80
  -2 -11  -3  214.78   18.80
   2  11  -3  219.08   13.40
   2  11  -3  245.98   20.40
  -2 -11  -3  220.08   17.80
  -2  11   3  232.78   19.70
   2  11  -3  252.67   19.60
   2  11  -3  212.58   21.50
  -2 -11  -3  248.88   19.50
  -2  11   3  238.88   22.30
   2 -11   3  264.47   28.10
   2 -11   3  234.68   18.80
  -2 -11  -3  234.28   19.50
   2 -11   3  207.58   15.50
   2 -11   3  269.97   19.80
   2  11   3  237.48   10.90
   2 -11  -3  240.98   20.70
   2 -11  -3  187.08   17.00
  -2  11  -3  221.88   27.30
  -2 -11   3  218.88   19.30
   2  11   3  225.38   19.50
  -2  11  -3  255.57   19.20
   2 -11  -3  232.18   20.90
  -2  11  -3  238.28   17.90
   2  11   3  236.18   19.20
  -2 -11   3  251.57   18.70
  -2  11  -3  278.07   25.20
  -2 -11   3  214.08   19.10
  -2 -11   3  260.27   34.50
   2 -11  -3  230.58   16.40
  -2  11  -3  227.78   22.80
  -2  11  -3  233.58   27.70
   2 -11  -3  227.28   18.50
   2  11   3  239.08   19.40
   3  11  -3  231.68   18.60
  -3 -11  -3  194.98   17.80
   3 -11   3  195.28   21.00
  -3  11   3  236.38   20.60
   3  11  -3  206.98   27.90
   3  11  -3  204.58   18.00
  -3  11   3  195.68   19.10
  -3  11   3  193.68   20.20
  -3  11   3  206.68   22.00
   3  11  -3  220.68   20.80
  -3 -11  -3  203.58   19.30
  -3  11   3  209.18   17.80
   3 -11   3  206.08   19.50
   3 -11   3  188.48   16.80
  -3 -11  -3  205.58   18.50
  -3 -11  -3  224.78   19.90
   3 -11   3  226.98   16.90
   3 -11   3  214.68   19.40
  -3 -11  -3  227.08   19.80
  -3 -11   3  217.78   19.30
   3 -11  -3  229.18   18.60
  -3 -11   3  188.18   22.60
  -3 -11   3  212.28   19.70
   3 -11  -3  247.18   21.90
  -3  11  -3  210.48   18.60
   3 -11  -3  197.08   20.10
   3  11   3  249.08   29.10
  -3 -11   3  242.78   19.50
  -3  11  -3  250.37   21.10
  -3 -11   3  232.38   19.30
  -3  11  -3  226.48   23.10
   3 -11  -3  212.28   17.60
  -3  11  -3  234.38   17.20
   3  11   3  220.28   19.00
   3 -11  -3  231.78   15.10
   3  11   3  207.28   19.70
  -3  11  -3  212.08   21.60
  -3  11  -3  210.78   18.00
   4  11  -3  426.46   24.90
  -4 -11  -3  440.86   24.20
  -4  11   3  413.66   24.30
  -4  11   3  375.96   23.70
  -4 -11  -3  376.76   24.20
  -4  11   3  431.76   29.00
  -4  11   3  445.06   28.90
   4  11  -3  421.36   26.90
   4 -11   3  356.76   24.00
   4  11  -3  398.36   22.90
  -4 -11  -3  392.66   25.80
  -4  11   3  446.86   26.70
  -4 -11  -3  404.26   23.40
   4  11  -3  414.76   28.10
   4 -11   3  384.46   21.00
   4 -11   3  411.96   27.90
   4 -11   3  398.46   24.70
  -4 -11  -3  415.96   25.50
  -4 -11   3  460.05   25.10
  -4  11  -3  411.26   28.10
  -4 -11   3  436.16   26.20
  -4 -11   3  459.45   25.00
   4 -11  -3  431.66   27.90
   4 -11  -3  363.36   21.80
  -4  11  -3  415.46   24.70
  -4 -11   3  434.36   29.10
  -4  11  -3  435.86   26.20
  -4  11  -3  425.86   29.10
   4  11   3  450.35   24.50
   4 -11  -3  423.46   18.80
  -4  11  -3  414.66   21.30
  -4 -11   3  428.36   25.80
   4 -11  -3  449.16   34.60
   4 -11  -3  424.46   25.00
  -4  11  -3  424.06   24.80
  -5  11   3  120.69   15.30
  -5 -11  -3   87.99   12.80
  -5  11   3  137.79   17.30
  -5  11   3  126.69   15.80
   5 -11   3  102.99   13.20
  -5  11   3  145.39   19.80
  -5 -11  -3  124.09   15.10
  -5 -11  -3  139.29   17.00
  -5 -11  -3  131.19   15.30
   5 -11  -3  103.29   14.40
  -5 -11   3  108.09   13.40
  -5 -11   3  107.69   14.90
  -5 -11   3   92.29   16.50
  -5 -11   3  102.89   14.20
   5 -11  -3   84.79    8.10
   5 -11  -3  125.89   15.60
  -5 -11   3  144.59   16.80
  -5  11  -3  104.49   14.60
  -5  11  -3  130.49   16.40
  -5  11  -3  125.99   16.10
  -5  11  -3  122.39   18.90
  -5  11  -3  106.29   11.90
  -6 -11  -3  329.47   25.60
  -6  11   3  366.56   24.60
  -6 -11  -3  284.97   22.00
  -6 -11  -3  311.17   22.90
  -6 -11  -3  339.57   22.80
  -6  11   3  324.47   24.10
  -6 -11  -3  339.57   20.80
  -6  11   3  358.16   24.30
  -6  11   3  291.67   34.90
  -6 -11   3  344.27   23.80
  -6 -11   3  306.87   27.50
  -6  11  -3  372.86   33.20
  -6  11  -3  342.57   23.50
  -6  11  -3  377.96   25.70
  -6 -11   3  313.37   29.00
  -6 -11   3  376.36   22.90
   6  11   3  359.26   34.80
   0 -12  -3  299.57   22.80
   0  12   3  274.27   16.30
   0 -12   3  319.17   21.70
   0  12  -3  299.97   21.50
   0  12  -3  286.27   22.40
   0 -12  -3  334.97   23.70
   0 -12  -3  308.77   20.80
   0 -12  -3  331.47   23.20
   0  12   3  278.67   20.40
   0 -12   3  305.27   23.00
   0  12   3  301.67   24.10
   0  12  -3  301.17   18.10
   0  12   3  321.27   25.00
   0  12   3  311.77   23.60
   0 -12   3  308.47   21.40
   0  12  -3  326.47   31.50
   0 -12   3  278.77   24.90
   0  12   3  326.57   23.10
  -1 -12  -3  702.63   32.80
   1 -12   3  684.43   34.00
   1  12  -3  662.23   34.10
  -1  12   3  725.23   34.40
  -1  12   3  744.23   33.60
  -1  12   3  715.03   36.40
   1 -12   3  713.23   36.70
   1 -12   3  704.53   38.00
  -1 -12  -3  716.33   34.20
   1  12  -3  687.53   34.10
   1 -12   3  678.73   31.80
  -1 -12  -3  771.92   33.90
  -1  12   3  729.33   36.20
   1  12  -3  699.43   27.70
   1  12  -3  733.23   33.90
  -1  12   3  720.23   29.30
  -1 -12  -3  545.35   41.90
   1 -12  -3  785.02   34.60
  -1  12  -3  753.72   33.50
   1  12   3  728.23   36.10
  -1  12  -3  717.13   37.00
  -1 -12   3  724.73   34.00
  -1  12  -3  708.83   32.60
  -1 -12   3  688.83   36.70
   1 -12  -3  717.13   35.30
  -1 -12   3  757.72   34.70
   1  12   3  707.63   37.90
   1  12   3  735.13   33.00
   1  12   3  772.52   44.80
  -1  12  -3  664.03   33.50
   1  12   3  723.53   34.80
   1  12   3  691.33   25.60
   1 -12  -3  660.83   32.70
  -1  12  -3  719.03   35.10
   1 -12  -3  678.83   30.50
  -1  12  -3  738.23   36.70
  -1 -12   3  709.43   33.30
   2 -12   3  416.06   22.30
  -2 -12  -3  417.86   26.00
   2 -12   3  460.65   24.30
  -2 -12  -3  435.56   27.30
   2 -12   3  484.05   37.70
   2  12  -3  427.26   25.50
   2 -12   3  420.56   25.50
  -2 -12  -3  469.05   26.40
  -2 -12  -3  447.66   24.70
  -2  12   3  452.35   28.00
   2  12  -3  447.46   28.90
  -2  12   3  425.96   22.70
   2  12  -3  401.46   18.70
  -2  12   3  446.56   29.30
  -2  12   3  441.46   29.20
  -2 -12  -3  394.76   25.10
  -2  12   3  427.46   26.40
   2  12  -3  417.56   26.80
   2 -12   3  424.36   26.60
  -2  12  -3  388.66   28.80
  -2  12  -3  430.26   28.70
   2 -12  -3  428.46   31.00
  -2 -12   3  448.96   29.20
  -2 -12   3  382.06   28.60
   2  12   3  429.56   25.00
   2  12   3  406.56   27.10
  -2  12  -3  423.36   27.50
   2  12   3  396.36   25.50
   2 -12  -3  411.06   23.10
   2 -12  -3  452.95   27.00
  -2 -12   3  450.95   26.60
  -2  12  -3  404.16   25.70
  -2  12  -3  439.36   24.60
  -2  12  -3  428.76   23.70
  -2 -12   3  451.95   25.70
   2 -12  -3  434.26   28.00
   2  12   3  417.26   26.00
  -3  12   3  134.79   15.70
   3  12  -3  148.09   17.20
   3  12  -3  152.18   11.20
  -3 -12  -3  142.89   17.30
  -3 -12  -3  103.79   14.60
   3 -12   3  152.08   17.40
  -3 -12  -3  112.69   14.60
  -3  12   3  148.69   17.90
  -3  12   3  128.29   16.60
   3 -12   3  124.29   14.70
  -3 -12  -3  159.98   18.50
   3  12  -3  140.59   17.20
  -3  12   3  146.19   19.80
   3 -12   3  141.29   17.90
  -3  12  -3  155.38   17.20
   3  12   3  160.38   16.80
   3 -12  -3  131.69   16.90
  -3  12  -3  136.49   18.20
  -3 -12   3  130.59   16.20
   3 -12  -3  139.79   13.40
   3  12   3  170.98   19.80
  -3 -12   3  113.89   14.90
  -3 -12   3  150.28   18.90
  -3 -12   3  169.98   23.00
  -3  12  -3  137.29   15.40
  -3 -12   3  143.59   17.20
  -3  12  -3  132.79   17.10
  -3  12  -3  152.18   16.90
   3  12   3  159.18   20.10
   4  12  -3  172.48   17.20
  -4  12   3  224.28   19.60
  -4 -12  -3  239.38   20.90
  -4 -12  -3  240.18   19.60
   4  12  -3  262.87   19.20
   4 -12   3  233.88   20.80
  -4 -12  -3  235.28   21.80
  -4  12   3  242.58   22.30
  -4  12   3  235.58   24.70
  -4  12   3  220.48   19.70
  -4 -12  -3  236.18   21.20
  -4 -12  -3  215.88   18.90
   4 -12   3  229.58   26.00
  -4 -12   3  227.98   20.90
   4 -12  -3  217.98   21.40
  -4 -12   3  235.68   20.00
  -4  12  -3  226.88   20.20
   4 -12  -3  205.58   14.10
  -4  12  -3  228.88   17.20
  -4 -12   3  221.68   20.90
  -4  12  -3  226.58   22.00
  -4 -12   3  213.98   20.90
  -4  12  -3  211.68   24.20
   4  12   3  199.08   21.00
   4 -12  -3  198.68   20.20
  -4  12  -3  214.58   20.30
  -5  12   3   68.49   13.50
  -5 -12  -3   66.09   14.10
  -5 -12  -3   36.00   10.10
  -5  12   3   38.80   11.10
  -5  12   3   50.69   14.70
  -5 -12  -3   41.10   10.90
  -5  12   3   57.09   15.80
  -5 -12  -3   67.89   17.80
  -5 -12   3   62.19   14.20
  -5 -12   3   47.20   10.90
  -5  12  -3   42.50   12.60
  -5  12  -3   59.99   16.40
  -5  12  -3   70.89   13.50
  -5 -12   3   54.39   12.10
   5  12   3   70.79   13.80
   5 -12  -3   58.99   13.00
  -5  12  -3   57.69    9.30
  -5  12  -3   57.19   18.10
  -5 -12   3   49.30   11.30
   0 -13  -3   24.90   11.40
   0 -13  -3   37.60   11.80
   0 -13   3   14.80    9.90
   0  13   3   28.60   11.80
   0  13  -3   26.50    8.00
   0  13  -3   37.00   12.70
   0  13  -3   26.80   11.40
   0  13  -3   17.90    9.60
   0 -13   3   30.00   10.50
   0 -13   3   24.70   10.00
   0  13   3   18.70    6.60
   0 -13  -3   18.50    9.40
   0  13  -3   37.70   10.10
   0  13   3   20.80   10.00
   0 -13  -3   23.40    9.00
   0  13   3   20.30   11.10
   0 -13  -3   22.60   12.90
  -1 -13  -3   18.60   11.00
  -1  13   3   15.70   12.20
   1  13  -3   13.40   10.50
  -1 -13  -3   29.50   10.40
  -1  13   3   36.40   11.20
  -1  13   3   34.40   12.10
   1 -13   3   31.50   11.10
   1  13  -3   35.00   10.90
   1 -13   3   22.60   10.70
   1  13  -3   14.10   10.50
  -1 -13  -3   34.10   11.20
  -1 -13  -3   23.20    9.40
  -1  13   3   16.10    8.70
   1  13  -3   25.90    7.20
   1 -13   3   25.50    9.70
  -1 -13   3   17.00   10.60
  -1 -13   3   21.80   10.10
   1  13   3   29.20    6.10
  -1  13  -3   23.10   10.00
  -1  13  -3   30.30    8.80
   1 -13  -3   19.20    8.90
   1  13   3   28.70   11.50
  -1 -13   3   14.00   10.00
   1  13   3   44.70   12.20
  -1  13  -3   15.50    9.50
   1 -13  -3   32.10   11.40
   1  13   3    7.90    9.80
   1 -13  -3   42.50   11.50
   1 -13  -3   17.40   10.20
  -1  13  -3   14.20   10.10
  -1  13  -3   22.60   11.10
   2 -13   3   70.59   10.70
  -2  13   3   76.79   11.50
  -2 -13  -3   63.19   13.20
  -2  13   3   84.09   15.30
  -2 -13  -3   73.49   13.10
   2  13  -3   99.19   15.90
   2 -13   3   60.89   12.50
  -2  13   3   72.69   14.60
  -2 -13  -3   78.39   14.60
  -2  13   3   81.09   14.80
   2  13  -3   77.59    9.10
  -2 -13  -3   50.79   12.10
   2  13  -3   88.29   21.00
   2  13  -3   71.69   13.60
   2 -13   3   81.19   12.30
   2 -13   3   58.29   13.70
  -2  13  -3   58.49   17.70
  -2 -13   3   67.19   12.20
  -2  13  -3   56.69   10.50
  -2  13  -3   53.49   12.60
  -2 -13   3   72.49   13.30
  -2 -13   3   76.09   13.10
   2 -13  -3   76.99   11.00
  -2  13  -3   53.09   12.20
   2  13   3   72.89   13.00
  -2 -13   3   67.19   13.00
   2 -13  -3   68.09   14.40
  -2  13  -3   62.09   14.00
   2 -13  -3   67.99   13.20
   3 -13   3   21.50    8.30
   3  13  -3   25.60   10.70
  -3  13   3   13.10   11.50
   3  13  -3   10.30    9.60
   3 -13   3   14.70   10.40
  -3  13   3   -0.60   18.70
  -3 -13  -3   29.10   11.30
  -3  13   3   21.90    9.10
  -3 -13  -3   12.60    9.10
  -3 -13  -3   18.00    9.70
  -3  13   3   19.20   11.70
   3 -13  -3   40.10   11.70
   3 -13  -3   31.80    9.60
  -3 -13   3   22.60   11.00
   3 -13  -3   30.60   11.70
  -3 -13   3   21.10    9.50
  -3  13  -3   24.10   10.70
  -3 -13   3   20.60   10.60
   3 -13  -3   13.50    8.30
  -3  13  -3   24.80   12.90
   3  13   3   13.10    7.70
  -3  13  -3   37.20    9.60
  -3  13  -3   36.40   11.10
  -3 -13   3   15.20    9.90
  -3  13  -3   28.40   11.30
  -4  13   3   11.80   13.40
  -4 -13  -3   17.10   11.60
  -4 -13  -3   10.70    8.40
   4 -13   3   33.60    8.90
  -4 -13  -3   15.60    9.60
  -4  13   3   23.10   11.40
   4 -13   3   27.70   11.30
  -4 -13  -3   25.20    9.60
  -4 -13  -3   18.80    9.70
  -4  13   3   41.20   12.10
  -4  13   3   23.90   10.10
  -4  13  -3   25.10    8.70
   4 -13  -3    6.20   11.40
   4 -13  -3    5.30    7.40
  -4  13  -3   16.40    8.50
  -4 -13   3   16.70   10.00
  -4 -13   3   19.30   10.10
  -4 -13   3   13.00    9.30
   4 -13  -3   22.70    7.10
  -4  13  -3   36.90   12.70
  -4  13  -3    8.70   10.90
  -4 -13   3   17.50   10.30
   0   0   4  293.67   11.90
   0   0   4  281.97   11.20
   0   0  -4  300.87   10.90
   0   0   4  313.07   11.30
   0   0   4  295.77   11.60
   0   0  -4  289.47   11.40
   0   0  -4  286.57   11.90
   0   0  -4  279.27   11.30
   0   0  -4  286.27   11.40
   0   0   4  286.87   11.30
   2   0  -4   42.90    3.90
   2   0  -4   48.90    4.90
  -2   0  -4   28.60    3.60
  -2   0   4   40.80    5.30
   2   0   4   30.20    4.30
   2   0   4   44.80    3.00
  -2   0  -4   30.60    5.00
  -2   0  -4   30.20    3.70
  -2   0   4   35.10    4.50
  -2   0  -4   39.30    3.10
  -2   0   4   32.80    4.40
  -2   0  -4   37.00    4.90
  -2   0   4   34.70    3.50
  -2   0   4   37.60    4.70
   2   0  -4   33.20    4.50
  -2   0   4   41.60    4.90
   2   0  -4   29.00    4.20
   2   0  -4   40.60    4.60
  -3   0   4 6968.20  186.58
   3   0  -4 6839.42  186.48
   3   0  -4 6654.53  184.68
   3   0   4 6849.31  183.28
   4   0   4  454.75   13.90
  -4   0  -4  447.06   17.30
  -4   0   4  416.46   15.80
   4   0  -4  429.36   16.00
   4   0  -4  424.76   18.10
   4   0   4  432.66   13.60
  -4   0  -4  417.46   13.80
   4   0   4  435.86   17.10
  -4   0   4  424.46   18.20
  -4   0  -4  419.86   15.00
  -4   0   4  401.86   13.30
  -4   0  -4  421.36   13.70
  -4   0  -4  442.16   18.50
  -4   0   4  421.36   18.80
  -4   0   4  415.46   15.20
   4   0  -4  426.16   15.30
  -4   0   4  418.66   16.10
  -5   0  -4 5320.77  145.09
   5   0   4 5299.87  141.99
  -5   0  -4 5313.17  142.09
   5   0  -4 5286.67  145.79
   5   0   4 5380.46  147.39
  -5   0   4 5131.19  142.79
  -5   0  -4 5342.67  149.09
  -5   0  -4 5461.45  147.59
   5   0   4 5359.16  142.09
   5   0  -4 5205.98  148.79
  -5   0  -4 5266.77  145.49
  -5   0   4 5274.87  149.88
  -5   0   4 5337.47  145.49
  -5   0   4 5386.46  144.89
   5   0  -4 5288.77  144.79
  -5   0   4 5335.07  148.79
  -5   0   4 5423.96  146.19
   5   0  -4 5288.17  145.49
  -6   0  -4   93.39    9.60
   6   0  -4   67.89    7.40
   6   0  -4   69.49    7.10
  -6   0   4   71.29    7.20
  -6   0   4   75.39    6.60
  -6   0  -4   71.29    8.50
  -6   0   4   60.49    7.60
  -6   0  -4   70.09    7.60
  -6   0   4   81.49   10.60
  -6   0  -4   76.39    9.70
  -6   0   4   75.59    9.90
   6   0  -4   65.59    6.80
  -6   0  -4   76.79    9.30
   6   0  -4   66.99    8.70
  -7   0   4 2191.68   70.49
   7   0  -4 2176.58   63.19
  -7   0  -4 2159.38   65.89
  -7   0  -4 2169.68   65.59
  -7   0  -4 2230.38   66.89
  -7   0   4 2168.28   63.19
  -7   0   4 2196.58   68.59
   7   0  -4 2110.09   62.69
  -7   0  -4 2248.58   64.49
   7   0  -4 2189.48   63.49
  -7   0   4 2229.08   61.59
  -7   0  -4 2197.38   68.29
   7   0  -4 2201.88   68.69
  -7   0   4 2179.48   60.79
  -7   0   4 2120.09   62.89
  -8   0  -4   38.10    8.40
  -8   0   4   66.99   12.00
  -8   0   4   54.89    6.60
  -8   0  -4   67.59    9.10
   8   0  -4   40.00    8.00
   8   0  -4   55.89    6.40
  -8   0  -4   49.70    9.50
   8   0  -4   57.19    6.60
  -8   0   4   49.40    5.80
  -8   0   4   49.50    5.70
  -8   0  -4   43.60    7.90
  -8   0   4   48.60    9.30
  -8   0   4   63.09    7.20
  -8   0   4   53.69    6.50
  -8   0  -4   66.09    8.30
   9   0  -4   11.30    5.80
  -9   0  -4   29.60    6.70
  -9   0   4   29.40    4.20
  -9   0   4   31.00    5.70
  -9   0  -4   25.20    8.60
  -9   0   4   23.20    8.10
  -9   0   4   32.10   11.30
  -9   0   4   22.60    5.00
  -9   0   4   18.40    4.80
  -9   0   4   27.30    3.90
  -9   0  -4   22.40    7.60
  -9   0  -4   36.90    8.70
  -9   0  -4   28.40    7.30
 -10   0  -4    6.40    6.40
 -10   0  -4    6.60    5.60
 -10   0   4    5.90    3.50
 -10   0   4   11.60    3.50
 -10   0  -4    6.10    7.40
 -10   0   4   15.30    8.40
 -10   0   4   11.60    4.90
 -10   0  -4   15.80    7.90
 -10   0  -4    7.50    6.60
 -10   0   4  -10.80    7.90
   0   1   4 4043.00  110.69
   0  -1  -4 3910.01  110.39
   0  -1  -4 3983.70  111.09
   0   1   4 4063.19  110.69
   0  -1   4 4128.39  110.89
   0   1  -4 3956.40  111.19
   0  -1   4 4046.80  110.79
   0   1  -4 4114.49  109.89
   0   1   4 4040.70  110.89
   0   1   4 4120.99  110.99
   0  -1  -4 4128.19  111.09
   0   1  -4 4025.90  110.59
   0  -1   4 4016.20  111.19
   0   1  -4 4071.59  110.79
   1  -1   4 2025.50   57.59
  -1  -1  -4 2036.70   60.29
  -1   1   4 2062.69   59.79
  -1   1   4 2183.18   64.89
  -1   1   4 2057.39   59.09
   1  -1   4 2143.59   59.49
   1   1  -4 2088.09   59.79
   1   1  -4 2130.79   59.79
  -1  -1  -4 2022.40   59.09
   1   1  -4 2016.30   59.89
  -1  -1  -4 1969.30   58.89
  -1   1   4 2090.09   59.29
   1  -1   4 2046.80   59.59
   1  -1   4 2048.00   60.09
  -1   1   4 2008.20   59.89
  -1  -1  -4 2015.00   59.39
   1   1  -4 2072.89   58.29
   1   1  -4 2072.39   59.89
  -1  -1  -4 2034.80   58.79
   1  -1   4 2074.09   59.89
   1   1  -4 2098.79   59.59
  -1   1   4 2111.49   59.59
   1   1   4 2049.99   59.19
  -1  -1   4 2102.59   59.99
  -1  -1   4 2160.18   59.69
  -1  -1   4 2161.18   59.79
  -1   1  -4 2174.28   59.59
   1  -1  -4 2129.19   59.59
   1  -1  -4 2185.78   59.99
   1   1   4 2168.38   56.59
  -1  -1   4 2175.58   59.89
  -1   1  -4 2154.58   60.29
  -1   1  -4 2138.39   59.49
   1  -1  -4 2167.68   59.39
   1  -1  -4 2142.19   59.79
  -1   1  -4 2181.18   60.39
  -1   1  -4 2184.18   57.69
   1   1   4 2095.59   58.99
   1   1   4 2116.09   59.49
  -1  -1   4 2214.68   59.99
   1   1   4 2219.98   60.49
   2   1  -4 2802.22   79.69
   2  -1   4 2879.51   79.69
  -2   1   4 2816.82   77.99
   2   1  -4 2762.52   76.29
  -2  -1  -4 2825.82   77.59
   2   1  -4 2919.41   79.09
  -2   1   4 2761.82   79.49
   2   1  -4 2874.11   79.19
  -2  -1  -4 2775.22   80.09
  -2   1   4 2647.73   78.59
  -2  -1  -4 2796.12   78.09
  -2  -1  -4 2775.72   78.69
   2   1  -4 2763.72   78.89
  -2   1   4 2836.42   78.99
   2  -1   4 2779.02   78.09
  -2   1   4 2719.63   79.59
  -2   1  -4 2887.31   79.79
  -2  -1   4 2792.92   79.29
  -2  -1   4 2964.70   79.19
  -2   1  -4 2770.02   77.49
   2   1   4 2912.21   78.69
   2   1   4 2891.31   77.79
   2  -1  -4 2858.91   77.49
  -2  -1   4 2901.21   79.09
   2  -1  -4 2832.92   78.09
  -2   1  -4 2855.91   78.29
   2  -1  -4 2794.92   79.39
  -2  -1   4 2876.01   79.89
   2  -1  -4 2759.32   79.09
  -2   1  -4 2811.62   78.59
  -2  -1   4 2850.31   78.99
   2   1   4 2836.92   79.99
   2  -1  -4 2867.81   78.79
  -2   1  -4 2825.22   76.09
  -3   1   4 6144.08  170.88
  -3  -1  -4 6008.70  171.18
   3  -1   4 6206.58  168.28
  -3  -1  -4 6212.78  169.58
  -3   1   4 6096.39  171.48
   3   1  -4 6181.68  171.28
   3  -1   4 6363.36  170.78
   3   1  -4 6174.88  169.58
  -3   1   4 6183.98  169.58
   3   1  -4 6094.49  169.58
  -3  -1  -4 6275.07  167.88
   3   1   4 6450.55  171.48
  -3  -1   4 6293.77  170.38
  -3   1  -4 6189.48  170.68
   3  -1  -4 6351.36  170.98
  -3   1  -4 6306.97  168.78
  -3  -1   4 6414.26  171.48
   3  -1  -4 6199.38  169.48
  -3  -1   4 6243.98  169.58
  -3   1  -4 6226.98  168.38
   3   1   4 6460.85  167.98
  -3  -1   4 6299.07  169.58
   4   1  -4  586.64   24.30
  -4  -1  -4  624.14   20.10
   4  -1   4  609.74   21.90
  -4   1   4  614.94   22.50
  -4  -1  -4  616.44   20.10
  -4   1   4  593.54   21.10
   4  -1   4  620.24   20.60
  -4  -1  -4  622.84   20.70
   4  -1   4  600.54   23.80
  -4  -1  -4  617.54   24.80
  -4   1   4  602.94   22.40
  -4   1   4  575.84   23.90
   4   1  -4  603.44   22.40
  -4  -1  -4  619.64   24.50
   4   1  -4  578.34   22.20
  -4   1   4  622.04   25.20
  -4   1  -4  739.13   21.20
  -4   1  -4  722.43   22.70
   4  -1  -4  772.72   25.30
  -4   1  -4  760.82   21.30
  -4  -1   4  730.13   23.10
   4  -1  -4  745.43   22.90
  -4   1  -4  744.23   20.60
  -4  -1   4  744.93   25.70
  -4  -1   4  760.62   23.10
  -4   1  -4  731.83   25.70
  -4   1  -4  746.43   24.90
  -4  -1   4  749.62   23.00
   4   1   4  756.62   23.30
   4   1   4  747.33   20.20
   4  -1  -4  756.22   23.30
  -5  -1  -4 3543.25   99.79
   5   1  -4 3495.35   96.59
  -5   1   4 3469.75  100.99
   5  -1   4 3620.44   93.89
  -5  -1  -4 3542.35   93.29
  -5   1   4 3435.16   95.19
   5   1  -4 3451.05  100.09
  -5  -1  -4 3496.55   92.59
   5   1  -4 3563.54   96.99
  -5   1   4 3586.44   99.59
   5  -1   4 3499.15   96.89
   5  -1   4 3575.34   93.79
  -5   1   4 3514.65   94.29
  -5   1   4 3492.05   96.59
  -5  -1  -4 3540.05   95.79
  -5  -1  -4 3501.65   97.49
  -5  -1  -4 3554.64   98.69
   5   1  -4 3504.05   96.59
   5  -1  -4 3387.56   94.39
  -5   1  -4 3319.57   98.59
  -5   1  -4 3396.66   93.79
  -5  -1   4 3425.96   96.39
  -5   1  -4 3331.87   93.79
  -5  -1   4 3377.16   99.79
  -5  -1   4 3349.86   96.99
   5  -1  -4 3308.57   99.09
   5   1   4 3423.86   97.19
  -5  -1   4 3377.96   96.19
   5   1   4 3443.96   92.59
   5  -1  -4 3393.36   96.29
   5   1   4 3387.66   92.49
  -5   1  -4 3365.26   94.59
  -5   1  -4 3310.07   99.69
   6   1  -4 1191.48   44.90
   6   1  -4 1182.58   37.60
  -6  -1  -4 1224.48   39.50
   6   1  -4 1183.48   38.10
  -6   1   4 1217.38   35.60
   6  -1   4 1200.58   33.80
  -6   1   4 1183.08   37.90
  -6   1   4 1167.68   36.60
  -6  -1  -4 1240.38   40.50
   6  -1   4 1209.78   33.90
  -6   1   4 1180.28   41.10
  -6  -1  -4 1195.18   38.70
  -6  -1  -4 1188.08   38.70
  -6   1   4 1168.58   37.70
   6   1  -4 1164.38   41.30
  -6   1   4 1216.78   43.30
  -6  -1  -4 1231.68   41.50
   6  -1  -4 1244.78   37.80
  -6  -1   4 1234.48   38.30
  -6   1  -4 1248.68   41.00
  -6  -1   4 1236.78   43.20
  -6  -1   4 1209.98   42.10
  -6   1  -4 1261.17   39.70
  -6  -1   4 1293.57   38.00
  -6  -1   4 1252.97   37.60
   6  -1  -4 1237.28   35.60
  -6   1  -4 1237.88   33.80
  -6   1  -4 1251.87   33.90
   6  -1  -4 1269.57   41.70
  -6   1  -4 1248.78   42.10
  -6   1  -4 1273.57   36.90
   6  -1  -4 1238.98   38.40
   7   1  -4 2570.84   78.99
   7   1  -4 2505.15   73.19
  -7   1   4 2529.65   77.89
  -7  -1  -4 2586.64   75.39
  -7  -1  -4 2555.44   77.89
   7   1  -4 2529.55   73.19
  -7   1   4 2497.55   80.39
  -7  -1  -4 2550.74   74.99
  -7   1   4 2539.55   71.09
   7   1  -4 2538.15   74.19
  -7   1   4 2487.05   73.29
  -7  -1  -4 2549.44   75.89
  -7   1   4 2520.95   72.59
  -7  -1  -4 2600.74   76.79
  -7   1   4 2556.14   73.49
  -7  -1   4 2581.34   74.19
  -7  -1   4 2568.04   80.29
  -7   1  -4 2563.04   77.49
  -7   1  -4 2575.64   75.39
  -7  -1   4 2588.74   73.19
  -7  -1   4 2524.15   72.79
  -7   1  -4 2688.13   75.29
   7  -1  -4 2584.44   73.79
   7  -1  -4 2635.44   78.59
  -7   1  -4 2560.44   76.19
   7  -1  -4 2544.55   73.19
  -7  -1   4 2650.43   79.29
  -7   1  -4 2502.85   78.39
  -8  -1  -4  364.46   20.90
  -8   1   4  425.16   22.00
   8   1  -4  390.76   17.50
  -8   1   4  387.76   16.00
  -8  -1  -4  378.96   18.90
  -8   1   4  398.16   14.20
   8   1  -4  384.46   15.90
   8   1  -4  399.86   16.10
  -8  -1  -4  377.56   20.00
  -8  -1  -4  411.96   19.20
  -8   1   4  381.86   16.30
   8   1  -4  367.06   22.10
  -8  -1  -4  387.56   19.40
  -8   1   4  395.06   24.40
  -8   1  -4  407.56   21.40
  -8   1  -4  381.26   18.60
  -8  -1   4  376.16   15.90
  -8  -1   4  396.26   16.10
   8  -1  -4  380.86   21.30
   8  -1  -4  369.66   16.50
  -8   1  -4  371.66   21.60
  -8  -1   4  403.06   23.80
  -8   1  -4  405.36   20.30
   8  -1  -4  402.36   16.40
  -8   1  -4  390.26   16.80
  -8  -1   4  407.36   17.60
  -9   1   4 1065.99   34.00
  -9   1   4 1093.29   44.60
  -9  -1  -4 1065.29   38.80
  -9   1   4 1017.00   38.70
  -9  -1  -4 1110.89   38.90
  -9   1   4 1053.89   31.50
  -9  -1  -4 1078.79   38.10
  -9   1   4 1059.99   40.90
  -9   1   4 1097.89   33.90
  -9  -1  -4 1086.79   40.30
  -9  -1  -4 1042.30   38.50
  -9   1   4 1103.69   34.10
  -9   1  -4 1070.29   53.59
  -9  -1   4 1078.69   44.00
  -9   1  -4 1070.09   35.30
  -9  -1   4 1103.19   35.90
  -9  -1   4 1033.60   32.70
  -9   1  -4 1080.59   37.30
  -9  -1   4 1069.59   33.00
  -9  -1   4 1065.59   41.80
  -9   1  -4 1080.59   39.80
   9  -1  -4 1030.70   40.70
  -9   1  -4 1090.59   40.60
 -10   1   4   42.40   11.20
 -10  -1  -4   60.89   10.40
 -10   1   4   70.79    7.90
 -10  -1  -4   60.89   11.80
 -10  -1  -4   60.29   10.10
 -10   1   4   65.29   11.70
 -10  -1  -4   44.40   15.00
 -10  -1  -4   57.19    9.10
 -10   1   4   62.89    7.20
 -10   1   4   51.29    5.70
 -10   1   4   63.49    9.90
 -10  -1   4   73.49   14.20
 -10   1  -4   74.19    9.70
 -10   1  -4   60.69    8.10
 -10  -1   4   92.69   14.00
 -10  -1   4   68.69    5.40
 -10   1  -4   46.90    9.80
  10  -1  -4   39.60   13.50
 -10  -1   4   69.79    8.50
 -10   1  -4   52.39   17.50
  10  -1  -4   62.59    7.10
 -10   1  -4   51.39   10.60
   0   2   4  226.88   10.20
   0   2  -4  215.08   10.60
   0  -2  -4  213.48   10.60
   0   2   4  217.88   10.50
   0   2   4  208.18   10.20
   0  -2  -4  236.98   10.60
   0   2  -4  226.18   10.40
   0   2   4  222.28   10.30
   0  -2   4  227.78   10.70
   0  -2   4  212.18   10.50
   0   2  -4  215.08   10.40
   0   2  -4  218.68   10.50
   0   2  -4  225.28    9.20
   0  -2  -4  221.78   11.70
   0  -2   4  202.28   10.30
   0  -2   4  215.68   10.50
   0  -2   4  221.78   10.20
   0   2   4  229.68    8.90
   0  -2   4  226.38    9.30
   0   2   4  223.28   10.00
   0  -2  -4  217.98   10.20
   2   2  -4 1095.39   32.70
   2   2  -4 1039.00   32.80
  -2  -2  -4 1067.39   34.00
  -2   2   4 1049.99   32.70
  -2   2   4 1092.79   35.20
   2  -2   4 1083.69   31.70
  -2  -2  -4 1081.49   31.20
   2  -2   4 1004.20   32.60
  -2   2   4 1060.29   32.30
   2  -2   4 1057.89   31.70
  -2  -2  -4 1089.69   31.20
   2   2  -4 1046.60   32.10
   2   2  -4 1070.89   32.40
   2  -2   4 1061.19   31.70
  -2  -2  -4 1058.49   30.80
  -2   2   4 1056.29   31.90
  -2   2   4  998.30   33.20
   2   2   4 1014.60   30.90
   2  -2  -4  981.00   32.40
  -2  -2   4 1074.59   32.30
  -2  -2   4 1040.30   33.30
   2  -2  -4  950.20   31.50
  -2  -2   4  989.30   31.80
   2   2   4 1059.09   33.10
   2   2   4 1018.40   30.90
  -2   2  -4 1012.70   32.70
   2  -2  -4  978.70   31.80
  -2   2  -4  961.50   31.40
  -2   2  -4 1026.60   31.90
   2  -2  -4  985.80   32.20
  -2   2  -4  992.10   31.50
  -2   2  -4 1018.40   31.50
  -2   2  -4  999.80   28.10
   2  -2  -4 1035.80   32.40
  -2  -2   4 1011.00   32.30
  -3   2   4 8087.99  221.08
  -3   2   4 8046.00  220.08
   3   2  -4 8015.20  220.18
   3  -2   4 8419.86  219.18
   3   2  -4 7897.91  221.68
   3  -2   4 7919.01  221.28
   3   2   4 8557.54  218.48
  -4   2   4 3426.46   97.19
   4  -2   4 3466.15   95.79
   4   2  -4 3316.67   99.39
  -4  -2  -4 3440.46   96.39
  -4   2   4 3435.56   98.59
   4  -2   4 3389.36   97.19
   4   2  -4 3435.86   97.79
  -4   2   4 3340.17   97.09
  -4  -2  -4 3475.05   94.39
   4   2  -4 3470.95   97.19
  -4   2   4 3313.57   96.59
  -4  -2  -4 3466.55   94.59
  -4  -2  -4 3361.76   99.09
   4  -2   4 3458.75   95.49
   4  -2   4 3504.65   99.09
  -4  -2  -4 3410.56   94.59
  -4   2   4 3330.07   99.99
  -4  -2  -4 3392.36   98.69
   4  -2  -4 3570.34   97.19
  -4  -2   4 3647.33   97.39
   4  -2  -4 3475.05   93.59
  -4  -2   4 3467.35   99.69
  -4  -2   4 3444.36   97.49
   4   2   4 3697.53   94.69
   4   2   4 3572.44   94.49
  -4   2  -4 3525.85   95.79
  -4   2  -4 3620.84   99.29
   4  -2  -4 3443.76   97.59
   4   2   4 3610.14   96.29
   4  -2  -4 3554.54   98.79
  -4  -2   4 3495.85   96.99
   4   2   4 3546.25   99.19
  -4   2  -4 3423.26   98.09
  -4  -2   4 3486.85   97.69
  -4   2  -4 3509.25   95.79
  -5  -2  -4 1910.51   58.69
   5  -2   4 1953.50   54.59
   5  -2   4 1899.81   57.19
  -5   2   4 1927.81   56.59
  -5   2   4 1921.21   56.59
   5   2  -4 1985.80   56.59
  -5  -2  -4 1895.71   58.99
  -5  -2  -4 1952.20   52.79
  -5   2   4 1883.91   56.09
  -5   2   4 1939.71   60.79
  -5   2   4 1928.71   58.69
   5  -2   4 1951.00   54.29
   5   2  -4 1915.51   56.29
   5   2  -4 1947.01   59.99
  -5  -2  -4 2138.49   64.09
  -5  -2  -4 1917.81   54.99
   5   2  -4 1974.40   57.59
   5  -2  -4 1908.31   58.69
  -5  -2   4 1924.01   57.19
  -5  -2   4 1937.81   60.09
  -5   2  -4 1930.51   54.49
  -5   2  -4 1877.91   58.89
  -5   2  -4 1860.01   57.39
   5  -2  -4 1884.51   52.29
  -5  -2   4 1867.21   56.19
  -5   2  -4 1915.31   52.69
   5   2   4 1905.71   52.59
   5  -2  -4 1912.41   56.29
  -5  -2   4 1832.52   57.09
  -5   2  -4 1920.31   54.49
  -5  -2   4 1865.01   55.99
   6  -2   4 2981.80   86.99
   6   2  -4 2998.30   89.89
   6  -2   4 3012.30   82.49
   6   2  -4 2845.82   86.59
   6   2  -4 3022.40   85.19
  -6  -2  -4 3038.40   88.69
  -6   2   4 2985.00   85.39
   6   2  -4 3052.59   86.69
  -6   2   4 3004.10   85.39
   6  -2   4 2821.72   83.59
  -6   2   4 3046.50   91.19
  -6  -2  -4 2990.30   88.09
  -6  -2  -4 3052.49   85.79
  -6   2   4 3024.80   88.39
  -6   2   4 2970.00   85.19
  -6  -2   4 2983.00   84.59
  -6   2  -4 3038.80   87.49
  -6   2  -4 3003.10   82.19
   6  -2  -4 3016.40   85.09
   6  -2  -4 2980.10   85.79
  -6  -2   4 3032.30   86.39
  -6  -2   4 3022.00   84.99
   6  -2  -4 2999.00   88.49
  -6  -2   4 3028.10   89.89
  -6   2  -4 3033.40   88.89
  -7  -2  -4  349.87   16.80
   7   2  -4  332.37   15.40
  -7  -2  -4  386.56   18.20
  -7   2   4  339.97   22.00
  -7  -2  -4  364.26   16.90
   7  -2   4  349.27   11.90
   7  -2   4  352.06   12.00
   7   2  -4  351.26   17.40
  -7   2   4  338.97   16.10
  -7   2   4  340.17   16.10
   7  -2   4  337.57   18.10
   7   2  -4  347.57   20.20
  -7   2   4  360.16   16.30
  -7   2   4  359.66   19.50
  -7  -2  -4  354.56   19.30
  -7  -2  -4  312.17   18.70
   7   2  -4  344.07   15.50
  -7   2  -4  372.06   12.00
  -7   2  -4  385.76   13.90
   7  -2  -4  365.96   20.50
  -7  -2   4  418.26   17.80
  -7  -2   4  368.56   15.40
  -7   2  -4  386.36   20.90
   7  -2  -4  400.56   16.10
  -7  -2   4  370.76   21.30
  -7  -2   4  388.76   16.00
   7  -2  -4  363.56   19.40
  -7   2  -4  387.56   20.40
  -7   2  -4  391.76   12.10
  -7   2  -4  364.86   19.00
  -8   2   4  715.23   25.20
   8   2  -4  695.13   24.00
  -8  -2  -4  717.73   27.20
  -8   2   4  688.53   25.00
   8   2  -4  709.53   24.30
  -8   2   4  675.83   25.50
   8   2  -4  706.43   27.00
  -8   2   4  754.52   33.90
  -8  -2  -4  672.93   27.80
  -8  -2  -4  718.63   29.40
  -8  -2  -4  716.63   29.40
  -8  -2  -4  706.53   27.30
  -8   2   4  727.73   30.10
  -8  -2   4  714.83   32.50
  -8   2  -4  688.03   26.20
  -8  -2   4  724.93   27.00
  -8   2  -4  701.13   30.80
  -8   2  -4  595.84   30.20
  -8  -2   4  718.53   24.20
  -8   2  -4  687.63   29.10
   8  -2  -4  669.63   25.10
   8  -2  -4  711.73   29.90
  -8  -2   4  700.13   23.80
  -8  -2   4  692.33   31.00
  -9  -2  -4   84.99   11.20
  -9  -2  -4   64.39    9.20
   9   2  -4   80.79    9.60
  -9  -2  -4   70.59    9.40
  -9   2   4   83.89    9.90
  -9  -2  -4   67.89    9.70
  -9   2   4   55.09    9.80
  -9   2   4   54.29   11.10
  -9   2   4   74.49    7.80
  -9  -2  -4   55.99    9.70
   9  -2  -4   79.49   10.10
  -9   2  -4   68.09    7.70
  -9   2  -4   82.29   11.40
  -9   2  -4   90.49   13.10
  -9  -2   4   87.59   14.20
  -9  -2   4   67.89    8.80
  -9   2  -4   82.39    9.40
  -9  -2   4   57.19   11.80
   9  -2  -4   70.29   10.80
  -9  -2   4   63.99    6.30
  -9  -2   4   66.79    7.50
  -9   2  -4   50.19    9.80
 -10   2   4  526.45   21.10
 -10  -2  -4  537.15   26.20
 -10  -2  -4  538.65   24.40
 -10  -2  -4  548.35   29.70
 -10   2   4  512.75   19.50
 -10   2   4  518.75   26.90
 -10   2   4  533.45   19.60
 -10  -2  -4  548.25   25.70
 -10  -2  -4  527.35   24.80
 -10   2   4  562.54   31.80
 -10   2   4  484.75   21.10
 -10   2  -4  551.74   27.20
 -10  -2   4  509.75   30.00
 -10  -2   4  529.45   23.00
  10  -2  -4  519.05   19.60
 -10   2  -4  527.15   27.70
 -10  -2   4  567.54   29.40
 -10   2  -4  524.75   27.50
 -10   2  -4  537.65   22.20
 -10   2  -4  517.35   20.30
  -1  -3  -4 1174.58   35.50
   1   3  -4 1112.79   35.50
  -1   3   4 1200.38   37.00
  -1   3   4 1153.58   35.90
  -1  -3  -4 1135.39   36.00
   1   3  -4 1116.99   36.00
  -1   3   4 1140.59   35.70
   1   3  -4 1170.78   36.20
  -1  -3  -4 1114.59   36.80
   1  -3   4 1134.99   36.20
   1  -3   4 1116.09   38.10
  -1   3   4 1106.89   35.90
   1  -3   4 1187.88   36.50
  -1   3   4 1094.39   36.20
  -1  -3  -4 1163.98   35.30
   1   3  -4 1109.09   36.20
   1  -3   4 1193.38   33.40
   1  -3   4 1146.29   36.00
   1  -3   4 1186.38   36.00
   1   3  -4 1149.78   35.60
  -1  -3  -4 1173.18   36.20
   1   3   4 1154.68   34.50
   1  -3  -4 1227.78   36.10
  -1  -3   4 1230.98   36.70
   1   3   4 1176.08   36.90
   1  -3  -4 1169.88   36.30
  -1  -3   4 1197.68   35.70
  -1   3  -4 1170.28   36.40
  -1   3  -4 1160.18   36.30
   1  -3  -4 1248.08   43.80
  -1   3  -4 1106.09   35.80
  -1   3  -4 1183.88   36.20
   1   3   4 1155.18   35.40
   1  -3  -4 1160.08   36.10
  -1   3  -4 1199.08   38.80
  -1  -3   4 1149.58   36.10
   1   3   4 1211.68   35.50
   1   3   4 1190.88   33.80
  -1  -3   4 1216.28   36.50
  -1  -3   4 1270.87   36.00
   1  -3  -4 1179.58   35.70
  -2  -3  -4 7473.25  204.68
  -2   3   4 7500.45  204.88
  -2  -3  -4 7565.64  203.18
  -2   3   4 7689.33  204.58
   2  -3   4 7132.19  204.58
   2  -3   4 7421.66  203.48
  -2  -3  -4 7616.64  205.38
   2   3   4 7603.94  203.08
   2   3   4 7357.76  204.98
   2  -3  -4 7670.73  203.98
   2  -3  -4 7465.55  204.18
  -2  -3   4 7664.13  204.68
  -3  -3  -4  464.65   19.50
  -3  -3  -4  448.06   16.70
  -3   3   4  438.56   18.20
  -3   3   4  438.66   19.60
  -3  -3  -4  458.25   19.50
   3   3  -4  466.05   19.40
   3   3  -4  463.05   18.70
   3  -3   4  462.95   18.60
   3   3  -4  445.26   18.80
  -3   3   4  444.86   18.90
   3   3  -4  443.86   18.10
  -3  -3  -4  435.26   15.20
  -3   3   4  438.86   18.30
   3  -3   4  448.66   17.20
  -3   3   4  423.66   18.10
   3  -3   4  446.56   19.20
   3   3  -4  448.96   14.40
  -3  -3  -4  482.65   16.40
   3   3   4  506.65   17.00
  -3  -3   4  537.85   19.50
  -3   3  -4  492.85   19.70
  -3   3  -4  488.35   17.90
   3  -3  -4  504.55   18.50
   3  -3  -4  495.85   19.80
  -3   3  -4  482.15   17.60
   3  -3  -4  509.75   19.00
  -3  -3   4  519.35   18.70
   3   3   4  529.25   16.20
   3  -3  -4  498.35   19.00
  -3   3  -4  494.45   19.80
  -3  -3   4  482.35   19.60
   3  -3  -4  506.95   18.90
  -3  -3   4  511.15   18.60
  -3   3  -4  503.15   18.00
   3   3   4  517.15   19.70
   3   3   4  508.05   16.70
  -4   3   4 5549.54  153.38
  -4  -3  -4 5532.65  151.08
   4  -3   4 5520.65  151.88
   4  -3   4 5497.45  155.18
   4  -3   4 5485.65  153.88
   4   3  -4 5532.35  154.28
  -4   3   4 5684.23  156.58
  -4  -3  -4 5543.85  154.98
  -4   3   4 5560.64  153.48
   4   3  -4 5460.75  153.08
  -4   3   4 5457.65  154.18
  -4  -3  -4 5579.84  150.88
   4  -3   4 5587.04  152.28
  -4   3   4 5482.55  153.48
   4   3  -4 5462.95  155.58
  -4  -3  -4 5586.04  150.58
  -4  -3  -4 5661.13  155.28
  -4   3  -4 5574.04  152.08
  -4   3  -4 5400.86  152.48
  -4  -3   4 5636.84  153.18
   4  -3  -4 5494.85  154.08
   4   3   4 5766.22  155.08
   4  -3  -4 5636.54  155.88
   4  -3  -4 5664.03  153.18
  -4  -3   4 5672.73  155.68
  -4  -3   4 5717.23  154.28
   4   3   4 5794.62  150.98
  -4   3  -4 5507.35  152.48
  -4  -3   4 5457.35  152.58
  -4   3  -4 5494.35  154.18
   4   3   4 5735.43  150.88
   4  -3  -4 5611.74  153.98
  -4  -3   4 5537.65  152.98
  -4   3  -4 5449.55  154.98
  -5  -3  -4  660.43   25.10
   5   3  -4  622.04   22.10
  -5  -3  -4  629.74   20.90
  -5   3   4  642.54   26.50
  -5  -3  -4  652.63   19.30
  -5   3   4  603.64   23.80
   5  -3   4  623.74   20.80
  -5   3   4  606.84   22.60
   5  -3   4  609.64   22.50
  -5  -3  -4  637.84   20.50
  -5   3   4  595.44   22.70
  -5   3   4  616.24   22.60
  -5  -3  -4  636.64   24.70
  -5  -3  -4  639.44   19.00
   5  -3   4  623.54   23.60
   5   3  -4  611.14   23.80
   5   3  -4  601.54   24.40
   5   3   4  580.14   19.00
  -5   3  -4  568.34   21.40
   5  -3  -4  544.65   26.50
  -5  -3   4  544.45   24.70
  -5   3  -4  575.84   24.60
   5   3   4  600.24   24.00
  -5   3  -4  574.54   20.70
  -5  -3   4  602.44   23.30
  -5  -3   4  561.34   21.60
  -5  -3   4  562.94   21.80
  -5   3  -4  584.74   23.70
  -5   3  -4  567.24   20.70
   5   3   4  570.04   18.80
[truncated: 941,647 more chars]
