# Supplementary material for: Bufotenidinium iodide
Source: IUCrdata. 2021 Feb 5;6(Pt 2):x210123. doi: 10.1107/S2414314621001231 (PMC9462317; doi:10.1107/S2414314621001231)
Supplement: Supplementary file 2 [file x-06-x210123-Isup2.hkl]

data_I                                                                          
_shelx_title ' UMD2185C_a.res in P2(1)2(1)2(1)'                                 
_shelx_refln_list_code          4                                               
_shelx_F_calc_maximum      100.98                                               
_exptl_crystal_F_000       688.00                                               
_reflns_d_resolution_high  0.7996                                               
                                                                                
loop_                                                                           
 _space_group_symop_operation_xyz                                               
 'x, y, z'                                                                      
 '-x+1/2, -y, z+1/2'                                                            
 '-x, y+1/2, -z+1/2'                                                            
 'x+1/2, -y+1/2, -z'                                                            
                                                                                
_cell_length_a     8.9944                                                       
_cell_length_b    11.3250                                                       
_cell_length_c    14.4042                                                       
_cell_angle_alpha  90.000                                                       
_cell_angle_beta   90.000                                                       
_cell_angle_gamma  90.000                                                       
                                                                                
_shelx_F_squared_multiplier     1.000                                           
                                                                                
loop_                                                                           
 _refln_index_h                                                                 
 _refln_index_k                                                                 
 _refln_index_l                                                                 
 _refln_F_squared_calc                                                          
 _refln_F_squared_meas                                                          
 _refln_F_squared_sigma                                                         
 _refln_observed_status                                                         
   6   0   0       3505.78       3487.62        44.33 o                         
   8   0   0        613.01        598.89        11.07 o                         
  10   0   0         30.58         39.55         4.17 o                         
   1   1   0        193.86        208.06         2.30 o                         
   2   1   0       2006.33       2179.55        14.92 o                         
   3   1   0       2320.05       2348.45        15.65 o                         
   4   1   0        595.37        525.36         4.31 o                         
   5   1   0         32.45         23.31         1.14 o                         
   6   1   0       2648.80       2578.30        19.66 o                         
   7   1   0        667.54        681.63         8.65 o                         
   8   1   0       1894.59       1918.87        19.12 o                         
   9   1   0         79.12         66.80         3.28 o                         
  10   1   0        807.23        833.51        10.48 o                         
  11   1   0         58.87         49.01         2.85 o                         
   1   2   0         85.61         90.32         1.56 o                         
   3   2   0       5171.36       5250.88        47.52 o                         
   4   2   0       5716.19       5584.67        36.73 o                         
   5   2   0       6856.87       6983.75        45.79 o                         
   6   2   0       1687.67       1739.64        13.83 o                         
   7   2   0        847.34        813.93         7.42 o                         
   8   2   0         22.24         21.09         1.39 o                         
   9   2   0        714.20        709.66         9.57 o                         
  10   2   0          8.67          6.04         1.81 o                         
  11   2   0        238.99        251.23         6.13 o                         
   2   3   0        347.85        371.15         3.30 o                         
   4   3   0       2615.17       2676.32        18.83 o                         
   5   3   0       3253.76       3213.62        19.61 o                         
   6   3   0        764.40        793.86         5.87 o                         
   7   3   0        372.97        352.34         3.97 o                         
   8   3   0        116.10        111.73         2.90 o                         
   9   3   0          3.51          5.67         1.46 o                         
  10   3   0        124.85        129.48         4.88 o                         
   1   4   0        327.58        368.10         3.16 o                         
   2   4   0         12.89         16.60         0.93 o                         
   3   4   0       3024.11       3010.85        19.98 o                         
   4   4   0        304.36        362.35         3.31 o                         
   5   4   0       1811.60       1697.78        11.71 o                         
   6   4   0          6.44          2.17         1.03 o                         
   7   4   0       3077.22       3073.80        21.36 o                         
   8   4   0          1.62          0.36         1.40 o                         
   9   4   0       1102.93       1101.20        12.42 o                         
  10   4   0          0.05         -0.14         1.06 o                         
   2   5   0        771.59        806.45         6.07 o                         
   3   5   0       6843.32       6722.80        41.21 o                         
   4   5   0        178.23        160.55         2.83 o                         
   5   5   0       3012.41       3089.51        21.05 o                         
   6   5   0        588.61        578.65         4.96 o                         
   7   5   0        548.82        526.30         5.12 o                         
   8   5   0         42.00         42.12         1.77 o                         
   9   5   0         70.08         65.37         2.98 o                         
  10   5   0        197.17        190.01         4.12 o                         
   0   6   0       7447.40       7586.20        65.69 o                         
   1   6   0       2404.02       2515.32        16.09 o                         
   2   6   0       5073.60       5046.92        30.76 o                         
   3   6   0        220.79        212.18         2.91 o                         
   4   6   0       1158.92       1112.83         8.67 o                         
   5   6   0       1024.03       1037.07         9.01 o                         
   6   6   0        672.74        664.86         6.47 o                         
   7   6   0        852.55        865.43         7.85 o                         
   8   6   0         11.91          9.47         1.43 o                         
   9   6   0        549.96        575.98         8.10 o                         
  10   6   0        118.25        104.08         4.58 o                         
   1   7   0        360.27        352.73         3.86 o                         
   2   7   0        449.24        434.56         4.33 o                         
   3   7   0       1503.68       1487.83        10.79 o                         
   4   7   0       1529.33       1570.71        11.32 o                         
   5   7   0        760.49        751.33         6.76 o                         
   6   7   0        702.17        684.09         6.93 o                         
   7   7   0         62.07         63.35         2.61 o                         
   8   7   0        692.42        686.34         8.04 o                         
   9   7   0          1.72          2.94         1.56 o                         
   0   8   0       7172.19       7176.39        69.75 o                         
   1   8   0          0.29         -1.04         1.33 o                         
   2   8   0       5972.87       5943.40        36.50 o                         
   3   8   0          2.78          1.39         1.41 o                         
   4   8   0       4512.83       4432.65        28.54 o                         
   5   8   0          2.46          0.62         1.53 o                         
   6   8   0        178.20        175.65         3.93 o                         
   7   8   0          0.01         -1.00         1.00 o                         
   8   8   0          2.16          3.11         1.11 o                         
   9   8   0         10.51          7.37         1.75 o                         
   1   9   0        562.54        554.56         5.73 o                         
   2   9   0         54.40         55.07         2.09 o                         
   3   9   0        426.37        423.13         5.31 o                         
   4   9   0        328.01        301.79         4.53 o                         
   5   9   0         11.33          8.93         1.79 o                         
   6   9   0        388.70        371.76         5.59 o                         
   7   9   0          6.06          0.76         1.20 o                         
   8   9   0        403.44        417.64        10.31 o                         
   0  10   0       1144.09       1089.08        13.25 o                         
   1  10   0        198.58        193.67         3.79 o                         
   2  10   0       2173.02       2109.48        15.63 o                         
   3  10   0        348.60        342.90         5.15 o                         
   4  10   0        434.73        426.89         5.69 o                         
   5  10   0        383.56        379.31         5.56 o                         
   6  10   0        305.11        304.06         5.50 o                         
   7  10   0        246.32        251.08         7.14 o                         
   1  11   0       1107.07       1135.17         9.73 o                         
   2  11   0         13.55         12.66         2.06 o                         
   3  11   0        629.38        639.01         7.32 o                         
   4  11   0         78.64         71.82         2.79 o                         
   5  11   0        434.85        452.01         7.25 o                         
   6  11   0         84.27         78.58         5.13 o                         
   7  11   0         10.21          5.09         1.92 o                         
   0  12   0          4.09          8.07         2.78 o                         
   1  12   0         18.21         19.84         2.13 o                         
   2  12   0         12.29         14.49         2.01 o                         
   3  12   0        140.14        136.95         4.06 o                         
   4  12   0         61.20         58.29         3.22 o                         
   5  12   0        120.07        122.95         4.92 o                         
   1  13   0        414.44        410.23         6.57 o                         
   2  13   0         22.81         20.19         2.12 o                         
   3  13   0        278.76        286.22         6.54 o                         
   4  13   0          9.06          7.18         2.44 o                         
   0  14   0         85.60         98.65         5.86 o                         
   1  14   0          9.71          8.29         2.50 o                         
   2   0   1        306.71        295.09         3.01 o                         
   4   0   1       2303.08       2432.15        18.95 o                         
   5   0   1       9524.91       9566.12        91.63 o                         
   6   0   1        714.00        732.66         6.90 o                         
   7   0   1       5544.73       5563.63        51.70 o                         
   8   0   1          6.73          1.60         1.73 o                         
   9   0   1       2420.39       2428.46        23.56 o                         
  10   0   1         57.53         58.42         2.91 o                         
  11   0   1        378.32        385.35         6.62 o                         
 -11   1   1         41.00         37.23         2.58 o                         
 -10   1   1        169.75        152.73         5.09 o                         
  -9   1   1         21.27         23.23         2.54 o                         
  -8   1   1        342.85        334.68         5.59 o                         
  -7   1   1        631.46        632.26         8.05 o                         
  -6   1   1       1378.77       1382.95        12.11 o                         
  -5   1   1       3089.62       3064.65        21.26 o                         
  -4   1   1       1006.37        977.73         7.06 o                         
   4   1   1       1040.57       1005.39         8.22 o                         
   5   1   1       2881.03       2807.05        21.09 o                         
   6   1   1       1397.05       1401.81        11.70 o                         
   7   1   1        662.80        666.79         7.14 o                         
   8   1   1        349.57        339.67         5.60 o                         
   9   1   1         16.27         17.94         2.30 o                         
  10   1   1        151.09        137.80         4.38 o                         
  11   1   1         34.55         27.46         2.53 o                         
 -11   2   1        234.45        238.04         5.75 o                         
 -10   2   1         23.12         19.85         2.56 o                         
  -9   2   1        887.48        893.10        10.94 o                         
  -8   2   1        219.20        217.94         3.79 o                         
  -7   2   1       2377.87       2367.19        20.56 o                         
  -6   2   1       1350.88       1353.10        10.33 o                         
  -5   2   1       3940.53       4031.41        27.73 o                         
  -4   2   1       4558.42       4485.68        31.37 o                         
  -3   2   1       2135.69       2144.24        15.97 o                         
   3   2   1       2437.11       2455.22        16.17 o                         
   4   2   1       4727.58       4709.46        30.55 o                         
   5   2   1       3934.00       4003.10        28.66 o                         
   6   2   1       1498.45       1501.67        12.03 o                         
   7   2   1       2318.37       2301.02        18.86 o                         
   8   2   1        202.47        190.47         3.82 o                         
   9   2   1        816.75        834.53        11.07 o                         
  10   2   1         26.70         33.42         2.75 o                         
  11   2   1        247.15        256.14         5.45 o                         
 -10   3   1        586.92        593.88         9.27 o                         
  -9   3   1        195.12        209.04         4.49 o                         
  -8   3   1       2037.92       2036.97        18.88 o                         
  -7   3   1        407.19        433.51         4.42 o                         
  -6   3   1       4919.92       4932.92        35.97 o                         
  -5   3   1       1295.65       1296.46         9.74 o                         
  -4   3   1       6656.81       6781.69        54.55 o                         
  -3   3   1        814.52        798.86         6.50 o                         
  -2   3   1       3983.86       3994.20        26.10 o                         
   2   3   1       4029.84       4071.90        26.83 o                         
   3   3   1        857.94        834.96         5.80 o                         
   4   3   1       6876.12       7118.04        50.63 o                         
   5   3   1       1236.65       1233.91         9.05 o                         
   6   3   1       4824.24       4774.35        32.50 o                         
   7   3   1        380.51        399.36         4.28 o                         
   8   3   1       2075.20       2045.75        15.92 o                         
   9   3   1        198.80        207.74         4.14 o                         
  10   3   1        618.22        628.57        10.10 o                         
 -10   4   1          9.95          4.87         1.79 o                         
  -9   4   1         11.27          4.51         1.42 o                         
  -8   4   1         91.43        104.42         2.57 o                         
  -7   4   1        314.55        294.49         3.32 o                         
  -6   4   1        921.02        913.79         8.14 o                         
  -5   4   1        433.38        415.04         3.99 o                         
  -4   4   1       6725.37       6586.37        46.15 o                         
  -3   4   1        544.78        544.50         4.72 o                         
  -1   4   1       1257.63       1247.68         9.34 o                         
   1   4   1       1461.78       1473.87         9.76 o                         
   3   4   1        568.35        577.91         4.68 o                         
   4   4   1       7020.11       6914.01        42.35 o                         
   5   4   1        406.53        379.77         3.74 o                         
   6   4   1        875.77        874.53         7.29 o                         
   7   4   1        311.58        286.98         3.19 o                         
   8   4   1         87.58         97.00         2.49 o                         
   9   4   1         10.92          4.31         1.51 o                         
  10   4   1         10.50          5.56         2.07 o                         
 -10   5   1        520.85        530.17         6.63 o                         
  -9   5   1         31.71         30.92         2.36 o                         
  -8   5   1       1682.91       1697.71        14.88 o                         
  -7   5   1        168.85        165.52         2.83 o                         
  -6   5   1       2562.54       2594.84        18.85 o                         
  -5   5   1        970.64        947.36         8.05 o                         
  -4   5   1       3780.43       3821.46        25.38 o                         
  -3   5   1       1672.46       1665.99        11.49 o                         
  -2   5   1        691.58        707.71         5.45 o                         
  -1   5   1       1292.63       1252.49         8.85 o                         
   0   5   1       3493.23       3717.15        23.36 o                         
   1   5   1       1297.31       1259.62         8.43 o                         
   2   5   1        615.77        625.66         5.34 o                         
   3   5   1       1649.28       1639.99        11.43 o                         
   4   5   1       3751.55       3797.11        24.62 o                         
   5   5   1        949.04        920.52         7.39 o                         
   6   5   1       2651.89       2678.98        17.73 o                         
   7   5   1        177.15        173.40         2.96 o                         
   8   5   1       1632.64       1633.25        16.51 o                         
   9   5   1         29.85         32.65         2.22 o                         
  10   5   1        542.23        565.62         7.21 o                         
 -10   6   1          8.98         13.67         2.79 o                         
  -9   6   1        412.64        413.29         6.98 o                         
  -8   6   1        150.81        150.18         3.74 o                         
  -7   6   1       1189.66       1157.75         9.24 o                         
  -6   6   1        570.92        586.03         5.92 o                         
  -5   6   1       1828.80       1781.29        12.84 o                         
  -4   6   1       1607.67       1617.61        12.33 o                         
  -3   6   1       2799.94       2727.42        18.51 o                         
  -2   6   1       6330.44       6329.35        37.95 o                         
  -1   6   1       1423.91       1471.77         9.96 o                         
   0   6   1       5380.08       5260.75        31.93 o                         
   1   6   1       1278.06       1316.85        10.05 o                         
   2   6   1       5958.44       5957.23        36.98 o                         
   3   6   1       2865.38       2809.00        18.16 o                         
   4   6   1       1552.88       1559.12        11.81 o                         
   5   6   1       1850.85       1805.86        13.19 o                         
   6   6   1        528.60        544.13         6.19 o                         
   7   6   1       1107.57       1077.76        10.30 o                         
   8   6   1        141.42        138.47         3.13 o                         
   9   6   1        413.00        404.70         5.16 o                         
  10   6   1          8.75          8.76         1.68 o                         
  -9   7   1         30.29         30.74         2.08 o                         
  -8   7   1         97.32        105.32         3.12 o                         
  -7   7   1        220.20        223.06         5.05 o                         
  -6   7   1        302.89        300.12         4.27 o                         
  -5   7   1       1146.35       1139.22        10.05 o                         
  -4   7   1        363.38        357.03         4.11 o                         
  -3   7   1       1808.69       1761.58        12.03 o                         
  -2   7   1       2515.01       2562.94        16.55 o                         
  -1   7   1       3745.05       3685.11        23.87 o                         
   0   7   1       2165.41       2302.04        15.15 o                         
   1   7   1       4003.13       3969.73        24.58 o                         
   2   7   1       2474.62       2523.51        16.93 o                         
   3   7   1       1778.77       1731.24        12.70 o                         
   4   7   1        349.78        340.02         4.03 o                         
   5   7   1       1244.32       1241.73         9.32 o                         
   6   7   1        290.43        286.65         3.92 o                         
   7   7   1        219.62        231.59         4.52 o                         
   8   7   1         93.48         95.31         3.49 o                         
   9   7   1         31.12         29.01         2.13 o                         
  -9   8   1        452.36        463.11         7.38 o                         
  -8   8   1         61.59         66.08         3.01 o                         
  -7   8   1       1197.06       1218.37        12.17 o                         
  -6   8   1         91.74         88.05         3.65 o                         
  -5   8   1       1934.61       1936.24        15.64 o                         
  -4   8   1          2.93          1.66         1.51 o                         
  -3   8   1       1902.36       1890.39        13.45 o                         
  -2   8   1        506.08        510.22         5.08 o                         
  -1   8   1        250.44        251.47         3.64 o                         
   0   8   1         41.40         31.22         1.80 o                         
   1   8   1        271.48        265.66         3.68 o                         
   2   8   1        517.57        522.98         5.33 o                         
   3   8   1       1989.27       1973.88        14.11 o                         
   4   8   1          9.07          3.99         1.54 o                         
   5   8   1       1908.43       1925.81        15.14 o                         
   6   8   1         81.32         81.61         2.69 o                         
   7   8   1       1190.69       1191.74        10.92 o                         
   8   8   1         55.06         55.91         2.90 o                         
   9   8   1        447.46        451.59         8.24 o                         
  -8   9   1         53.01         47.82         3.54 o                         
  -7   9   1        115.53        133.33         4.56 o                         
  -6   9   1        361.88        346.72         5.90 o                         
  -5   9   1        557.23        568.80         6.66 o                         
  -4   9   1        596.17        585.42         6.66 o                         
  -3   9   1       1453.17       1469.38        11.78 o                         
  -2   9   1        196.78        185.10         3.38 o                         
  -1   9   1       2036.59       2007.57        13.98 o                         
   0   9   1        379.61        377.04         4.59 o                         
   1   9   1       2031.35       1983.92        14.02 o                         
   2   9   1        229.60        218.72         3.63 o                         
   3   9   1       1554.49       1572.99        12.69 o                         
   4   9   1        631.30        626.10         7.56 o                         
   5   9   1        501.32        510.41         6.48 o                         
   6   9   1        365.89        346.58         5.08 o                         
   7   9   1        123.32        129.93         4.22 o                         
   8   9   1         49.42         46.02         4.84 o                         
  -7  10   1        212.16        214.63         6.74 o                         
  -6  10   1        110.17        106.26         3.80 o                         
  -5  10   1        273.75        276.49         5.49 o                         
  -4  10   1        284.48        280.12         4.56 o                         
  -3  10   1        177.31        175.04         3.47 o                         
  -2  10   1        995.13        990.76         9.57 o                         
  -1  10   1        106.46        106.36         3.08 o                         
   0  10   1       1142.57       1162.31         9.77 o                         
   1  10   1        102.31        100.12         2.79 o                         
   2  10   1       1011.33       1009.62         8.76 o                         
   3  10   1        162.17        151.26         3.94 o                         
   4  10   1        293.05        289.69         4.85 o                         
   5  10   1        288.80        290.42         4.93 o                         
   6  10   1        114.30        106.58         3.66 o                         
   7  10   1        226.18        225.43         7.57 o                         
  -7  11   1         41.14         42.93         3.45 o                         
  -6  11   1        259.82        249.75         8.40 o                         
  -5  11   1        133.46        134.18         4.49 o                         
  -4  11   1        372.09        354.02         5.10 o                         
  -3  11   1        251.82        230.81         4.08 o                         
  -2  11   1        238.72        229.62         4.18 o                         
  -1  11   1        384.66        371.08         5.39 o                         
   0  11   1         80.82         63.88         2.60 o                         
   1  11   1        380.95        373.79         5.23 o                         
   2  11   1        223.08        209.45         4.11 o                         
   3  11   1        234.05        209.43         4.56 o                         
   4  11   1        374.50        364.80         5.46 o                         
   5  11   1        142.42        140.35         4.03 o                         
   6  11   1        252.27        246.64         6.53 o                         
   7  11   1         40.88         46.01         4.01 o                         
  -5  12   1         33.84         28.63         3.35 o                         
  -4  12   1        192.54        201.77         5.64 o                         
  -3  12   1        228.30        225.24         4.98 o                         
  -2  12   1        385.72        394.16         5.76 o                         
  -1  12   1         53.22         48.23         2.79 o                         
   0  12   1        722.25        735.15         7.71 o                         
   1  12   1         51.75         46.10         2.59 o                         
   2  12   1        388.28        396.80         6.29 o                         
   3  12   1        226.60        217.34         4.87 o                         
   4  12   1        197.80        205.21         5.19 o                         
   5  12   1         30.62         30.15         2.96 o                         
  -4  13   1        185.11        193.10         5.86 o                         
  -3  13   1         58.33         61.58         3.47 o                         
  -2  13   1         60.21         52.95         3.09 o                         
  -1  13   1         44.99         53.76         2.92 o                         
   0  13   1         42.33         44.81         2.87 o                         
   1  13   1         48.88         50.61         2.94 o                         
   2  13   1         64.27         60.93         3.53 o                         
   3  13   1         53.93         56.11         3.64 o                         
   4  13   1        170.44        181.56         5.80 o                         
  -1  14   1         45.68         42.40         3.06 o                         
   0  14   1         99.61        101.45         4.26 o                         
   1  14   1         48.14         44.48         3.58 o                         
   1   0   2        918.47       1049.99         9.58 o                         
   4   0   2       7479.92       7334.44        81.16 o                         
   5   0   2       2690.33       2674.86        21.13 o                         
   6   0   2       1279.45       1282.20        11.06 o                         
   7   0   2        108.98        108.50         2.55 o                         
   8   0   2         58.61         52.04         1.88 o                         
   9   0   2         10.49          9.89         2.13 o                         
  10   0   2          2.16         -1.37         1.66 o                         
  11   0   2          8.20          6.39         1.90 o                         
 -11   1   2        190.96        195.91         5.09 o                         
 -10   1   2        469.91        474.58         6.77 o                         
  -9   1   2        663.48        684.02         8.79 o                         
  -8   1   2       1556.78       1537.57        13.87 o                         
  -7   1   2       2034.21       2070.15        18.04 o                         
  -6   1   2       3072.88       3129.63        24.16 o                         
  -5   1   2       4363.98       4483.04        29.87 o                         
  -4   1   2       4840.61       4924.94        32.83 o                         
  -2   1   2       2446.87       2516.27        17.94 o                         
   0   1   2         50.61         66.91         0.96 o                         
   2   1   2       2453.95       2509.63        16.27 o                         
   4   1   2       4631.30       4679.23        34.91 o                         
   5   1   2       4343.11       4417.26        35.31 o                         
   6   1   2       3215.59       3262.07        25.24 o                         
   7   1   2       1928.66       1949.06        15.89 o                         
   8   1   2       1603.59       1584.77        12.95 o                         
   9   1   2        696.55        725.35        10.98 o                         
  10   1   2        464.39        458.91         7.35 o                         
  11   1   2        196.03        201.01         4.85 o                         
 -11   2   2        128.52        124.74         4.92 o                         
 -10   2   2        122.78        118.73         4.77 o                         
  -9   2   2        729.19        712.83         9.17 o                         
  -8   2   2       1271.16       1248.97        11.75 o                         
  -7   2   2       1438.45       1421.56        12.21 o                         
  -6   2   2       1554.36       1571.37        12.54 o                         
  -5   2   2       1283.76       1207.95         9.56 o                         
  -4   2   2       4907.63       4976.97        34.26 o                         
  -3   2   2       2051.42       2048.82        13.55 o                         
  -1   2   2       1066.36       1069.45         7.29 o                         
   1   2   2       1143.47       1170.28         7.52 o                         
   3   2   2       1988.43       1994.74        13.86 o                         
   4   2   2       4961.43       5054.17        34.23 o                         
   5   2   2       1331.83       1262.40        10.39 o                         
   6   2   2       1645.41       1670.52        13.98 o                         
   7   2   2       1415.13       1409.91        11.70 o                         
   8   2   2       1271.31       1246.62        11.28 o                         
   9   2   2        733.04        724.86         8.28 o                         
  10   2   2        130.28        122.40         3.85 o                         
  11   2   2        128.47        123.52         4.43 o                         
 -10   3   2        101.91        103.65         3.82 o                         
  -9   3   2        162.58        166.07         4.13 o                         
  -8   3   2        358.75        352.69         4.26 o                         
  -7   3   2        794.70        798.53         6.98 o                         
  -6   3   2        799.97        792.99         7.21 o                         
  -5   3   2       3031.77       3032.12        20.68 o                         
  -4   3   2       3042.83       2993.07        20.05 o                         
   4   3   2       3132.12       3088.21        20.09 o                         
   5   3   2       2977.19       2979.64        19.42 o                         
   6   3   2        782.87        772.47         7.17 o                         
   7   3   2        764.78        761.72         7.16 o                         
   8   3   2        372.07        365.06         4.13 o                         
   9   3   2        158.70        149.74         3.91 o                         
  10   3   2        102.23        104.70         3.15 o                         
 -10   4   2        311.60        315.27         5.67 o                         
  -9   4   2        695.24        702.93         8.69 o                         
  -8   4   2        761.42        753.72         7.02 o                         
  -7   4   2       1634.50       1627.78        13.27 o                         
  -6   4   2       1539.95       1564.94        11.22 o                         
  -5   4   2       2931.98       2983.39        19.77 o                         
  -4   4   2       1020.66       1025.37         8.57 o                         
  -3   4   2       1098.55       1106.80         8.47 o                         
  -2   4   2       1380.94       1403.39         9.21 o                         
  -1   4   2       3909.33       4160.55        27.29 o                         
   0   4   2        328.19        371.51         3.39 o                         
   1   4   2       3973.17       4210.57        25.37 o                         
   2   4   2       1350.06       1373.91         9.13 o                         
   3   4   2       1170.03       1192.88         8.51 o                         
   4   4   2       1030.99       1037.96         7.84 o                         
   5   4   2       2853.92       2884.22        20.34 o                         
   6   4   2       1491.03       1504.06        11.10 o                         
   7   4   2       1663.22       1646.46        13.06 o                         
   8   4   2        730.00        722.80         7.09 o                         
   9   4   2        694.34        688.33         6.66 o                         
  10   4   2        305.71        313.85         6.31 o                         
 -10   5   2         25.18         24.81         2.08 o                         
  -9   5   2         61.04         48.80         2.41 o                         
  -8   5   2        455.58        431.00         6.03 o                         
  -7   5   2        539.61        541.73         5.23 o                         
  -6   5   2        690.61        689.25         6.40 o                         
  -5   5   2       2315.03       2269.49        17.12 o                         
  -4   5   2       1924.61       1887.76        13.65 o                         
  -3   5   2       4188.85       4204.05        28.40 o                         
  -2   5   2       2626.51       2619.69        17.99 o                         
  -1   5   2       6566.59       6502.80        42.18 o                         
   0   5   2       3486.90       3477.02        21.43 o                         
   1   5   2       6634.51       6536.06        41.05 o                         
   2   5   2       2839.28       2844.48        17.58 o                         
   3   5   2       4395.57       4414.31        29.30 o                         
   4   5   2       1863.49       1829.36        12.87 o                         
   5   5   2       2377.56       2317.72        16.00 o                         
   6   5   2        734.88        744.66         6.40 o                         
   7   5   2        581.95        577.61         5.23 o                         
   8   5   2        438.69        413.02         4.82 o                         
   9   5   2         69.72         60.32         2.21 o                         
  10   5   2         24.53         22.78         2.19 o                         
 -10   6   2        145.18        163.43         5.37 o                         
  -9   6   2        188.30        196.97         4.35 o                         
  -8   6   2        200.06        211.73         4.14 o                         
  -7   6   2        655.94        662.71         7.38 o                         
  -6   6   2        556.44        556.65         5.93 o                         
  -5   6   2       1039.80       1035.67         8.67 o                         
  -4   6   2       2812.39       2849.53        20.79 o                         
  -3   6   2       1858.59       1852.71        12.71 o                         
  -2   6   2       5381.98       5328.62        33.76 o                         
   0   6   2       2091.67       2060.44        13.62 o                         
   1   6   2        230.61        205.48         2.79 o                         
   2   6   2       5290.60       5233.08        31.95 o                         
   3   6   2       1890.83       1892.33        13.17 o                         
   4   6   2       2785.42       2777.44        18.38 o                         
   5   6   2       1024.75       1024.80         8.37 o                         
   6   6   2        494.60        491.32         6.21 o                         
   7   6   2        715.75        731.89         6.60 o                         
   8   6   2        192.32        203.92         3.60 o                         
   9   6   2        183.12        186.55         4.17 o                         
  10   6   2        153.08        166.41         7.56 o                         
  -9   7   2        265.01        264.37         6.19 o                         
  -8   7   2        444.18        445.60         5.84 o                         
  -7   7   2        965.01        937.64         9.92 o                         
  -6   7   2       1267.21       1272.18        11.06 o                         
  -5   7   2       1352.62       1350.56        12.03 o                         
  -4   7   2       1133.29       1107.23         8.96 o                         
  -3   7   2        630.91        636.65         5.64 o                         
  -2   7   2        183.69        175.52         5.98 o                         
  -1   7   2       1152.11       1194.34         9.09 o                         
   0   7   2        634.73        576.90         5.37 o                         
   1   7   2       1085.21       1120.61         8.32 o                         
   2   7   2        127.53        129.51         2.46 o                         
   3   7   2        616.30        618.00         5.75 o                         
   4   7   2       1091.59       1058.64         8.60 o                         
   5   7   2       1448.52       1449.74        11.49 o                         
   6   7   2       1238.62       1238.22        11.47 o                         
   7   7   2        969.69        937.36        10.01 o                         
   8   7   2        462.71        453.44         6.64 o                         
   9   7   2        261.47        259.42         6.25 o                         
  -9   8   2          5.59          7.03         1.72 o                         
  -8   8   2         47.06         44.05         2.69 o                         
  -7   8   2        248.87        247.21         4.93 o                         
  -6   8   2        736.40        727.37         8.60 o                         
  -5   8   2        198.09        192.57         3.79 o                         
  -4   8   2        839.66        848.12         7.57 o                         
  -3   8   2        889.75        876.05         7.43 o                         
  -2   8   2       2968.29       2944.55        20.43 o                         
  -1   8   2       2375.97       2289.58        15.64 o                         
   0   8   2       4387.07       4383.14        27.51 o                         
   1   8   2       2313.64       2244.08        15.42 o                         
   2   8   2       3034.97       3014.85        19.93 o                         
   3   8   2        881.46        872.80         7.72 o                         
   4   8   2        830.23        816.78         7.51 o                         
   5   8   2        232.06        227.81         4.36 o                         
   6   8   2        716.12        720.76         8.32 o                         
   7   8   2        246.63        248.43         4.36 o                         
   8   8   2         46.06         44.85         3.08 o                         
   9   8   2          6.31          5.48         2.27 o                         
  -8   9   2        208.53        204.71         5.99 o                         
  -7   9   2        243.07        242.61         5.44 o                         
  -6   9   2        519.89        509.43         7.10 o                         
  -5   9   2        366.16        353.09         5.32 o                         
  -4   9   2        426.87        418.61         5.79 o                         
  -3   9   2        367.64        337.00         4.48 o                         
  -2   9   2        413.47        414.01         5.33 o                         
  -1   9   2        659.32        665.80         6.42 o                         
   0   9   2        135.47        124.20         3.12 o                         
   1   9   2        654.46        664.43         6.26 o                         
   2   9   2        467.88        461.70         5.07 o                         
   3   9   2        322.77        292.75         4.66 o                         
   4   9   2        445.46        445.58         5.73 o                         
   5   9   2        350.69        335.68         5.05 o                         
   6   9   2        520.34        514.13         6.49 o                         
   7   9   2        229.25        225.33         4.87 o                         
   8   9   2        207.40        200.92         8.07 o                         
  -7  10   2        204.25        209.24         7.31 o                         
  -6  10   2        191.58        197.42         5.93 o                         
  -5  10   2        249.37        237.29         5.55 o                         
  -4  10   2        501.88        502.81         6.27 o                         
  -3  10   2        106.70        102.85         3.03 o                         
  -2  10   2        202.01        199.27         4.00 o                         
  -1  10   2        193.88        191.46         3.89 o                         
   0  10   2       1275.38       1276.85        10.35 o                         
   1  10   2        221.45        214.54         3.83 o                         
   2  10   2        226.60        220.37         3.93 o                         
   3  10   2        101.59         98.88         3.16 o                         
   4  10   2        521.03        513.54         6.15 o                         
   5  10   2        232.40        225.59         4.45 o                         
   6  10   2        201.96        201.16         4.87 o                         
   7  10   2        208.27        200.89         6.08 o                         
  -6  11   2         40.84         42.46         4.36 o                         
  -5  11   2         63.16         62.54         3.41 o                         
  -4  11   2        198.79        203.17         4.49 o                         
  -3  11   2        884.59        892.90         8.40 o                         
  -2  11   2        343.41        331.54         4.93 o                         
  -1  11   2        758.95        771.82         8.07 o                         
   0  11   2        451.46        426.76         5.68 o                         
   1  11   2        745.12        774.39         7.77 o                         
   2  11   2        349.39        345.20         5.13 o                         
   3  11   2        836.14        841.68         9.09 o                         
   4  11   2        189.40        187.49         4.42 o                         
   5  11   2         64.64         63.30         3.27 o                         
   6  11   2         41.21         38.33         4.01 o                         
  -5  12   2        257.44        253.92         8.63 o                         
  -4  12   2         37.24         33.60         3.03 o                         
  -3  12   2        114.00        110.08         3.60 o                         
  -2  12   2         10.72          6.50         1.89 o                         
  -1  12   2          3.42          2.32         2.00 o                         
   0  12   2         10.35         11.11         2.11 o                         
   1  12   2          3.23          0.23         1.82 o                         
   2  12   2          6.49          3.22         1.99 o                         
   3  12   2        110.84        104.92         3.75 o                         
   4  12   2         49.21         48.20         3.06 o                         
   5  12   2        253.60        256.83         6.73 o                         
  -4  13   2         58.11         50.97         3.69 o                         
  -3  13   2        281.49        279.38         6.80 o                         
  -2  13   2        194.54        181.54         4.70 o                         
  -1  13   2        247.13        259.54         5.20 o                         
   0  13   2        267.96        259.63         5.20 o                         
   1  13   2        245.61        251.72         5.22 o                         
   2  13   2        202.43        189.62         5.71 o                         
   3  13   2        303.18        298.25         6.38 o                         
   4  13   2         60.07         53.31         3.49 o                         
  -1  14   2          3.31          2.19         2.28 o                         
   0  14   2        189.46        217.69         6.51 o                         
   1  14   2          3.89          7.13         2.64 o                         
   1   0   3        363.26        364.54         2.68 o                         
   2   0   3       2299.39       2365.79        15.44 o                         
   3   0   3        753.00        732.53         5.66 o                         
   4   0   3       3338.87       3377.75        22.05 o                         
   5   0   3       2740.53       2686.48        20.48 o                         
   6   0   3       2225.29       2175.57        17.09 o                         
   7   0   3        255.46        240.82         3.39 o                         
   8   0   3       2231.11       2220.42        17.28 o                         
   9   0   3        214.66        217.01         3.36 o                         
  10   0   3        680.68        703.07         9.86 o                         
  11   0   3        181.25        181.30         4.31 o                         
 -11   1   3         95.81         92.83         4.82 o                         
 -10   1   3         10.30          5.74         1.78 o                         
  -9   1   3        190.60        189.90         3.44 o                         
  -8   1   3        298.68        287.30         4.32 o                         
  -7   1   3        497.77        487.21         5.01 o                         
  -6   1   3       1936.00       1932.35        14.65 o                         
  -5   1   3       1373.54       1359.22         9.53 o                         
  -4   1   3       8996.39       9141.56       175.18 o                         
  -3   1   3       4797.08       4722.13        32.13 o                         
   3   1   3       4701.42       4673.06        37.05 o                         
   4   1   3       8939.85       9052.75       247.80 o                         
   5   1   3       1322.06       1300.14        10.20 o                         
   6   1   3       1883.41       1865.10        14.66 o                         
   7   1   3        448.81        440.59         5.17 o                         
   8   1   3        289.22        280.04         3.75 o                         
   9   1   3        182.76        184.93         3.15 o                         
  10   1   3          7.62          6.23         1.85 o                         
  11   1   3        106.56        107.14         4.38 o                         
 -10   2   3        271.65        279.32         4.73 o                         
  -9   2   3        171.17        168.04         4.01 o                         
  -8   2   3        540.42        554.10         6.49 o                         
  -7   2   3        659.84        667.07         6.56 o                         
  -6   2   3       1946.82       1943.13        14.70 o                         
  -5   2   3       1503.29       1476.82        11.03 o                         
  -4   2   3       1188.28       1155.75         8.90 o                         
  -3   2   3       7479.08       7311.54        90.03 o                         
  -2   2   3       1821.25       1875.77        12.53 o                         
   2   2   3       1692.33       1729.25        12.16 o                         
   3   2   3       7534.83       7495.20        81.99 o                         
   4   2   3       1192.98       1168.64         9.38 o                         
   5   2   3       1427.14       1391.81        12.51 o                         
   6   2   3       2035.28       2034.92        17.72 o                         
   7   2   3        668.83        663.78         7.42 o                         
   8   2   3        607.01        615.20         6.72 o                         
   9   2   3        174.01        162.29         3.87 o                         
  10   2   3        263.81        267.28         5.50 o                         
 -10   3   3        210.34        210.89         5.12 o                         
  -9   3   3        721.93        736.46         9.62 o                         
  -8   3   3        756.18        737.62         6.98 o                         
  -7   3   3       1797.53       1812.11        14.00 o                         
  -6   3   3       1216.47       1224.46        10.04 o                         
  -5   3   3       2829.35       2841.32        20.37 o                         
  -4   3   3       2006.80       1955.68        14.49 o                         
  -3   3   3       2552.89       2622.78        17.41 o                         
  -2   3   3       4796.44       4809.11        30.87 o                         
  -1   3   3       1400.42       1472.23         9.36 o                         
   0   3   3       4927.00       4804.81        35.17 o                         
   1   3   3       1266.23       1327.05         9.02 o                         
   2   3   3       4635.79       4678.50        30.64 o                         
   3   3   3       2506.05       2585.50        16.93 o                         
   4   3   3       1932.94       1863.13        13.57 o                         
   5   3   3       2672.45       2665.32        18.99 o                         
   6   3   3       1288.22       1294.26        11.08 o                         
   7   3   3       1847.38       1849.75        15.52 o                         
   8   3   3        747.69        730.68         8.01 o                         
   9   3   3        724.49        722.25         7.79 o                         
  10   3   3        207.89        202.93         4.23 o                         
 -10   4   3         11.23          9.22         2.06 o                         
  -9   4   3         12.50         12.61         1.71 o                         
  -8   4   3        135.23        115.37         3.71 o                         
  -7   4   3        218.83        211.05         3.59 o                         
  -6   4   3        581.26        554.15         5.69 o                         
  -5   4   3       2293.37       2368.30        17.76 o                         
  -4   4   3        952.10        939.83         7.66 o                         
  -3   4   3       9637.30       9534.64        77.23 o                         
  -2   4   3       7175.65       7266.95        54.79 o                         
   0   4   3       4689.52       4770.93        28.71 o                         
   2   4   3       7212.97       7206.17        56.99 o                         
   3   4   3       9430.40       9299.43        85.27 o                         
   4   4   3        931.75        919.37         7.51 o                         
   5   4   3       2256.55       2321.53        16.70 o                         
   6   4   3        587.85        570.13         5.26 o                         
   7   4   3        250.06        248.42         4.49 o                         
   8   4   3        133.76        117.49         2.87 o                         
   9   4   3         12.44         14.83         1.49 o                         
  10   4   3         10.39          7.84         1.94 o                         
 -10   5   3        158.69        157.47         4.38 o                         
  -9   5   3        567.68        573.26         7.30 o                         
  -8   5   3        226.95        244.91         4.77 o                         
  -7   5   3       1113.80       1127.38         9.29 o                         
  -6   5   3        961.28        957.03         8.94 o                         
  -5   5   3       2092.27       2053.47        16.20 o                         
  -4   5   3       1668.59       1661.41        12.00 o                         
  -3   5   3       1143.95       1096.29         7.90 o                         
  -2   5   3       2328.38       2352.75        15.78 o                         
  -1   5   3        816.67        848.18         7.19 o                         
   0   5   3       2287.81       2341.42        15.76 o                         
   1   5   3        842.38        872.50         6.43 o                         
   2   5   3       2315.20       2333.16        14.96 o                         
   3   5   3       1040.22        973.27         8.24 o                         
   4   5   3       1660.57       1643.18        12.40 o                         
   5   5   3       2134.14       2124.80        15.34 o                         
   6   5   3        896.57        883.63         8.01 o                         
   7   5   3       1107.04       1119.76         9.75 o                         
   8   5   3        234.26        240.73         4.57 o                         
   9   5   3        587.10        583.36         6.21 o                         
  10   5   3        154.88        151.92         5.78 o                         
 -10   6   3        138.46        147.67         5.14 o                         
  -9   6   3         20.72         16.89         2.10 o                         
  -8   6   3        317.08        318.58         5.07 o                         
  -7   6   3        800.73        807.34         9.20 o                         
  -6   6   3        410.98        409.29         4.85 o                         
  -5   6   3       2007.21       2065.82        15.41 o                         
  -4   6   3       1625.12       1611.74        11.82 o                         
  -3   6   3       3327.57       3360.66        22.31 o                         
  -2   6   3       1571.19       1573.17        11.87 o                         
  -1   6   3       4733.45       4765.28        31.07 o                         
   0   6   3        512.44        525.55         4.60 o                         
   1   6   3       4826.57       4878.15        29.55 o                         
   2   6   3       1718.82       1751.07        10.87 o                         
   3   6   3       3386.31       3402.08        22.41 o                         
   4   6   3       1493.23       1490.92        11.85 o                         
   5   6   3       2046.81       2091.18        15.46 o                         
   6   6   3        426.30        424.99         5.47 o                         
   7   6   3        828.56        827.20         8.14 o                         
   8   6   3        334.48        323.74         5.32 o                         
   9   6   3         23.36         23.39         2.03 o                         
  10   6   3        134.67        132.45         5.58 o                         
  -9   7   3          8.68          9.97         3.12 o                         
  -8   7   3         66.10         68.30         2.71 o                         
  -7   7   3        100.97        107.70         3.86 o                         
  -6   7   3        244.98        243.25         4.43 o                         
  -5   7   3        756.10        751.34         7.64 o                         
  -4   7   3       1277.60       1236.38        10.13 o                         
  -3   7   3       2113.76       2159.72        15.27 o                         
  -2   7   3       2998.91       2966.43        21.66 o                         
  -1   7   3       3652.52       3763.04        24.20 o                         
   0   7   3       8226.20       8129.87        48.87 o                         
   1   7   3       3595.87       3737.10        23.07 o                         
   2   7   3       3075.35       3052.54        19.06 o                         
   3   7   3       2153.91       2191.68        15.14 o                         
   4   7   3       1241.61       1195.91         9.83 o                         
   5   7   3        769.84        770.18         7.75 o                         
   6   7   3        256.00        256.73         4.32 o                         
   7   7   3        108.46        114.17         3.70 o                         
   8   7   3         67.35         68.63         2.63 o                         
   9   7   3          9.20         11.14         2.72 o                         
  -9   8   3        182.62        189.10         5.53 o                         
  -8   8   3        465.29        472.16         7.24 o                         
  -7   8   3        177.92        177.55         4.72 o                         
  -6   8   3        731.66        714.02         9.11 o                         
  -5   8   3        102.18        105.33         3.04 o                         
  -4   8   3        868.48        848.26         7.96 o                         
  -3   8   3        192.03        196.54         3.36 o                         
  -2   8   3         33.72         28.66         1.90 o                         
  -1   8   3        199.29        189.71         3.40 o                         
   0   8   3         43.57         41.86         2.31 o                         
   1   8   3        205.68        193.01         3.35 o                         
   2   8   3         19.85         15.14         1.38 o                         
   3   8   3        148.58        146.09         3.06 o                         
   4   8   3        795.10        767.63         7.61 o                         
   5   8   3        120.59        118.10         3.03 o                         
   6   8   3        736.69        711.28         8.19 o                         
   7   8   3        180.69        185.46         4.12 o                         
   8   8   3        502.13        497.96         7.17 o                         
   9   8   3        184.63        197.19         6.61 o                         
  -8   9   3         85.20         86.07         4.18 o                         
  -7   9   3         93.43         87.74         3.81 o                         
  -6   9   3        213.88        221.82         5.52 o                         
  -5   9   3        445.73        446.07         6.43 o                         
  -4   9   3       1070.18       1065.80         9.91 o                         
  -3   9   3       1284.10       1286.55        10.89 o                         
  -2   9   3       3056.23       3003.01        21.83 o                         
  -1   9   3       1232.33       1268.79        10.42 o                         
   0   9   3       1671.71       1605.70        11.50 o                         
   1   9   3       1219.32       1259.19         9.55 o                         
   2   9   3       2903.90       2882.81        19.36 o                         
   3   9   3       1243.78       1248.88        10.50 o                         
   4   9   3       1004.88       1002.78         9.49 o                         
   5   9   3        470.36        462.81         6.10 o                         
   6   9   3        229.54        231.95         4.48 o                         
   7   9   3         82.39         84.45         3.43 o                         
   8   9   3         78.71         83.92         3.84 o                         
  -7  10   3         67.48         66.98         4.99 o                         
  -6  10   3        169.55        165.69         5.58 o                         
  -5  10   3        366.76        363.05         5.63 o                         
  -4  10   3        367.33        374.77         5.50 o                         
  -3  10   3        544.27        555.56         7.03 o                         
  -2  10   3         49.16         48.57         2.45 o                         
  -1  10   3        821.62        827.59         8.05 o                         
   0  10   3         88.93        105.48         2.94 o                         
   1  10   3        797.23        806.10         7.45 o                         
   2  10   3         37.70         42.66         2.06 o                         
   3  10   3        560.26        575.63         6.41 o                         
   4  10   3        371.52        365.97         5.42 o                         
   5  10   3        342.67        344.63         5.81 o                         
   6  10   3        163.06        153.99         4.74 o                         
   7  10   3         59.19         56.55         4.33 o                         
  -6  11   3        336.82        337.92         8.18 o                         
  -5  11   3        131.07        125.35         5.24 o                         
  -4  11   3        415.01        416.86         6.04 o                         
  -3  11   3        228.78        215.56         4.54 o                         
  -2  11   3        248.65        237.95         4.56 o                         
  -1  11   3         29.42         28.58         2.31 o                         
   0  11   3         81.89         75.90         3.47 o                         
   1  11   3         37.24         34.15         2.34 o                         
   2  11   3        254.27        239.27         4.47 o                         
   3  11   3        245.24        228.46         4.58 o                         
   4  11   3        443.38        437.24         6.22 o                         
   5  11   3        121.97        111.70         3.90 o                         
   6  11   3        342.13        359.42         9.64 o                         
  -5  12   3         55.43         53.83         4.64 o                         
  -4  12   3        221.44        235.17         5.83 o                         
  -3  12   3        135.72        142.23         4.37 o                         
  -2  12   3        430.43        441.60         6.02 o                         
  -1  12   3        732.71        723.03         8.40 o                         
   0  12   3        303.69        311.62         5.31 o                         
   1  12   3        738.25        733.53         7.79 o                         
   2  12   3        422.75        434.20         6.40 o                         
   3  12   3        138.75        147.92         4.50 o                         
   4  12   3        212.46        222.59         5.60 o                         
   5  12   3         57.09         58.87         3.88 o                         
  -4  13   3         23.56         23.45         3.17 o                         
  -3  13   3         15.46         17.93         3.17 o                         
  -2  13   3         77.17         76.22         3.32 o                         
  -1  13   3         27.23         25.54         2.69 o                         
   0  13   3         16.02         25.63         2.46 o                         
   1  13   3         22.37         24.86         2.48 o                         
   2  13   3         68.39         68.13         3.63 o                         
   3  13   3         22.27         26.08         2.76 o                         
   4  13   3         17.03         17.21         2.85 o                         
   0   0   4        261.31        298.28         3.69 o                         
   2   0   4         23.91         38.40         1.24 o                         
   3   0   4       7144.32       6981.59        94.69 o                         
   4   0   4        431.08        435.69         3.86 o                         
   5   0   4       5445.17       5436.27        35.11 o                         
   6   0   4         88.98         74.06         2.20 o                         
   7   0   4       2231.61       2233.16        17.14 o                         
   8   0   4         58.54         55.46         2.07 o                         
   9   0   4         22.28         26.99         1.67 o                         
  10   0   4         11.70          8.13         1.73 o                         
 -10   1   4         70.00         60.93         2.79 o                         
  -9   1   4       1091.92       1097.56        10.98 o                         
  -8   1   4        422.53        398.90         4.96 o                         
  -7   1   4       2588.06       2597.85        19.84 o                         
  -6   1   4       1232.09       1223.71         9.55 o                         
  -5   1   4       3531.32       3601.21        23.26 o                         
  -4   1   4        633.97        621.38         5.71 o                         
  -3   1   4       6117.64       6316.36        52.40 o                         
  -2   1   4       2858.67       2859.71        20.12 o                         
  -1   1   4       2102.66       2110.17        13.00 o                         
   0   1   4       4148.03       4137.85        30.27 o                         
   1   1   4       2177.97       2202.54        13.95 o                         
   2   1   4       2912.76       2913.80        18.95 o                         
   3   1   4       6251.50       6454.58        52.36 o                         
   4   1   4        756.70        764.02         6.04 o                         
   5   1   4       3394.52       3450.22        25.35 o                         
   6   1   4       1288.59       1277.82        10.12 o                         
   7   1   4       2615.15       2640.12        21.52 o                         
   8   1   4        418.61        399.53         5.42 o                         
   9   1   4       1092.09       1093.88        11.86 o                         
  10   1   4         73.45         67.29         3.85 o                         
 -10   2   4        523.24        539.43         7.32 o                         
  -9   2   4         77.29         72.63         3.34 o                         
  -8   2   4        722.09        722.02         7.67 o                         
  -7   2   4        361.83        356.72         4.07 o                         
  -6   2   4       3057.64       3056.88        22.85 o                         
  -5   2   4       1972.25       1986.31        14.17 o                         
  -4   2   4       3495.25       3491.20        23.40 o                         
  -3   2   4       8292.05       8249.45        92.06 o                         
  -2   2   4       1062.95       1084.11         8.01 o                         
   0   2   4        234.12        225.68         2.28 o                         
   2   2   4       1012.96       1031.12         7.64 o                         
   3   2   4       8500.41       8748.73       223.36 o                         
   4   2   4       3599.84       3615.91        24.06 o                         
   5   2   4       1935.11       1938.92        15.27 o                         
   6   2   4       3051.87       3080.61        27.90 o                         
   7   2   4        386.81        391.88         4.63 o                         
   8   2   4        719.01        709.46         8.54 o                         
   9   2   4         75.06         72.85         3.09 o                         
  10   2   4        516.33        541.96         8.29 o                         
 -10   3   4         30.92         33.06         2.47 o                         
  -9   3   4        285.93        313.21         5.58 o                         
  -8   3   4        107.01        107.16         2.57 o                         
  -7   3   4        348.73        349.42         4.43 o                         
  -6   3   4       1003.63        992.04         8.37 o                         
  -5   3   4        657.15        639.55         5.55 o                         
  -4   3   4       5681.60       5664.72        38.06 o                         
  -3   3   4        493.57        460.22         4.30 o                         
  -2   3   4       7987.69       7656.53        78.98 o                         
  -1   3   4       1162.02       1173.71         8.03 o                         
   1   3   4       1181.62       1214.35         8.30 o                         
   2   3   4       7998.22       7723.53        93.35 o                         
   3   3   4        543.51        516.95         4.45 o                         
   4   3   4       5772.95       5724.77        38.05 o                         
   5   3   4        607.84        585.08         6.04 o                         
   6   3   4        954.06        940.40         8.39 o                         
   7   3   4        305.93        306.06         4.31 o                         
   8   3   4        104.96        105.81         2.64 o                         
   9   3   4        281.11        301.15         4.75 o                         
  10   3   4         27.15         24.83         2.53 o                         
 -10   4   4        511.36        519.22         7.24 o                         
  -9   4   4        110.99        113.50         3.79 o                         
  -8   4   4       1553.71       1595.94        13.80 o                         
  -7   4   4        640.91        603.55         6.34 o                         
  -6   4   4       3472.45       3444.00        25.04 o                         
  -5   4   4        530.16        537.14         5.48 o                         
  -4   4   4       4224.61       4343.40        29.00 o                         
  -3   4   4        140.51        139.78         2.37 o                         
  -2   4   4       2624.76       2681.52        16.73 o                         
  -1   4   4        143.54        147.85         2.22 o                         
   0   4   4         81.35         96.19         1.89 o                         
   1   4   4        129.71        137.19         2.36 o                         
   2   4   4       2602.55       2664.49        17.20 o                         
   3   4   4        158.97        164.22         2.49 o                         
   4   4   4       4329.44       4460.39        29.06 o                         
   5   4   4        516.35        524.36         5.31 o                         
   6   4   4       3599.86       3542.17        25.09 o                         
   7   4   4        596.05        556.84         7.17 o                         
   8   4   4       1498.21       1517.32        15.17 o                         
   9   4   4        109.96        111.76         3.12 o                         
  10   4   4        511.41        518.72         7.64 o                         
 -10   5   4          0.50         -0.43         1.30 o                         
  -9   5   4        203.56        196.63         4.63 o                         
  -8   5   4        187.18        197.69         4.48 o                         
  -7   5   4        187.54        169.29         3.22 o                         
  -6   5   4       1544.19       1546.72        12.42 o                         
  -5   5   4        641.01        622.29         5.91 o                         
  -4   5   4       4133.50       4150.71        28.83 o                         
  -3   5   4        658.34        655.34         5.28 o                         
  -2   5   4       7490.69       7323.30        43.57 o                         
  -1   5   4        250.44        258.68         3.14 o                         
   1   5   4        246.51        249.57         2.88 o                         
   2   5   4       7396.34       7249.84        42.56 o                         
   3   5   4        676.89        676.77         5.67 o                         
   4   5   4       4169.56       4164.19        27.79 o                         
   5   5   4        617.99        599.11         5.87 o                         
   6   5   4       1551.30       1554.83        12.92 o                         
   7   5   4        192.30        175.55         3.35 o                         
   8   5   4        196.98        206.73         4.43 o                         
   9   5   4        213.63        206.76         4.04 o                         
  10   5   4          1.00         -0.61         1.31 o                         
  -9   6   4         29.90         29.08         2.69 o                         
  -8   6   4        776.74        791.57         8.54 o                         
  -7   6   4        330.98        321.79         5.34 o                         
  -6   6   4        636.10        645.97         7.09 o                         
  -5   6   4        331.71        325.51         4.46 o                         
  -4   6   4        655.66        647.02         5.94 o                         
  -3   6   4       1919.81       1876.29        13.16 o                         
  -2   6   4        839.20        869.33         7.11 o                         
  -1   6   4       5678.16       5715.29        36.94 o                         
   0   6   4        686.34        679.69         5.68 o                         
   1   6   4       5828.41       5822.10        34.26 o                         
   2   6   4        802.82        825.76         6.46 o                         
   3   6   4       1962.43       1924.56        13.29 o                         
   4   6   4        628.46        626.05         6.08 o                         
   5   6   4        377.26        370.76         4.60 o                         
   6   6   4        632.79        642.08         7.07 o                         
   7   6   4        313.74        300.22         4.47 o                         
   8   6   4        793.81        795.84         9.64 o                         
   9   6   4         31.21         27.95         2.03 o                         
  -9   7   4        489.60        491.29         7.55 o                         
  -8   7   4        226.71        224.00         4.50 o                         
  -7   7   4        893.22        898.96         9.93 o                         
  -6   7   4        223.87        222.02         4.46 o                         
  -5   7   4       1235.54       1243.84        11.40 o                         
  -4   7   4        836.01        840.61         7.74 o                         
  -3   7   4       1282.74       1273.02        10.20 o                         
  -2   7   4       2133.97       2154.14        15.48 o                         
  -1   7   4        195.04        192.54         3.34 o                         
   0   7   4        328.75        328.84         4.01 o                         
   1   7   4        196.01        196.09         3.09 o                         
   2   7   4       2174.05       2214.89        14.69 o                         
   3   7   4       1293.62       1283.53         9.93 o                         
   4   7   4        818.87        827.50         7.56 o                         
   5   7   4       1198.71       1172.91        10.29 o                         
   6   7   4        212.94        207.19         3.78 o                         
   7   7   4        853.20        859.42         9.74 o                         
   8   7   4        206.56        204.24         4.16 o                         
   9   7   4        475.50        482.74         7.35 o                         
  -8   8   4          7.74          8.13         1.66 o                         
  -7   8   4         12.32         10.91         2.22 o                         
  -6   8   4         75.38         66.14         3.64 o                         
  -5   8   4       1398.79       1387.68        12.48 o                         
  -4   8   4         19.92         21.33         1.84 o                         
  -3   8   4       3081.36       3021.48        21.32 o                         
  -2   8   4         87.35        104.00         2.88 o                         
  -1   8   4       2807.30       2770.32        19.29 o                         
   0   8   4         67.85         83.57         2.39 o                         
   1   8   4       2819.03       2780.43        18.07 o                         
   2   8   4        110.55        126.53         2.72 o                         
   3   8   4       3205.69       3187.45        21.37 o                         
   4   8   4         31.55         32.45         2.02 o                         
   5   8   4       1364.74       1351.75        11.10 o                         
   6   8   4         84.35         76.89         3.18 o                         
   7   8   4         12.70         13.30         1.62 o                         
   8   8   4          7.88          6.52         1.65 o                         
  -8   9   4         61.78         67.92         3.89 o                         
  -7   9   4        453.93        468.33         7.72 o                         
  -6   9   4        215.15        228.25         5.24 o                         
  -5   9   4        641.70        643.15         8.23 o                         
  -4   9   4        280.64        283.78         4.87 o                         
  -3   9   4        626.02        632.21         6.97 o                         
  -2   9   4        473.31        480.83         5.88 o                         
  -1   9   4        205.53        204.30         3.96 o                         
   0   9   4        282.67        291.26         4.52 o                         
   1   9   4        197.19        192.99         3.50 o                         
   2   9   4        469.89        470.87         4.97 o                         
   3   9   4        681.61        681.28         6.81 o                         
   4   9   4        280.49        291.02         4.51 o                         
   5   9   4        696.37        690.29         7.48 o                         
   6   9   4        218.39        222.32         4.61 o                         
   7   9   4        455.13        454.33         8.01 o                         
   8   9   4         61.13         63.43         3.69 o                         
  -7  10   4         57.89         58.92         4.03 o                         
  -6  10   4        262.77        258.83         6.44 o                         
  -5  10   4        420.53        427.16         6.90 o                         
  -4  10   4        256.36        268.58         5.53 o                         
  -3  10   4        879.41        888.48         8.83 o                         
  -2  10   4        184.26        197.96         4.37 o                         
  -1  10   4       1279.31       1242.67        12.43 o                         
   0  10   4         13.56          7.58         1.84 o                         
   1  10   4       1300.81       1273.65        10.25 o                         
   2  10   4        185.83        194.03         3.63 o                         
   3  10   4        866.74        871.29         8.60 o                         
   4  10   4        250.81        256.14         4.89 o                         
   5  10   4        446.52        450.36         6.44 o                         
   6  10   4        247.73        241.79         6.99 o                         
   7  10   4         61.88         62.93         3.82 o                         
  -6  11   4         67.84         68.53         4.47 o                         
  -5  11   4         42.61         40.76         3.33 o                         
  -4  11   4        283.27        291.12         5.20 o                         
  -3  11   4         12.67          8.94         1.75 o                         
  -2  11   4        787.36        779.75         8.41 o                         
  -1  11   4        148.07        157.44         4.08 o                         
   0  11   4        749.20        751.72         8.24 o                         
   1  11   4        152.09        170.72         4.02 o                         
   2  11   4        802.37        802.78         8.45 o                         
   3  11   4         20.68         18.77         2.17 o                         
   4  11   4        311.59        309.37         5.53 o                         
   5  11   4         39.33         34.89         3.12 o                         
   6  11   4         66.34         63.29         4.35 o                         
  -5  12   4         10.67          6.90         2.28 o                         
  -4  12   4        279.81        266.00         6.12 o                         
  -3  12   4         21.45         16.52         2.24 o                         
  -2  12   4        128.77        121.44         3.70 o                         
  -1  12   4         28.34         22.42         2.44 o                         
   0  12   4          2.01         -0.79         1.92 o                         
   1  12   4         28.49         26.43         2.21 o                         
   2  12   4        134.87        135.67         4.02 o                         
   3  12   4         24.47         20.28         2.51 o                         
   4  12   4        262.95        250.20         5.85 o                         
   5  12   4         11.52         15.26         2.87 o                         
  -3  13   4          4.39          3.61         1.68 o                         
  -2  13   4        195.59        202.91         5.13 o                         
  -1  13   4         39.37         41.03         3.19 o                         
   0  13   4        175.38        171.56         4.73 o                         
   1  13   4         44.53         48.50         2.91 o                         
   2  13   4        193.45        193.49         5.47 o                         
   3  13   4          8.12          7.32         2.68 o                         
   1   0   5        584.49        622.01         4.59 o                         
   2   0   5        763.00        818.01         6.45 o                         
   3   0   5       1653.97       1827.34        11.55 o                         
   4   0   5       6347.27       6415.25        42.45 o                         
   5   0   5        382.70        446.84         4.15 o                         
   6   0   5       4557.35       4447.77        32.28 o                         
   7   0   5        195.27        217.89         3.39 o                         
   8   0   5       2491.30       2481.83        20.80 o                         
   9   0   5          2.27         -1.31         1.31 o                         
  10   0   5        902.91        921.71        10.29 o                         
 -10   1   5          3.44          2.78         1.46 o                         
  -9   1   5        185.54        184.09         3.98 o                         
  -8   1   5        104.75        108.84         3.59 o                         
  -7   1   5       1005.39        990.61         9.09 o                         
  -6   1   5        924.00        927.32         7.71 o                         
  -5   1   5        652.35        650.05         5.49 o                         
  -4   1   5       5962.97       5949.43        39.18 o                         
  -3   1   5        294.59        302.32         2.93 o                         
  -1   1   5        427.59        425.14         3.40 o                         
   1   1   5        415.52        414.46         3.59 o                         
   3   1   5        233.76        240.86         2.68 o                         
   4   1   5       6234.96       6223.51        40.54 o                         
   5   1   5        622.55        626.22         5.43 o                         
   6   1   5        867.10        870.63         7.84 o                         
   7   1   5        949.65        930.21         9.33 o                         
   8   1   5         91.14         94.10         3.13 o                         
   9   1   5        179.71        180.90         4.22 o                         
  10   1   5          4.84          2.66         1.43 o                         
 -10   2   5        432.84        455.32         6.32 o                         
  -9   2   5         56.54         52.82         2.99 o                         
  -8   2   5       1700.83       1714.50        15.69 o                         
  -7   2   5         56.15         52.30         2.22 o                         
  -6   2   5       3307.67       3325.12        23.51 o                         
  -5   2   5       2416.28       2376.37        16.98 o                         
  -4   2   5       2495.17       2533.66        17.42 o                         
  -3   2   5       5273.90       5297.42        35.77 o                         
  -2   2   5       1432.79       1462.56         9.37 o                         
   0   2   5        644.18        688.33         6.04 o                         
   2   2   5       1341.13       1352.13        10.03 o                         
   3   2   5       5098.07       5067.96        33.54 o                         
   4   2   5       2564.99       2604.80        18.59 o                         
   5   2   5       2443.32       2404.93        17.20 o                         
   6   2   5       3197.63       3194.31        24.93 o                         
   7   2   5         62.17         56.88         2.08 o                         
   8   2   5       1599.77       1603.94        15.87 o                         
   9   2   5         53.26         53.00         3.29 o                         
  10   2   5        464.42        487.01         6.58 o                         
 -10   3   5         30.03         36.01         2.59 o                         
  -9   3   5        960.31        954.42        10.96 o                         
  -8   3   5         47.72         49.76         2.07 o                         
  -7   3   5       2503.71       2494.33        19.57 o                         
  -6   3   5        385.89        386.74         4.02 o                         
  -5   3   5       3540.89       3548.16        24.24 o                         
  -4   3   5        682.62        684.94         5.79 o                         
  -3   3   5       1934.63       1990.18        14.32 o                         
  -2   3   5        733.36        695.66         5.76 o                         
  -1   3   5        423.25        454.08         3.98 o                         
   0   3   5       2187.18       2202.46        13.69 o                         
   1   3   5        418.26        454.50         4.01 o                         
   2   3   5        826.36        802.33         6.01 o                         
   3   3   5       2101.09       2154.56        14.11 o                         
   4   3   5        713.14        727.70         6.09 o                         
   5   3   5       3631.99       3670.41        26.45 o                         
   6   3   5        356.05        357.23         4.63 o                         
   7   3   5       2615.92       2612.20        23.14 o                         
   8   3   5         57.06         60.43         2.88 o                         
   9   3   5        989.63        980.45        10.28 o                         
  10   3   5         30.41         35.58         2.36 o                         
 -10   4   5          1.44         -0.07         1.43 o                         
  -9   4   5          9.19          9.41         1.44 o                         
  -8   4   5          2.59         -0.37         1.54 o                         
  -7   4   5        406.45        423.37         5.49 o                         
  -6   4   5          1.94         -1.15         1.15 o                         
  -5   4   5       2372.88       2371.54        17.17 o                         
  -4   4   5        130.94        134.26         2.76 o                         
  -3   4   5      10197.60       9990.57        71.24 o                         
  -2   4   5        200.40        222.91         2.83 o                         
   0   4   5        188.97        183.84         2.56 o                         
   2   4   5        222.42        244.18         2.91 o                         
   3   4   5       9883.47       9604.85        68.74 o                         
   4   4   5        119.76        120.88         2.09 o                         
   5   4   5       2398.90       2386.22        16.69 o                         
   6   4   5          1.75          1.68         1.25 o                         
   7   4   5        421.66        435.53         5.92 o                         
   8   4   5          1.47          2.38         1.58 o                         
   9   4   5          7.89          8.56         1.30 o                         
  10   4   5          1.82          3.23         1.56 o                         
 -10   5   5         10.79         10.01         1.83 o                         
  -9   5   5        835.69        861.32        10.25 o                         
  -8   5   5         59.71         61.06         2.58 o                         
  -7   5   5       1386.55       1355.09        11.82 o                         
  -6   5   5        152.34        154.15         3.29 o                         
  -5   5   5       1849.60       1841.38        14.62 o                         
  -4   5   5        483.11        474.57         5.07 o                         
  -3   5   5       1801.34       1820.76        12.96 o                         
  -2   5   5        925.93        903.28         7.03 o                         
  -1   5   5         14.83          9.88         1.14 o                         
   0   5   5        882.53        886.59         6.75 o                         
   1   5   5          5.80          2.45         1.01 o                         
   2   5   5       1017.62        988.84         7.06 o                         
   3   5   5       1833.73       1851.54        12.68 o                         
   4   5   5        515.81        510.50         4.75 o                         
   5   5   5       1795.65       1785.35        13.77 o                         
   6   5   5        129.57        128.23         3.36 o                         
   7   5   5       1393.77       1384.58        12.13 o                         
   8   5   5         57.86         62.99         2.72 o                         
   9   5   5        830.00        847.81        11.01 o                         
  10   5   5         12.50         12.18         2.02 o                         
  -9   6   5         58.18         58.28         3.44 o                         
  -8   6   5        681.46        666.36         7.23 o                         
  -7   6   5        138.51        139.18         3.85 o                         
  -6   6   5       1972.03       1897.66        16.68 o                         
  -5   6   5        471.85        477.62         5.68 o                         
  -4   6   5       1116.25       1080.03         9.11 o                         
  -3   6   5       1717.20       1735.01        12.00 o                         
  -2   6   5        508.46        505.30         4.79 o                         
  -1   6   5       4222.87       4171.79        26.68 o                         
   0   6   5         58.01         74.12         2.37 o                         
   1   6   5       4196.88       4182.17        25.38 o                         
   2   6   5        468.51        457.73         4.49 o                         
   3   6   5       1756.45       1793.59        12.60 o                         
   4   6   5       1159.71       1128.76         8.94 o                         
   5   6   5        514.88        528.00         5.62 o                         
   6   6   5       1904.28       1844.53        15.49 o                         
   7   6   5        125.39        130.32         3.64 o                         
   8   6   5        646.54        632.07         7.61 o                         
   9   6   5         52.41         55.54         3.74 o                         
  -9   7   5        131.63        137.40         4.59 o                         
  -8   7   5          0.31         -0.60         1.27 o                         
  -7   7   5        235.09        225.44         4.88 o                         
  -6   7   5        573.60        570.46         7.71 o                         
  -5   7   5        388.06        386.75         5.31 o                         
  -4   7   5       1682.91       1691.90        13.74 o                         
  -3   7   5        199.84        184.36         2.93 o                         
  -2   7   5       3607.34       3623.82        26.17 o                         
  -1   7   5         74.26         69.30         2.06 o                         
   0   7   5       3254.56       3217.68        21.34 o                         
   1   7   5         77.45         67.09         2.29 o                         
   2   7   5       3442.21       3470.78        22.10 o                         
   3   7   5        187.40        170.96         2.98 o                         
   4   7   5       1667.46       1660.82        12.98 o                         
   5   7   5        388.71        384.65         5.00 o                         
   6   7   5        578.83        579.69         6.73 o                         
   7   7   5        230.09        231.72         4.61 o                         
   8   7   5          1.12          3.85         1.42 o                         
   9   7   5        127.30        130.05         4.26 o                         
  -8   8   5        599.38        616.17         9.25 o                         
  -7   8   5         52.84         45.56         2.80 o                         
  -6   8   5       1087.32       1123.31        14.65 o                         
  -5   8   5         55.15         55.85         2.75 o                         
  -4   8   5       1474.20       1468.71        11.46 o                         
  -3   8   5         27.19         27.13         1.78 o                         
  -2   8   5        595.01        593.30         5.86 o                         
  -1   8   5         86.91         77.79         2.39 o                         
   0   8   5         10.93          6.81         1.55 o                         
   1   8   5         88.78         81.73         2.35 o                         
   2   8   5        588.78        575.63         5.62 o                         
   3   8   5         30.00         25.17         1.87 o                         
   4   8   5       1532.14       1535.96        12.85 o                         
   5   8   5         48.64         50.74         2.15 o                         
   6   8   5       1110.73       1108.98        10.35 o                         
   7   8   5         53.95         52.18         2.73 o                         
   8   8   5        610.50        610.28        12.86 o                         
  -8   9   5         75.56         79.30         6.44 o                         
  -7   9   5        117.94        104.83         4.71 o                         
  -6   9   5        256.72        274.85         6.31 o                         
  -5   9   5         85.58         83.81         3.51 o                         
  -4   9   5        842.37        837.12         8.44 o                         
  -3   9   5         35.40         31.20         1.90 o                         
  -2   9   5       1312.55       1294.07        11.36 o                         
  -1   9   5          5.84          1.48         1.49 o                         
   0   9   5       2804.58       2842.21        19.84 o                         
   1   9   5          9.29          5.82         1.68 o                         
   2   9   5       1343.14       1356.74        10.06 o                         
   3   9   5         42.75         39.01         1.85 o                         
   4   9   5        815.55        813.88         7.99 o                         
   5   9   5         71.64         64.56         2.53 o                         
   6   9   5        237.53        248.34         4.77 o                         
   7   9   5        111.68         93.59         4.57 o                         
   8   9   5         78.47         80.46         3.88 o                         
  -7  10   5         17.81         13.51         2.83 o                         
  -6  10   5        162.82        167.87         5.95 o                         
  -5  10   5         37.91         36.96         2.64 o                         
  -4  10   5        257.42        245.66         4.70 o                         
  -3  10   5        419.93        433.32         5.55 o                         
  -2  10   5        117.02        117.67         3.41 o                         
  -1  10   5       1024.59       1050.83        10.01 o                         
   0  10   5         20.74         27.13         2.24 o                         
   1  10   5       1054.16       1069.55         9.28 o                         
   2  10   5        123.35        119.31         3.38 o                         
   3  10   5        420.87        432.71         5.92 o                         
   4  10   5        246.40        228.38         4.35 o                         
   5  10   5         33.54         35.89         2.42 o                         
   6  10   5        170.93        177.04         6.36 o                         
   7  10   5         14.72         13.36         2.28 o                         
  -6  11   5         19.47         13.85         2.78 o                         
  -5  11   5        368.88        363.58         8.46 o                         
  -4  11   5          0.45         -0.46         1.30 o                         
  -3  11   5        100.58         95.25         3.23 o                         
  -2  11   5        133.36        123.79         3.48 o                         
  -1  11   5         69.41         66.31         2.88 o                         
   0  11   5        155.77        146.92         3.92 o                         
   1  11   5         60.84         61.08         2.65 o                         
   2  11   5        139.87        132.98         3.88 o                         
   3  11   5         89.78         80.71         3.11 o                         
   4  11   5          1.63          2.35         1.76 o                         
   5  11   5        362.55        352.76         7.20 o                         
   6  11   5         23.54         19.41         2.57 o                         
  -5  12   5        242.62        248.87         7.71 o                         
  -4  12   5         26.40         20.00         2.56 o                         
  -3  12   5        462.65        477.28         6.77 o                         
  -2  12   5          3.29          0.45         2.03 o                         
  -1  12   5        587.20        607.77         7.96 o                         
   0  12   5          2.00         -0.75         1.88 o                         
   1  12   5        572.44        599.41         7.05 o                         
   2  12   5          3.91          1.26         1.35 o                         
   3  12   5        446.35        458.72         7.63 o                         
   4  12   5         26.47         23.59         2.92 o                         
   5  12   5        237.26        224.77         6.49 o                         
  -3  13   5        182.85        162.24         5.04 o                         
  -2  13   5         21.95         28.61         2.82 o                         
  -1  13   5          2.92          2.97         2.10 o                         
   0  13   5         62.09         62.70         3.45 o                         
   1  13   5          4.43          2.80         1.64 o                         
   2  13   5         21.33         26.90         3.05 o                         
   3  13   5        176.42        168.76         6.05 o                         
   0   0   6         89.53         94.25         2.44 o                         
   2   0   6       2088.07       2101.12        14.37 o                         
   3   0   6       8197.97       7878.86        59.52 o                         
   4   0   6       1279.24       1346.03         9.24 o                         
   5   0   6       3110.26       3064.91        20.23 o                         
   6   0   6        142.60        149.53         2.63 o                         
   7   0   6         41.09         39.08         2.05 o                         
   8   0   6         34.08         35.15         2.30 o                         
   9   0   6          0.20         -1.50         1.50 o                         
  10   0   6         11.81          9.59         2.22 o                         
 -10   1   6         90.86         99.19         4.54 o                         
  -9   1   6        706.89        706.51         8.70 o                         
  -8   1   6        554.01        564.12         8.08 o                         
  -7   1   6       2483.39       2469.16        18.62 o                         
  -6   1   6       1123.69       1124.17         9.20 o                         
  -5   1   6       3188.38       3159.01        20.89 o                         
  -4   1   6       2433.11       2478.32        17.52 o                         
  -3   1   6       1453.22       1406.58         9.59 o                         
  -2   1   6       4781.34       4901.20        29.58 o                         
  -1   1   6        693.25        688.94         5.20 o                         
   0   1   6        284.66        287.79         2.89 o                         
   1   1   6        750.65        757.65         5.81 o                         
   2   1   6       4815.99       4926.79        31.99 o                         
   3   1   6       1323.88       1257.18         9.37 o                         
   4   1   6       2452.15       2495.00        16.98 o                         
   5   1   6       3078.05       3027.03        20.73 o                         
   6   1   6       1157.71       1147.35         9.23 o                         
   7   1   6       2534.61       2526.34        19.10 o                         
   8   1   6        590.14        605.94         8.33 o                         
   9   1   6        714.55        707.59         8.21 o                         
  10   1   6         91.74         97.31         3.64 o                         
 -10   2   6        243.38        243.11         5.38 o                         
  -9   2   6         49.94         51.36         2.79 o                         
  -8   2   6        738.50        725.47         9.34 o                         
  -7   2   6        794.49        767.63         6.96 o                         
  -6   2   6        626.71        620.56         5.81 o                         
  -5   2   6       2200.08       2216.39        15.57 o                         
  -4   2   6       3821.77       3867.07        26.11 o                         
  -3   2   6       5921.37       5865.83        37.63 o                         
  -2   2   6       4985.60       5267.59        30.35 o                         
   0   2   6        512.55        487.51         4.11 o                         
   2   2   6       4732.16       4983.90        34.55 o                         
   3   2   6       5810.35       5722.38        37.60 o                         
   4   2   6       3701.14       3741.54        24.64 o                         
   5   2   6       2187.76       2210.28        16.00 o                         
   6   2   6        726.30        721.43         5.73 o                         
   7   2   6        772.77        756.58         7.40 o                         
   8   2   6        737.76        741.62         9.28 o                         
   9   2   6         44.89         50.62         2.47 o                         
  10   2   6        242.94        243.87         4.77 o                         
 -10   3   6         33.65         33.90         3.16 o                         
  -9   3   6         69.66         65.31         2.80 o                         
  -8   3   6        217.61        225.82         4.17 o                         
  -7   3   6         38.37         43.84         2.25 o                         
  -6   3   6       1193.44       1168.55         9.20 o                         
  -5   3   6        959.26        941.80         7.14 o                         
  -4   3   6       3193.83       3211.00        23.77 o                         
  -3   3   6       2291.32       2373.85        16.26 o                         
  -2   3   6       9973.38       9845.41       101.38 o                         
  -1   3   6       1435.16       1415.23         9.74 o                         
   1   3   6       1450.02       1452.66        10.15 o                         
   2   3   6       9921.04       9895.89       109.36 o                         
   3   3   6       2391.74       2459.01        17.31 o                         
   4   3   6       3192.14       3161.10        20.95 o                         
   5   3   6        933.13        913.03         7.94 o                         
   6   3   6       1195.72       1174.29        10.40 o                         
   7   3   6         23.83         28.67         2.39 o                         
   8   3   6        233.96        238.27         4.47 o                         
   9   3   6         64.10         61.30         2.83 o                         
  10   3   6         32.54         31.98         2.49 o                         
 -10   4   6        411.00        415.02         7.12 o                         
  -9   4   6        126.84        137.53         3.81 o                         
  -8   4   6       1673.50       1679.07        15.48 o                         
  -7   4   6        536.22        541.92         5.52 o                         
  -6   4   6       2585.26       2570.48        19.33 o                         
  -5   4   6        406.18        398.54         4.52 o                         
  -4   4   6       1835.20       1796.49        12.37 o                         
  -3   4   6        268.78        292.43         3.22 o                         
  -2   4   6        982.11        944.48         7.33 o                         
  -1   4   6         38.01         52.91         1.56 o                         
   0   4   6        452.70        460.37         4.34 o                         
   1   4   6         32.13         42.73         1.56 o                         
   2   4   6        945.44        902.26         7.09 o                         
   3   4   6        235.24        248.71         3.42 o                         
   4   4   6       1853.45       1835.60        12.63 o                         
   5   4   6        398.01        392.44         4.21 o                         
   6   4   6       2565.16       2612.23        21.39 o                         
   7   4   6        490.99        488.39         6.88 o                         
   8   4   6       1685.28       1672.27        17.19 o                         
   9   4   6        128.84        135.69         3.67 o                         
  10   4   6        408.80        428.52         8.57 o                         
  -9   5   6         34.54         34.20         2.29 o                         
  -8   5   6         38.14         38.89         2.25 o                         
  -7   5   6        259.00        259.12         4.37 o                         
  -6   5   6        397.93        407.89         5.25 o                         
  -5   5   6        702.03        705.63         6.67 o                         
  -4   5   6       2570.09       2601.96        19.04 o                         
  -3   5   6       1235.64       1219.98         9.54 o                         
  -2   5   6       4488.41       4437.62        28.38 o                         
  -1   5   6       1401.54       1384.27         9.87 o                         
   0   5   6       8515.46       8397.12        50.21 o                         
   1   5   6       1338.35       1333.75         9.58 o                         
   2   5   6       4565.34       4538.90        27.10 o                         
   3   5   6       1255.78       1240.89         9.22 o                         
   4   5   6       2597.84       2634.18        17.48 o                         
   5   5   6        674.99        677.87         6.43 o                         
   6   5   6        423.32        438.13         5.36 o                         
   7   5   6        270.16        266.94         4.27 o                         
   8   5   6         50.73         46.52         3.13 o                         
   9   5   6         35.95         30.40         2.46 o                         
  -9   6   6         43.56         50.78         3.25 o                         
  -8   6   6        160.57        169.34         3.68 o                         
  -7   6   6        153.37        144.67         3.49 o                         
  -6   6   6       1059.76       1091.92        11.07 o                         
  -5   6   6       1214.41       1198.37        12.09 o                         
  -4   6   6        782.73        783.00         7.06 o                         
  -3   6   6       3479.67       3474.28        22.80 o                         
  -2   6   6        187.91        181.70         3.00 o                         
  -1   6   6       2663.59       2734.66        18.34 o                         
   0   6   6        115.01        114.47         2.61 o                         
   1   6   6       2638.23       2705.40        18.62 o                         
   2   6   6        160.15        157.11         2.77 o                         
   3   6   6       3502.17       3487.04        22.76 o                         
   4   6   6        735.38        736.21         6.85 o                         
   5   6   6       1227.26       1187.70         9.87 o                         
   6   6   6       1065.09       1087.39         9.91 o                         
   7   6   6        168.73        158.12         4.06 o                         
   8   6   6        163.58        171.23         5.55 o                         
   9   6   6         49.72         50.59         3.68 o                         
  -9   7   6        236.15        243.69         6.09 o                         
  -8   7   6        186.04        179.72         4.23 o                         
  -7   7   6        489.31        508.02         7.23 o                         
  -6   7   6        493.22        495.40         7.40 o                         
  -5   7   6       1062.68       1076.89        10.20 o                         
  -4   7   6        682.62        667.18         6.55 o                         
  -3   7   6       1226.53       1247.21         9.72 o                         
  -2   7   6        820.51        829.81         6.97 o                         
  -1   7   6        423.23        406.28         4.68 o                         
   0   7   6       1221.24       1213.78         9.20 o                         
   1   7   6        430.49        419.89         4.51 o                         
   2   7   6        811.42        821.37         6.81 o                         
   3   7   6       1171.83       1175.70         9.24 o                         
   4   7   6        689.43        673.32         7.35 o                         
   5   7   6       1068.82       1072.63         9.79 o                         
   6   7   6        484.66        485.39         6.72 o                         
   7   7   6        533.50        548.47         7.26 o                         
   8   7   6        184.83        178.93         4.82 o                         
   9   7   6        234.30        239.59         5.88 o                         
  -8   8   6         77.23         75.92         3.48 o                         
  -7   8   6        235.57        253.84         5.54 o                         
  -6   8   6         88.10         89.42         3.42 o                         
  -5   8   6        577.49        583.53         7.31 o                         
  -4   8   6         76.77         72.35         2.73 o                         
  -3   8   6       1662.81       1689.95        12.80 o                         
  -2   8   6        265.77        233.69         3.77 o                         
  -1   8   6       4578.06       4634.27        29.34 o                         
   0   8   6        600.77        548.63         5.92 o                         
   1   8   6       4623.42       4659.91        29.29 o                         
   2   8   6        264.07        240.26         3.72 o                         
   3   8   6       1603.07       1605.21        12.28 o                         
   4   8   6         75.80         69.67         2.62 o                         
   5   8   6        607.07        613.60         6.92 o                         
   6   8   6         82.68         78.41         3.01 o                         
   7   8   6        233.38        248.09         5.47 o                         
   8   8   6         71.17         74.53         3.32 o                         
  -7   9   6        373.92        390.50         9.05 o                         
  -6   9   6        163.27        147.15         5.06 o                         
  -5   9   6        316.08        319.19         5.59 o                         
  -4   9   6         77.31         65.78         2.58 o                         
  -3   9   6        172.50        179.16         3.62 o                         
  -2   9   6        151.36        152.22         3.63 o                         
  -1   9   6         21.78         18.12         1.73 o                         
   0   9   6        271.90        278.76         4.34 o                         
   1   9   6         15.16         11.53         1.73 o                         
   2   9   6        144.00        149.28         3.36 o                         
   3   9   6        165.49        163.49         3.45 o                         
   4   9   6         63.96         58.68         2.62 o                         
   5   9   6        307.09        296.69         5.15 o                         
   6   9   6        165.46        156.10         4.42 o                         
   7   9   6        367.38        375.28         7.65 o                         
  -7  10   6         56.01         59.62         4.07 o                         
  -6  10   6        318.25        327.65         8.86 o                         
  -5  10   6        194.63        204.70         5.79 o                         
  -4  10   6        378.32        368.55         6.42 o                         
  -3  10   6        617.51        619.22         7.18 o                         
  -2  10   6        246.82        245.74         4.47 o                         
  -1  10   6        843.43        849.16         8.45 o                         
   0  10   6        102.13         82.96         2.90 o                         
   1  10   6        812.35        823.10         8.04 o                         
   2  10   6        244.60        236.61         4.33 o                         
   3  10   6        631.61        624.16         6.80 o                         
   4  10   6        357.79        351.82         5.60 o                         
   5  10   6        190.56        196.28         4.81 o                         
   6  10   6        313.13        322.09         6.51 o                         
   7  10   6         56.89         55.85         3.56 o                         
  -6  11   6         76.75         74.48         4.86 o                         
  -5  11   6         52.59         51.52         4.35 o                         
  -4  11   6        376.86        399.99         7.12 o                         
  -3  11   6         56.36         51.52         2.52 o                         
  -2  11   6        509.39        544.21         6.41 o                         
  -1  11   6        134.62        114.50         3.41 o                         
   0  11   6        636.87        683.80         7.95 o                         
   1  11   6        134.69        116.44         3.44 o                         
   2  11   6        501.58        526.28         6.16 o                         
   3  11   6         53.08         48.61         2.53 o                         
   4  11   6        372.42        383.27         6.13 o                         
   5  11   6         47.17         38.17         3.30 o                         
   6  11   6         83.03         88.35         4.39 o                         
  -4  12   6        158.56        172.29         6.14 o                         
  -3  12   6          5.78          3.53         2.11 o                         
  -2  12   6         39.15         34.58         2.71 o                         
  -1  12   6          2.53         -0.23         2.09 o                         
   0  12   6         26.07         21.98         2.36 o                         
   1  12   6          2.82          2.37         1.47 o                         
   2  12   6         35.86         32.77         2.53 o                         
   3  12   6          5.84          1.40         2.32 o                         
   4  12   6        170.24        183.27         7.02 o                         
  -2  13   6        294.30        305.23         6.40 o                         
  -1  13   6         77.03         62.48         3.06 o                         
   0  13   6        512.49        536.05         7.89 o                         
   1  13   6         82.76         70.52         3.61 o                         
   2  13   6        295.55        317.35         7.45 o                         
   1   0   7       1746.05       1864.46        12.33 o                         
   2   0   7         41.16         32.06         1.74 o                         
   3   0   7       2217.44       2437.48        16.72 o                         
   4   0   7       2968.04       2979.19        19.04 o                         
   5   0   7        226.43        228.67         2.95 o                         
   6   0   7       1190.87       1214.66        10.16 o                         
   7   0   7        223.06        242.78         3.62 o                         
   8   0   7       1105.43       1070.92        12.44 o                         
   9   0   7        454.38        485.80         7.05 o                         
  10   0   7        388.56        395.36         7.48 o                         
 -10   1   7        143.38        152.26         5.43 o                         
  -9   1   7         36.82         38.63         2.65 o                         
  -8   1   7        329.22        328.69         6.32 o                         
  -7   1   7       1017.86       1005.35         9.15 o                         
  -6   1   7        503.27        511.70         5.22 o                         
  -5   1   7       2576.09       2579.25        17.89 o                         
  -4   1   7       1377.93       1324.29         9.39 o                         
  -3   1   7       5311.17       5467.06        35.24 o                         
  -2   1   7       7703.62       7632.96        47.39 o                         
   0   1   7       9580.11       9175.62       249.12 o                         
   2   1   7       7550.77       7447.23        55.22 o                         
   3   1   7       5474.57       5648.72        37.35 o                         
   4   1   7       1355.53       1299.74         9.80 o                         
   5   1   7       2532.82       2549.37        17.72 o                         
   6   1   7        521.35        524.35         5.09 o                         
   7   1   7       1048.55       1040.80         9.26 o                         
   8   1   7        324.83        323.12         5.86 o                         
   9   1   7         40.89         40.61         2.71 o                         
  10   1   7        145.18        150.11         4.35 o                         
 -10   2   7        239.37        242.88         5.37 o                         
  -9   2   7        229.96        248.90         5.04 o                         
  -8   2   7        478.67        482.02         6.47 o                         
  -7   2   7        480.05        504.41         5.79 o                         
  -6   2   7        856.81        828.03         7.51 o                         
  -5   2   7       1470.26       1507.17        11.85 o                         
  -4   2   7       1888.40       1895.21        14.16 o                         
  -3   2   7       1208.98       1165.20         8.55 o                         
  -2   2   7       2358.61       2340.84        14.92 o                         
  -1   2   7       4568.08       4549.68        28.29 o                         
   0   2   7       3785.85       3735.91        23.62 o                         
   1   2   7       4771.37       4695.71        29.58 o                         
   2   2   7       2468.68       2447.57        16.17 o                         
   3   2   7       1236.27       1188.93         8.78 o                         
   4   2   7       1860.37       1863.42        12.87 o                         
   5   2   7       1551.64       1583.84        12.27 o                         
   6   2   7        977.39        955.49         8.21 o                         
   7   2   7        476.20        490.20         5.96 o                         
   8   2   7        509.47        513.76         6.47 o                         
   9   2   7        220.92        236.39         7.07 o                         
  10   2   7        223.64        237.13         7.79 o                         
 -10   3   7        177.98        186.30         5.20 o                         
  -9   3   7        434.97        427.60         7.01 o                         
  -8   3   7        295.47        312.99         5.14 o                         
  -7   3   7       1166.56       1111.90         9.43 o                         
  -6   3   7       1300.57       1305.93        11.71 o                         
  -5   3   7       1383.46       1402.91        10.73 o                         
  -4   3   7       1470.75       1512.29        11.90 o                         
  -3   3   7       1558.43       1556.47        10.84 o                         
  -2   3   7        473.36        481.24         4.26 o                         
  -1   3   7       1296.84       1314.86         9.01 o                         
   0   3   7        374.48        348.15         3.74 o                         
   1   3   7       1295.49       1308.61         9.85 o                         
   2   3   7        490.21        494.72         4.96 o                         
   3   3   7       1512.68       1509.66        12.13 o                         
   4   3   7       1406.99       1435.01        11.16 o                         
   5   3   7       1328.68       1352.72        10.48 o                         
   6   3   7       1281.07       1294.18        11.97 o                         
   7   3   7       1068.97       1028.51        10.28 o                         
   8   3   7        327.84        346.45         5.58 o                         
   9   3   7        433.00        410.66         7.48 o                         
  10   3   7        169.49        174.00         5.43 o                         
  -9   4   7          5.73          1.45         1.23 o                         
  -8   4   7        132.99        129.31         3.52 o                         
  -7   4   7        115.36        106.42         2.73 o                         
  -6   4   7       1123.69       1149.04        11.09 o                         
  -5   4   7        627.57        599.09         5.84 o                         
  -4   4   7       2621.78       2681.57        18.18 o                         
  -3   4   7       3234.39       3259.13        22.09 o                         
  -2   4   7       4783.01       4822.82        29.70 o                         
  -1   4   7       6919.78       6865.92        41.68 o                         
   0   4   7       4625.92       4669.45        28.67 o                         
   1   4   7       7042.62       6992.37        41.71 o                         
   2   4   7       4857.17       4880.23        31.29 o                         
   3   4   7       3370.89       3384.62        23.10 o                         
   4   4   7       2621.70       2672.00        18.21 o                         
   5   4   7        574.90        555.65         5.72 o                         
   6   4   7       1165.06       1187.69        10.53 o                         
   7   4   7        104.45         91.28         3.24 o                         
   8   4   7        133.39        141.90         3.98 o                         
   9   4   7          5.35          3.80         1.87 o                         
  -9   5   7        483.21        487.41         8.21 o                         
  -8   5   7        210.53        214.18         4.14 o                         
  -7   5   7        641.83        648.14         6.81 o                         
  -6   5   7        373.10        381.54         5.30 o                         
  -5   5   7       1059.12       1090.07        10.63 o                         
  -4   5   7        720.12        714.00         6.43 o                         
  -3   5   7        866.05        894.09         7.59 o                         
  -2   5   7       1593.53       1685.60        12.42 o                         
  -1   5   7       1024.80       1043.63         7.86 o                         
   0   5   7        725.62        723.24         6.12 o                         
   1   5   7        976.18        983.72         7.94 o                         
   2   5   7       1540.43       1610.74        12.04 o                         
   3   5   7        872.53        889.41         7.61 o                         
   4   5   7        659.14        657.02         6.23 o                         
   5   5   7       1107.65       1129.40        10.41 o                         
   6   5   7        388.92        404.60         4.93 o                         
   7   5   7        640.81        640.25         7.92 o                         
   8   5   7        205.96        212.09         5.65 o                         
   9   5   7        479.74        492.64         9.54 o                         
  -9   6   7        219.14        222.58         6.07 o                         
  -8   6   7        301.83        312.49         5.24 o                         
  -7   6   7        243.00        247.84         4.27 o                         
  -6   6   7        937.68        972.98        10.24 o                         
  -5   6   7        145.85        142.23         3.71 o                         
  -4   6   7       1156.29       1159.77         9.69 o                         
  -3   6   7       1197.99       1204.48         8.98 o                         
  -2   6   7       1689.96       1692.49        12.67 o                         
  -1   6   7       1014.20       1046.55         8.18 o                         
   0   6   7       2727.52       2694.57        17.71 o                         
   1   6   7        963.05        993.44         8.14 o                         
   2   6   7       1719.36       1701.51        11.66 o                         
   3   6   7       1172.38       1166.14         9.02 o                         
   4   6   7       1161.37       1158.67         9.37 o                         
   5   6   7        129.85        132.59         2.98 o                         
   6   6   7        960.21        975.49         9.96 o                         
   7   6   7        248.89        252.24         5.47 o                         
   8   6   7        316.65        323.86         5.84 o                         
   9   6   7        224.97        233.46         6.01 o                         
  -8   7   7        103.08        105.75         3.86 o                         
  -7   7   7        153.14        158.99         4.31 o                         
  -6   7   7        184.53        183.35         4.57 o                         
  -5   7   7        303.55        300.63         4.89 o                         
  -4   7   7       1362.98       1379.76        11.20 o                         
  -3   7   7       1187.87       1139.40         9.28 o                         
  -2   7   7       1468.15       1509.89        11.27 o                         
  -1   7   7       2355.77       2269.21        15.96 o                         
   0   7   7       2807.36       2897.88        19.16 o                         
   1   7   7       2389.72       2300.18        15.59 o                         
   2   7   7       1569.93       1598.06        11.12 o                         
   3   7   7       1224.91       1188.78         9.36 o                         
   4   7   7       1381.33       1419.37        11.12 o                         
   5   7   7        306.13        306.74         4.20 o                         
   6   7   7        185.52        188.47         4.69 o                         
   7   7   7        165.97        174.87         4.63 o                         
   8   7   7         99.24        106.19         4.11 o                         
  -8   8   7        317.60        329.64         5.99 o                         
  -7   8   7        112.65        116.57         4.05 o                         
  -6   8   7        352.04        342.71         5.91 o                         
  -5   8   7        504.68        483.62         7.10 o                         
  -4   8   7        327.30        335.09         4.98 o                         
  -3   8   7         21.17         19.83         1.76 o                         
  -2   8   7        351.61        355.46         4.85 o                         
  -1   8   7         78.75         79.91         2.63 o                         
   0   8   7         27.51         27.91         1.90 o                         
   1   8   7         90.03         88.93         2.68 o                         
   2   8   7        351.87        351.13         4.49 o                         
   3   8   7         18.86         15.07         1.71 o                         
   4   8   7        308.91        318.54         4.67 o                         
   5   8   7        474.71        443.18         6.26 o                         
   6   8   7        334.37        325.74         5.54 o                         
   7   8   7        114.65        110.13         4.11 o                         
   8   8   7        306.90        314.66         6.10 o                         
  -7   9   7        109.99        109.71         5.17 o                         
  -6   9   7        118.82        117.52         4.54 o                         
  -5   9   7        485.53        482.15         7.59 o                         
  -4   9   7        416.70        440.18         6.36 o                         
  -3   9   7        866.73        853.64         9.10 o                         
  -2   9   7       1047.15       1093.34         9.84 o                         
  -1   9   7       1057.26       1002.87         9.51 o                         
   0   9   7        799.61        855.50         8.05 o                         
   1   9   7       1030.47        974.73         9.13 o                         
   2   9   7       1038.94       1086.79         9.95 o                         
   3   9   7        883.72        852.76         8.24 o                         
   4   9   7        435.47        449.40         6.14 o                         
   5   9   7        514.90        512.19         6.75 o                         
   6   9   7        126.22        124.79         4.15 o                         
   7   9   7        117.18        123.79         4.28 o                         
  -6  10   7        168.50        181.13         6.72 o                         
  -5  10   7        101.10         97.48         4.57 o                         
  -4  10   7        143.00        157.33         4.56 o                         
  -3  10   7        251.51        262.02         4.58 o                         
  -2  10   7        209.95        197.74         4.14 o                         
  -1  10   7        300.84        324.46         5.08 o                         
   0  10   7        493.15        476.95         5.83 o                         
   1  10   7        295.75        316.95         5.27 o                         
   2  10   7        211.72        203.42         4.23 o                         
   3  10   7        250.69        255.76         4.76 o                         
   4  10   7        147.33        151.50         4.02 o                         
   5  10   7        100.01         88.64         3.59 o                         
   6  10   7        174.21        171.01         5.29 o                         
  -5  11   7        172.35        186.37         6.90 o                         
  -4  11   7         67.86         60.74         3.56 o                         
  -3  11   7        264.30        271.58         5.08 o                         
  -2  11   7         18.65         17.88         2.29 o                         
  -1  11   7        117.06        100.34         3.30 o                         
   0  11   7         32.25         33.31         2.29 o                         
   1  11   7        128.58        110.01         3.32 o                         
   2  11   7         23.56         20.21         2.28 o                         
   3  11   7        264.19        262.36         5.34 o                         
   4  11   7         72.33         65.12         3.19 o                         
   5  11   7        184.88        193.36         6.37 o                         
  -4  12   7         64.32         54.57         3.63 o                         
  -3  12   7        259.47        268.65         6.20 o                         
  -2  12   7        233.05        223.40         5.48 o                         
  -1  12   7        201.09        222.67         5.65 o                         
   0  12   7        178.87        178.56         4.84 o                         
   1  12   7        208.62        227.99         4.79 o                         
   2  12   7        233.94        218.60         6.05 o                         
   3  12   7        260.39        287.34         6.69 o                         
   4  12   7         74.16         62.22         4.23 o                         
   0  13   7         39.21         42.80         3.00 o                         
   0   0   8       5981.48       5823.92        51.02 o                         
   1   0   8       1869.44       1770.70        11.83 o                         
   2   0   8       4887.59       4751.43        32.34 o                         
   3   0   8       1018.13       1018.37         7.84 o                         
   4   0   8       2715.77       2771.56        18.58 o                         
   5   0   8       1051.89       1002.54         8.30 o                         
   6   0   8       1447.92       1450.90        12.56 o                         
   7   0   8        300.97        282.34         3.96 o                         
   8   0   8         89.13         93.92         3.39 o                         
   9   0   8         28.14         24.45         2.28 o                         
  10   0   8          2.04         -0.38         1.71 o                         
 -10   1   8        434.85        455.24         8.13 o                         
  -9   1   8        201.27        187.02         5.18 o                         
  -8   1   8        805.01        837.86         8.83 o                         
  -7   1   8        960.57        917.84         8.69 o                         
  -6   1   8       2686.26       2708.25        20.23 o                         
  -5   1   8       1334.32       1285.90        10.26 o                         
  -4   1   8       2391.14       2359.58        15.62 o                         
  -3   1   8       1264.45       1252.52         9.33 o                         
  -2   1   8       1235.85       1199.23         8.25 o                         
  -1   1   8       3281.61       3388.14        20.82 o                         
   0   1   8        259.91        220.11         2.82 o                         
   1   1   8       3348.66       3439.22        21.84 o                         
   2   1   8       1200.46       1158.19         8.92 o                         
   3   1   8       1364.61       1353.75        10.31 o                         
   4   1   8       2348.01       2311.17        17.61 o                         
   5   1   8       1406.29       1358.05        10.18 o                         
   6   1   8       2566.06       2562.89        18.42 o                         
   7   1   8        941.29        899.93         7.72 o                         
   8   1   8        806.55        834.64         9.25 o                         
   9   1   8        195.90        171.31         4.20 o                         
  10   1   8        434.98        442.89         6.75 o                         
  -9   2   8        367.37        368.09         6.49 o                         
  -8   2   8        289.08        272.75         4.56 o                         
  -7   2   8        745.06        725.63         7.50 o                         
  -6   2   8        978.64        983.60         9.87 o                         
  -5   2   8        923.57        941.99         7.84 o                         
  -4   2   8       2973.63       2955.68        19.75 o                         
  -3   2   8       1443.08       1462.58        10.66 o                         
  -2   2   8       2561.58       2536.07        16.47 o                         
  -1   2   8        862.06        865.48         6.24 o                         
   0   2   8       5059.73       4954.19        30.26 o                         
   1   2   8        743.30        736.28         6.30 o                         
   2   2   8       2780.66       2758.49        18.40 o                         
   3   2   8       1479.71       1491.24        11.29 o                         
   4   2   8       2918.80       2915.68        19.18 o                         
   5   2   8        951.26        978.78         8.60 o                         
   6   2   8        933.85        926.38         8.87 o                         
   7   2   8        764.33        759.15         7.62 o                         
   8   2   8        292.17        277.19         4.85 o                         
   9   2   8        361.09        363.12         7.01 o                         
  -9   3   8         90.81         84.24         4.02 o                         
  -8   3   8        323.76        328.60         5.68 o                         
  -7   3   8        332.41        325.06         5.20 o                         
  -6   3   8        114.12        112.69         3.44 o                         
  -5   3   8        700.09        729.05         6.78 o                         
  -4   3   8       1150.08       1129.42         9.01 o                         
  -3   3   8       3262.20       3242.87        20.76 o                         
  -2   3   8       1428.89       1409.75         9.68 o                         
  -1   3   8       5524.48       5450.94        31.80 o                         
   0   3   8        585.41        542.42         4.85 o                         
   1   3   8       5274.50       5176.96        34.10 o                         
   2   3   8       1409.84       1384.40        10.39 o                         
   3   3   8       3305.22       3273.26        22.32 o                         
   4   3   8       1173.63       1152.98         8.82 o                         
   5   3   8        707.46        739.49         6.56 o                         
   6   3   8        125.37        122.60         3.16 o                         
   7   3   8        333.91        326.96         4.76 o                         
   8   3   8        311.44        310.07         5.18 o                         
   9   3   8         99.56         94.04         3.87 o                         
  -9   4   8        643.97        676.66         9.68 o                         
  -8   4   8        138.47        130.10         4.03 o                         
  -7   4   8       1222.70       1251.38        12.69 o                         
  -6   4   8       1017.23        967.10         9.65 o                         
  -5   4   8       2301.67       2269.40        17.48 o                         
  -4   4   8        712.51        688.25         5.83 o                         
  -3   4   8       1062.40       1046.68         8.09 o                         
  -2   4   8        669.85        683.86         5.87 o                         
  -1   4   8        309.66        307.70         3.84 o                         
   0   4   8          0.22          1.50         1.26 o                         
   1   4   8        306.16        302.32         3.67 o                         
   2   4   8        691.59        707.86         6.59 o                         
   3   4   8       1061.44       1037.83         8.98 o                         
   4   4   8        643.66        611.59         6.15 o                         
   5   4   8       2378.48       2362.69        18.80 o                         
   6   4   8        986.34        937.29         8.53 o                         
   7   4   8       1266.04       1267.44        12.24 o                         
   8   4   8        142.49        132.04         4.10 o                         
   9   4   8        634.66        665.37         9.20 o                         
  -9   5   8         72.49         73.15         5.01 o                         
  -8   5   8         52.69         47.49         2.30 o                         
  -7   5   8        376.51        371.13         5.59 o                         
  -6   5   8        516.77        490.67         6.57 o                         
  -5   5   8       1464.83       1463.00        14.46 o                         
  -4   5   8        843.89        853.60         7.36 o                         
  -3   5   8       2806.80       2774.52        19.06 o                         
  -2   5   8       1144.07       1178.80         8.70 o                         
  -1   5   8       2749.08       2718.40        18.89 o                         
   0   5   8       1701.33       1766.31        12.60 o                         
   1   5   8       2806.61       2798.92        19.04 o                         
   2   5   8       1141.21       1178.43         9.34 o                         
   3   5   8       2739.00       2721.74        19.00 o                         
   4   5   8        841.05        840.58         7.95 o                         
   5   5   8       1473.67       1464.10        11.16 o                         
   6   5   8        486.27        456.77         6.20 o                         
   7   5   8        351.69        345.88         6.57 o                         
   8   5   8         51.06         45.95         2.80 o                         
   9   5   8         69.58         70.32         3.46 o                         
  -8   6   8        210.82        215.48         5.32 o                         
  -7   6   8        433.89        450.65         6.84 o                         
  -6   6   8        235.72        240.00         5.41 o                         
  -5   6   8        337.89        328.42         5.85 o                         
  -4   6   8        408.00        405.16         5.13 o                         
  -3   6   8        739.78        725.61         6.23 o                         
  -2   6   8       1301.42       1293.44        10.11 o                         
  -1   6   8        502.23        530.22         5.30 o                         
   0   6   8       3239.34       3227.95        21.03 o                         
   1   6   8        478.50        509.28         5.34 o                         
   2   6   8       1348.18       1347.31         9.98 o                         
   3   6   8        680.76        668.49         6.43 o                         
   4   6   8        421.53        424.55         5.55 o                         
   5   6   8        305.00        287.53         4.13 o                         
   6   6   8        222.39        220.47         5.36 o                         
   7   6   8        433.76        450.44         6.73 o                         
   8   6   8        205.11        213.75         5.55 o                         
  -8   7   8        477.78        479.44         8.36 o                         
  -7   7   8        261.87        259.97         6.19 o                         
  -6   7   8        623.62        607.46         8.31 o                         
  -5   7   8        763.59        777.22         9.04 o                         
  -4   7   8        515.00        492.65         6.36 o                         
  -3   7   8        901.96        893.74         7.77 o                         
  -2   7   8        468.66        461.86         5.51 o                         
  -1   7   8        457.35        450.84         5.25 o                         
   0   7   8        383.58        408.20         4.76 o                         
   1   7   8        453.14        449.84         5.03 o                         
   2   7   8        472.92        472.23         5.18 o                         
   3   7   8        892.25        893.72         8.30 o                         
   4   7   8        530.16        519.06         6.04 o                         
   5   7   8        766.43        770.33         8.73 o                         
   6   7   8        651.78        644.74         8.25 o                         
   7   7   8        240.46        237.40         5.10 o                         
   8   7   8        468.50        455.74         7.79 o                         
  -7   8   8          3.39          1.49         1.34 o                         
  -6   8   8        136.24        138.52         4.40 o                         
  -5   8   8         83.42         99.71         3.49 o                         
  -4   8   8        496.15        494.84         6.11 o                         
  -3   8   8        322.08        356.92         4.88 o                         
  -2   8   8       1430.16       1407.87        11.68 o                         
  -1   8   8        205.30        228.73         4.04 o                         
   0   8   8        677.80        656.22         7.49 o                         
   1   8   8        165.56        183.14         3.74 o                         
   2   8   8       1430.84       1410.39        11.36 o                         
   3   8   8        337.67        365.51         5.07 o                         
   4   8   8        490.57        491.31         6.37 o                         
   5   8   8         83.55         99.35         3.72 o                         
   6   8   8        111.21        110.56         3.71 o                         
   7   8   8          3.73          0.31         2.14 o                         
  -7   9   8         77.87         85.26         4.40 o                         
  -6   9   8        290.37        300.83         7.20 o                         
  -5   9   8        380.97        381.00         6.56 o                         
  -4   9   8        538.09        522.48         6.86 o                         
  -3   9   8        388.47        395.43         5.29 o                         
  -2   9   8        224.88        216.52         4.33 o                         
  -1   9   8        163.57        174.98         3.93 o                         
   0   9   8        126.20        136.38         3.68 o                         
   1   9   8        178.65        196.20         4.19 o                         
   2   9   8        219.24        216.50         4.37 o                         
   3   9   8        371.99        371.54         5.67 o                         
   4   9   8        559.20        541.22         6.78 o                         
   5   9   8        361.21        371.01         6.20 o                         
   6   9   8        289.85        281.08         6.54 o                         
   7   9   8         82.78         79.25         4.33 o                         
  -6  10   8        132.19        135.96         5.64 o                         
  -5  10   8        127.10        113.79         5.77 o                         
  -4  10   8        443.89        454.86         6.85 o                         
  -3  10   8        137.20        141.18         3.65 o                         
  -2  10   8        317.72        302.52         4.80 o                         
  -1  10   8        221.63        235.41         4.28 o                         
   0  10   8        374.18        370.32         5.28 o                         
   1  10   8        230.95        246.44         4.45 o                         
   2  10   8        320.74        310.26         4.96 o                         
   3  10   8        136.99        140.06         3.80 o                         
   4  10   8        457.11        460.94         6.57 o                         
   5  10   8        120.20        111.74         4.38 o                         
   6  10   8        137.53        131.19         4.93 o                         
  -5  11   8         44.12         47.75         4.10 o                         
  -4  11   8         44.01         49.26         3.46 o                         
  -3  11   8        200.22        204.45         5.48 o                         
  -2  11   8        140.85        165.50         4.49 o                         
  -1  11   8        466.09        454.13         6.31 o                         
   0  11   8        237.46        271.35         5.06 o                         
   1  11   8        444.90        422.57         6.12 o                         
   2  11   8        143.75        173.48         4.57 o                         
   3  11   8        192.48        189.53         5.48 o                         
   4  11   8         38.27         44.14         2.98 o                         
   5  11   8         39.74         37.59         3.42 o                         
  -3  12   8         56.25         54.50         3.70 o                         
  -2  12   8         72.80         74.54         3.96 o                         
  -1  12   8         55.41         50.82         2.75 o                         
   0  12   8          0.69         -0.94         1.78 o                         
   1  12   8         50.41         45.75         3.11 o                         
   2  12   8         74.09         69.19         3.62 o                         
   3  12   8         52.46         42.07         3.80 o                         
   1   0   9         44.01         33.57         1.52 o                         
   2   0   9        217.40        211.14         3.01 o                         
   3   0   9       1639.48       1668.60        12.07 o                         
   4   0   9          4.48         -0.38         1.09 o                         
   5   0   9       2246.93       2254.41        16.22 o                         
   6   0   9          7.50          0.74         1.42 o                         
   7   0   9       1691.37       1689.24        13.70 o                         
   8   0   9          6.83          1.81         0.94 o                         
   9   0   9        690.57        711.46        12.09 o                         
  -9   1   9         16.70          9.98         2.16 o                         
  -8   1   9        164.43        174.73         4.94 o                         
  -7   1   9        215.73        217.61         3.79 o                         
  -6   1   9        538.33        536.68         5.83 o                         
  -5   1   9       1789.50       1801.96        13.85 o                         
  -4   1   9        532.98        507.92         4.98 o                         
  -3   1   9       5432.15       5352.17        33.52 o                         
  -2   1   9       1135.96       1148.03         8.19 o                         
  -1   1   9       7537.95       7465.96        43.88 o                         
   0   1   9        701.48        713.20         5.95 o                         
   1   1   9       7537.48       7473.15        44.93 o                         
   2   1   9       1093.88       1117.78         8.49 o                         
   3   1   9       5344.03       5271.93        35.39 o                         
   4   1   9        491.64        471.30         5.58 o                         
   5   1   9       1963.92       1983.94        15.00 o                         
   6   1   9        539.95        525.94         5.67 o                         
   7   1   9        204.94        205.88         3.62 o                         
   8   1   9        170.48        176.92         3.45 o                         
   9   1   9         16.48         12.22         1.64 o                         
  -9   2   9        312.93        310.81         8.16 o                         
  -8   2   9          9.97          9.87         1.85 o                         
  -7   2   9        805.70        829.22         8.76 o                         
  -6   2   9        667.69        656.85         6.56 o                         
  -5   2   9       1381.08       1362.33        11.10 o                         
  -4   2   9       2025.95       2010.52        14.13 o                         
  -3   2   9        726.13        703.32         6.21 o                         
  -2   2   9       3899.38       3863.26        24.10 o                         
  -1   2   9        854.50        881.88         6.81 o                         
   0   2   9       4105.11       4096.34        25.55 o                         
   1   2   9        870.80        891.76         7.13 o                         
   2   2   9       3794.96       3780.44        27.05 o                         
   3   2   9        726.54        710.12         6.51 o                         
   4   2   9       1962.20       1933.81        14.04 o                         
   5   2   9       1375.36       1363.62        11.53 o                         
   6   2   9        629.42        621.54         6.57 o                         
   7   2   9        772.14        782.61         8.63 o                         
   8   2   9          9.32          8.12         1.94 o                         
   9   2   9        314.55        309.00         8.10 o                         
  -9   3   9         42.29         35.43         2.63 o                         
  -8   3   9        936.64        927.14        11.48 o                         
  -7   3   9        143.04        130.73         3.61 o                         
  -6   3   9       1372.91       1382.04        11.52 o                         
  -5   3   9        507.19        507.91         6.19 o                         
  -4   3   9       1220.14       1225.29         9.38 o                         
  -3   3   9        777.09        792.47         6.77 o                         
  -2   3   9        534.76        541.90         5.13 o                         
  -1   3   9       1096.17       1094.81         8.29 o                         
   0   3   9       1046.80       1106.55         8.60 o                         
   1   3   9       1099.37       1095.19         8.81 o                         
   2   3   9        566.86        573.46         5.86 o                         
   3   3   9        825.88        834.02         7.16 o                         
   4   3   9       1213.07       1212.18        10.24 o                         
   5   3   9        528.12        547.45         5.85 o                         
   6   3   9       1367.21       1382.16        11.71 o                         
   7   3   9        152.16        141.11         4.11 o                         
   8   3   9        930.22        899.60        10.82 o                         
   9   3   9         39.21         29.56         2.58 o                         
  -9   4   9         35.57         36.34         3.26 o                         
  -8   4   9         76.57         77.81         3.16 o                         
  -7   4   9          1.35         -0.32         1.30 o                         
  -6   4   9        575.33        596.31         7.20 o                         
  -5   4   9         13.55         12.33         1.77 o                         
  -4   4   9       2617.69       2606.93        17.71 o                         
  -3   4   9        427.55        407.51         4.51 o                         
  -2   4   9       6020.38       5907.80        35.44 o                         
  -1   4   9        212.68        208.57         3.27 o                         
   0   4   9       9071.20       8901.72        54.84 o                         
   1   4   9        208.27        204.34         3.43 o                         
   2   4   9       5996.64       5917.83        39.14 o                         
   3   4   9        431.95        416.96         5.33 o                         
   4   4   9       2610.64       2585.53        18.65 o                         
   5   4   9         16.95         16.16         1.58 o                         
   6   4   9        586.96        610.13         6.97 o                         
   7   4   9          1.36         -0.21         1.21 o                         
   8   4   9         80.34         74.41         3.39 o                         
   9   4   9         35.48         31.87         2.58 o                         
  -8   5   9        549.20        555.38         8.17 o                         
  -7   5   9          6.07          2.97         1.38 o                         
  -6   5   9        676.16        672.80         7.87 o                         
  -5   5   9        223.67        231.22         4.19 o                         
  -4   5   9       1212.46       1218.64         9.61 o                         
  -3   5   9        571.43        574.11         5.40 o                         
  -2   5   9        419.72        393.59         4.50 o                         
  -1   5   9        192.86        183.66         3.34 o                         
   0   5   9        900.28        929.54         8.14 o                         
   1   5   9        187.67        173.31         3.31 o                         
   2   5   9        419.08        403.17         4.84 o                         
   3   5   9        570.97        573.64         6.29 o                         
   4   5   9       1315.52       1326.58        11.47 o                         
   5   5   9        222.63        232.62         4.13 o                         
   6   5   9        661.83        663.89         7.97 o                         
   7   5   9          8.07          2.85         1.09 o                         
   8   5   9        553.34        567.65         7.66 o                         
  -8   6   9         47.38         49.76         4.03 o                         
  -7   6   9        491.18        484.84         7.24 o                         
  -6   6   9        246.95        261.55         5.04 o                         
  -5   6   9       1202.05       1185.02        11.63 o                         
  -4   6   9        762.76        786.24         7.66 o                         
  -3   6   9        284.48        278.33         4.10 o                         
  -2   6   9       1799.58       1818.41        12.90 o                         
  -1   6   9        261.82        274.95         4.01 o                         
   0   6   9       1772.61       1751.09        12.59 o                         
   1   6   9        249.33        267.13         3.91 o                         
   2   6   9       1772.95       1778.97        12.92 o                         
   3   6   9        273.18        269.32         4.21 o                         
   4   6   9        848.90        880.47         8.23 o                         
   5   6   9       1139.51       1112.89        11.32 o                         
   6   6   9        284.97        290.74         5.56 o                         
   7   6   9        479.13        484.90         7.48 o                         
   8   6   9         49.56         50.15         3.80 o                         
  -8   7   9         40.39         37.70         5.62 o                         
  -7   7   9         56.50         60.00         3.56 o                         
  -6   7   9        107.89        108.85         4.00 o                         
  -5   7   9        688.74        689.25         8.17 o                         
  -4   7   9        135.50        121.12         3.46 o                         
  -3   7   9       1718.63       1744.17        12.97 o                         
  -2   7   9        325.57        340.03         4.84 o                         
  -1   7   9       2565.57       2521.82        18.02 o                         
   0   7   9        544.64        568.72         6.02 o                         
   1   7   9       2513.03       2507.40        18.16 o                         
   2   7   9        331.75        339.34         4.60 o                         
   3   7   9       1691.79       1703.91        14.31 o                         
   4   7   9        114.61         99.48         3.11 o                         
   5   7   9        693.83        701.16         8.69 o                         
   6   7   9        107.92        107.80         4.46 o                         
   7   7   9         55.98         60.50         3.33 o                         
   8   7   9         31.18         29.30         4.21 o                         
  -7   8   9        497.13        508.11         8.95 o                         
  -6   8   9         70.83         80.15         5.17 o                         
  -5   8   9        392.11        391.23         6.22 o                         
  -4   8   9         41.17         43.09         2.57 o                         
  -3   8   9        328.16        321.52         4.65 o                         
  -2   8   9         51.94         44.69         2.21 o                         
  -1   8   9         24.05         23.32         2.03 o                         
   0   8   9          3.43          5.01         1.70 o                         
   1   8   9         19.92         19.84         2.06 o                         
   2   8   9         58.78         50.30         2.43 o                         
   3   8   9        354.24        354.87         5.11 o                         
   4   8   9         48.46         51.45         2.65 o                         
   5   8   9        398.78        403.12         5.62 o                         
   6   8   9         70.42         76.59         3.44 o                         
   7   8   9        496.55        494.31         8.79 o                         
  -6   9   9         44.36         47.51         3.91 o                         
  -5   9   9        268.87        282.63         6.39 o                         
  -4   9   9        118.22        119.36         4.13 o                         
  -3   9   9        655.27        658.26         7.69 o                         
  -2   9   9        188.90        201.94         4.23 o                         
  -1   9   9       1697.22       1690.53        14.27 o                         
   0   9   9         57.35         71.90         2.83 o                         
   1   9   9       1770.77       1781.14        14.53 o                         
   2   9   9        191.19        208.57         4.06 o                         
   3   9   9        634.39        632.29         7.12 o                         
   4   9   9        118.55        121.82         3.54 o                         
   5   9   9        263.38        283.34         5.74 o                         
   6   9   9         42.97         41.60         4.21 o                         
  -5  10   9         91.77         88.38         4.70 o                         
  -4  10   9        154.17        182.39         5.24 o                         
  -3  10   9        155.17        154.48         4.45 o                         
  -2  10   9        317.31        326.38         5.22 o                         
  -1  10   9        161.64        174.51         3.87 o                         
   0  10   9        217.33        229.53         4.40 o                         
   1  10   9        160.51        174.21         4.02 o                         
   2  10   9        308.72        317.09         5.08 o                         
   3  10   9        153.17        154.36         4.59 o                         
   4  10   9        166.59        192.00         5.03 o                         
   5  10   9        106.21         99.89         4.58 o                         
  -4  11   9        192.51        189.87         6.04 o                         
  -3  11   9         37.15         32.94         3.56 o                         
  -2  11   9         22.52         19.35         2.20 o                         
  -1  11   9         91.89         87.31         3.69 o                         
   0  11   9          1.09         -1.07         2.04 o                         
   1  11   9         78.44         74.59         3.21 o                         
   2  11   9         18.61         19.45         2.46 o                         
   3  11   9         46.09         47.28         3.13 o                         
   4  11   9        168.00        149.88         5.85 o                         
  -2  12   9        411.12        423.65         7.22 o                         
  -1  12   9         29.27         40.14         2.87 o                         
   0  12   9        618.39        624.92         8.94 o                         
   1  12   9         27.80         37.64         3.09 o                         
   2  12   9        422.34        433.25         7.60 o                         
   0   0  10       9178.77       9246.20        80.38 o                         
   1   0  10        274.44        288.74         3.82 o                         
   2   0  10       5683.03       5640.09        36.32 o                         
   3   0  10        583.20        596.64         5.63 o                         
   4   0  10       4532.36       4495.54        30.55 o                         
   5   0  10         74.05         90.68         2.77 o                         
   6   0  10        316.45        312.90         4.95 o                         
   7   0  10         11.80         13.19         1.73 o                         
   8   0  10         14.24         12.09         1.86 o                         
   9   0  10          6.09          6.85         2.20 o                         
  -9   1  10          9.94          9.44         2.05 o                         
  -8   1  10        853.62        845.62         9.82 o                         
  -7   1  10         44.66         49.23         2.39 o                         
  -6   1  10        971.36        947.13         8.89 o                         
  -5   1  10        116.44        107.01         2.60 o                         
  -4   1  10       1335.33       1317.96        10.21 o                         
  -3   1  10       1264.48       1287.16         9.84 o                         
  -2   1  10        664.92        648.04         5.59 o                         
  -1   1  10       1142.81       1129.90         8.63 o                         
   0   1  10        248.98        246.06         3.43 o                         
   1   1  10       1176.26       1180.74         8.84 o                         
   2   1  10        638.78        623.87         5.78 o                         
   3   1  10       1314.60       1346.67        11.19 o                         
   4   1  10       1288.18       1274.08        11.06 o                         
   5   1  10        129.53        123.84         2.99 o                         
   6   1  10        960.72        933.52         9.13 o                         
   7   1  10         48.19         47.99         2.29 o                         
   8   1  10        863.48        864.91         9.94 o                         
   9   1  10         10.38          9.59         3.76 o                         
  -9   2  10        471.17        481.12         8.21 o                         
  -8   2  10         35.74         35.46         2.04 o                         
  -7   2  10        508.93        526.60         6.47 o                         
  -6   2  10        512.66        496.78         6.01 o                         
  -5   2  10        873.32        890.39         8.39 o                         
  -4   2  10        935.24        905.13         7.47 o                         
  -3   2  10        799.74        807.99         7.00 o                         
  -2   2  10       4443.40       4396.13        26.96 o                         
  -1   2  10       1148.50       1175.07         8.68 o                         
   0   2  10       3928.77       3935.03        24.94 o                         
   1   2  10       1146.12       1175.52         9.29 o                         
   2   2  10       4490.28       4436.09        29.08 o                         
   3   2  10        815.33        834.66         7.28 o                         
   4   2  10        862.90        844.58         8.23 o                         
   5   2  10        902.05        910.23         9.52 o                         
   6   2  10        482.28        456.86         6.39 o                         
   7   2  10        517.56        545.47         7.06 o                         
   8   2  10         31.41         29.99         2.33 o                         
   9   2  10        464.15        471.16         9.59 o                         
  -9   3  10         25.63         30.86         3.03 o                         
  -8   3  10         56.21         62.63         2.81 o                         
  -7   3  10        163.42        164.28         3.66 o                         
  -6   3  10        313.67        321.56         5.02 o                         
  -5   3  10       1256.63       1254.72        11.27 o                         
  -4   3  10        323.80        320.22         4.71 o                         
  -3   3  10       2747.95       2762.19        18.33 o                         
  -2   3  10        248.41        252.63         3.52 o                         
  -1   3  10       6410.19       6390.47        38.19 o                         
   0   3  10         54.65         55.78         2.21 o                         
   1   3  10       6340.28       6369.91        41.00 o                         
   2   3  10        236.16        237.21         3.77 o                         
   3   3  10       2754.38       2767.86        19.27 o                         
   4   3  10        301.73        291.27         4.32 o                         
   5   3  10       1309.06       1309.02        10.81 o                         
   6   3  10        322.37        331.03         5.36 o                         
   7   3  10        171.92        176.30         4.36 o                         
   8   3  10         60.23         68.05         3.15 o                         
   9   3  10         27.70         39.05         2.67 o                         
  -8   4  10         18.10         16.50         2.26 o                         
  -7   4  10       1100.16       1118.14        10.73 o                         
  -6   4  10         27.12         25.22         2.06 o                         
  -5   4  10        980.51        992.68        10.11 o                         
  -4   4  10         46.22         42.93         2.03 o                         
  -3   4  10       1510.02       1501.61        10.70 o                         
  -2   4  10         53.02         52.00         2.02 o                         
  -1   4  10         91.67         81.68         2.55 o                         
   0   4  10         20.47         18.23         1.62 o                         
   1   4  10         88.57         85.06         2.38 o                         
   2   4  10         51.90         48.99         2.18 o                         
   3   4  10       1468.50       1440.43        12.18 o                         
   4   4  10         44.64         46.70         2.35 o                         
   5   4  10        984.47       1003.13         9.58 o                         
   6   4  10         25.28         23.83         2.38 o                         
   7   4  10       1118.83       1135.00        11.41 o                         
   8   4  10         15.17         15.62         2.32 o                         
  -8   5  10        105.78        106.29         5.27 o                         
  -7   5  10         73.17         82.78         3.59 o                         
  -6   5  10        146.86        147.80         3.76 o                         
  -5   5  10        901.37        902.27         8.74 o                         
  -4   5  10        206.51        205.37         3.75 o                         
  -3   5  10       2088.17       2063.80        14.68 o                         
  -2   5  10        359.47        325.36         4.60 o                         
  -1   5  10       3093.59       3101.63        20.97 o                         
   0   5  10        116.42         93.22         2.69 o                         
   1   5  10       3095.91       3137.80        23.09 o                         
   2   5  10        375.71        348.16         4.89 o                         
   3   5  10       2002.84       2006.15        18.19 o                         
   4   5  10        231.78        230.56         4.29 o                         
   5   5  10        848.21        851.80         9.14 o                         
   6   5  10        148.64        157.25         3.61 o                         
   7   5  10         75.29         75.92         3.26 o                         
   8   5  10        104.08        110.69         4.70 o                         
  -8   6  10          1.20         -0.39         1.63 o                         
  -7   6  10        295.14        304.86         5.68 o                         
  -6   6  10         96.30         90.30         3.34 o                         
  -5   6  10        732.09        733.03         8.92 o                         
  -4   6  10        619.41        598.35         6.89 o                         
  -3   6  10         97.57         91.54         2.62 o                         
  -2   6  10       2330.01       2378.46        17.47 o                         
  -1   6  10        252.56        235.70         4.24 o                         
   0   6  10       1576.50       1582.85        13.18 o                         
   1   6  10        234.68        210.97         4.14 o                         
   2   6  10       2396.04       2417.00        18.33 o                         
   3   6  10         86.31         85.68         3.01 o                         
   4   6  10        649.67        640.90         7.69 o                         
   5   6  10        728.64        709.19         7.88 o                         
   6   6  10         96.67         93.26         3.47 o                         
   7   6  10        297.47        295.87         6.44 o                         
   8   6  10          1.32         -0.68         1.79 o                         
  -7   7  10        101.69        104.58         5.69 o                         
  -6   7  10        364.01        374.70         7.33 o                         
  -5   7  10         42.28         40.22         2.58 o                         
  -4   7  10        580.32        586.34         6.71 o                         
  -3   7  10        218.72        212.31         4.04 o                         
  -2   7  10        178.12        176.43         3.78 o                         
  -1   7  10        394.22        382.85         5.13 o                         
   0   7  10        495.24        475.73         5.92 o                         
   1   7  10        410.06        404.82         5.31 o                         
   2   7  10        190.70        186.82         4.02 o                         
   3   7  10        223.46        219.10         4.44 o                         
   4   7  10        572.19        572.05         7.01 o                         
   5   7  10         29.31         26.63         2.29 o                         
   6   7  10        387.95        414.23         7.29 o                         
   7   7  10         94.48         91.58         4.64 o                         
  -6   8  10        272.63        281.64         7.84 o                         
  -5   8  10         22.18         15.29         2.17 o                         
  -4   8  10        946.36        983.39        10.37 o                         
  -3   8  10         18.03         11.71         1.55 o                         
  -2   8  10       1379.97       1401.26        12.22 o                         
  -1   8  10         69.49         57.25         2.57 o                         
   0   8  10       3451.61       3551.26        24.88 o                         
   1   8  10         59.93         51.86         2.56 o                         
   2   8  10       1320.99       1359.80        11.45 o                         
   3   8  10         19.78         11.89         1.92 o                         
   4   8  10        953.96        960.17         9.47 o                         
   5   8  10         22.17         22.07         2.32 o                         
   6   8  10        282.77        291.80         7.80 o                         
  -6   9  10        290.05        303.66         8.38 o                         
  -5   9  10         18.54          9.84         2.63 o                         
  -4   9  10        197.20        192.71         5.38 o                         
  -3   9  10         12.43         13.32         2.12 o                         
  -2   9  10        112.76        104.17         3.19 o                         
  -1   9  10        180.57        191.55         4.21 o                         
   0   9  10         31.14         26.45         2.26 o                         
   1   9  10        192.09        203.71         4.19 o                         
   2   9  10         97.32         93.20         3.55 o                         
   3   9  10         13.36         16.13         2.23 o                         
   4   9  10        183.47        184.39         4.94 o                         
   5   9  10         13.56          1.44         1.61 o                         
   6   9  10        297.37        294.76         6.86 o                         
  -4  10  10        163.10        175.57         5.69 o                         
  -3  10  10        133.47        128.15         4.30 o                         
  -2  10  10        402.39        410.92         6.15 o                         
  -1  10  10         55.76         45.13         2.55 o                         
   0  10  10        260.83        270.92         5.10 o                         
   1  10  10         61.61         47.68         2.68 o                         
   2  10  10        376.33        386.58         6.11 o                         
   3  10  10        148.66        142.98         5.43 o                         
   4  10  10        145.60        145.49         5.09 o                         
  -3  11  10        261.16        284.87         6.79 o                         
  -2  11  10          8.53          5.41         2.07 o                         
  -1  11  10        390.50        420.37         6.63 o                         
   0  11  10         59.30         42.62         2.81 o                         
   1  11  10        411.28        433.17         6.98 o                         
   2  11  10          8.92          5.08         2.46 o                         
   3  11  10        279.36        299.10         7.39 o                         
   1   0  11         38.44         36.60         1.88 o                         
   2   0  11        802.73        831.96         7.13 o                         
   3   0  11       1432.98       1391.43        10.75 o                         
   4   0  11          0.69         -1.50         1.50 o                         
   5   0  11       2409.29       2384.10        20.80 o                         
   6   0  11        143.43        166.25         4.07 o                         
   7   0  11       1455.08       1425.28        13.89 o                         
   8   0  11        152.88        174.64         5.25 o                         
  -8   1  11        124.84        121.22         3.71 o                         
  -7   1  11        160.76        158.35         4.16 o                         
  -6   1  11        565.74        569.72         7.59 o                         
  -5   1  11        591.59        593.97         6.44 o                         
  -4   1  11        536.23        562.67         5.68 o                         
  -3   1  11       1852.90       1812.73        13.48 o                         
  -2   1  11       1067.93       1105.33         8.47 o                         
  -1   1  11       3151.04       3129.48        19.99 o                         
   0   1  11       1901.55       1920.32        13.52 o                         
   1   1  11       3044.61       2995.34        19.43 o                         
   2   1  11       1081.88       1134.72         9.12 o                         
   3   1  11       2052.31       2006.99        15.55 o                         
   4   1  11        526.08        545.90         6.71 o                         
   5   1  11        583.72        579.16         6.83 o                         
   6   1  11        569.53        583.90         7.19 o                         
   7   1  11        162.91        160.78         3.63 o                         
   8   1  11        138.24        134.12         4.38 o                         
  -8   2  11         84.96         94.22         3.47 o                         
  -7   2  11        540.59        521.06         6.48 o                         
  -6   2  11        310.45        306.44         5.10 o                         
  -5   2  11        771.44        786.67         8.21 o                         
  -4   2  11        932.69        901.80         8.21 o                         
  -3   2  11        815.82        832.67         7.40 o                         
  -2   2  11       1637.41       1635.32        12.10 o                         
  -1   2  11        144.23        144.24         3.69 o                         
   0   2  11       2448.74       2468.97        16.72 o                         
   1   2  11        208.08        201.35         3.31 o                         
   2   2  11       1653.83       1657.74        12.86 o                         
   3   2  11        816.56        828.97         7.61 o                         
   4   2  11        875.99        846.02         9.08 o                         
   5   2  11        783.53        802.12         8.22 o                         
   6   2  11        317.76        318.22         6.10 o                         
   7   2  11        566.09        550.91         8.66 o                         
   8   2  11         86.71         95.03         4.27 o                         
  -8   3  11        524.70        525.05         9.49 o                         
  -7   3  11        148.12        146.80         4.02 o                         
  -6   3  11       1053.44       1026.33         9.68 o                         
  -5   3  11        501.80        483.89         6.37 o                         
  -4   3  11       1599.14       1588.83        12.61 o                         
  -3   3  11        511.09        514.52         5.47 o                         
  -2   3  11        453.84        443.42         4.67 o                         
  -1   3  11        586.44        587.98         5.65 o                         
   0   3  11          1.11         -0.45         1.35 o                         
   1   3  11        592.15        585.60         5.99 o                         
   2   3  11        404.44        388.59         5.09 o                         
   3   3  11        517.36        525.68         6.23 o                         
   4   3  11       1624.98       1595.32        13.96 o                         
   5   3  11        520.23        491.13         6.31 o                         
   6   3  11       1013.95        985.62        11.18 o                         
   7   3  11        148.44        158.94         5.02 o                         
   8   3  11        524.84        541.89         8.47 o                         
  -8   4  11          8.42          5.26         1.58 o                         
  -7   4  11        181.92        192.65         5.12 o                         
  -6   4  11        186.39        178.43         4.08 o                         
  -5   4  11        160.85        152.06         3.96 o                         
  -4   4  11       1045.23       1064.98         9.71 o                         
  -3   4  11        538.90        549.94         5.58 o                         
  -2   4  11       1988.20       2006.54        14.85 o                         
  -1   4  11        956.22        965.00         8.09 o                         
   0   4  11       2220.36       2230.17        15.37 o                         
   1   4  11        975.44        987.04         8.28 o                         
   2   4  11       2068.75       2096.40        16.09 o                         
   3   4  11        553.37        552.14         6.42 o                         
   4   4  11       1006.57       1015.72         9.90 o                         
   5   4  11        148.83        137.44         3.85 o                         
   6   4  11        177.43        172.92         4.31 o                         
   7   4  11        178.18        183.05         5.12 o                         
   8   4  11          9.54          3.05         2.13 o                         
  -7   5  11        139.79        145.14         4.47 o                         
  -6   5  11        761.27        754.70         8.41 o                         
  -5   5  11        125.62        130.05         3.78 o                         
  -4   5  11        898.35        890.76         8.75 o                         
  -3   5  11        180.17        180.02         3.58 o                         
  -2   5  11        167.14        165.83         3.46 o                         
  -1   5  11        671.79        692.98         6.54 o                         
   0   5  11        208.02        199.00         3.84 o                         
   1   5  11        644.22        649.54         6.60 o                         
   2   5  11        199.02        200.70         3.97 o                         
   3   5  11        171.04        168.28         4.16 o                         
   4   5  11        874.63        859.26         8.93 o                         
   5   5  11        127.68        131.89         3.69 o                         
   6   5  11        774.46        781.63         8.99 o                         
   7   5  11        146.70        161.54         5.22 o                         
  -7   6  11        377.24        371.79         8.42 o                         
  -6   6  11         78.12         82.84         3.75 o                         
  -5   6  11        634.24        640.57         7.69 o                         
  -4   6  11        510.04        500.10         6.28 o                         
  -3   6  11        346.08        332.55         4.90 o                         
  -2   6  11       1051.91       1050.10         9.26 o                         
  -1   6  11        601.09        589.51         6.64 o                         
   0   6  11       1092.45       1128.67        10.35 o                         
   1   6  11        591.19        575.70         7.05 o                         
   2   6  11       1097.27       1091.56        10.26 o                         
   3   6  11        317.98        312.57         5.65 o                         
   4   6  11        534.74        530.93         7.00 o                         
   5   6  11        644.97        648.58         7.15 o                         
   6   6  11         74.80         71.36         3.87 o                         
   7   6  11        377.65        376.52         7.23 o                         
  -6   7  11        116.75        112.17         5.24 o                         
  -5   7  11        278.02        281.88         5.69 o                         
  -4   7  11         83.48         76.06         2.80 o                         
  -3   7  11        530.64        547.08         6.30 o                         
  -2   7  11        288.76        263.40         4.64 o                         
  -1   7  11        817.67        862.78         8.90 o                         
   0   7  11         48.44         44.05         2.50 o                         
   1   7  11        858.70        911.79         8.95 o                         
   2   7  11        302.78        282.34         5.02 o                         
   3   7  11        508.93        538.46         6.59 o                         
   4   7  11         68.30         60.03         2.80 o                         
   5   7  11        266.57        275.77         5.84 o                         
   6   7  11        112.69        114.27         5.04 o                         
  -6   8  11        131.85        121.07         7.83 o                         
  -5   8  11        388.74        395.11         8.51 o                         
  -4   8  11         41.18         31.62         2.48 o                         
  -3   8  11        618.21        625.81         7.44 o                         
  -2   8  11          5.07          5.08         2.03 o                         
  -1   8  11        106.54        102.78         3.28 o                         
   0   8  11          2.58          0.03         1.86 o                         
   1   8  11         96.74         91.07         3.08 o                         
   2   8  11          7.28          9.33         1.87 o                         
   3   8  11        613.54        605.84         7.03 o                         
   4   8  11         41.39         35.71         2.85 o                         
   5   8  11        390.83        395.85         7.05 o                         
   6   8  11        132.19        114.93         5.49 o                         
  -5   9  11        105.11        108.64         5.95 o                         
  -4   9  11         89.41         81.98         4.30 o                         
  -3   9  11        437.51        459.57         6.99 o                         
  -2   9  11        210.44        192.24         4.26 o                         
  -1   9  11        321.87        347.16         5.64 o                         
   0   9  11        268.27        234.92         4.61 o                         
   1   9  11        294.92        329.61         5.20 o                         
   2   9  11        225.28        199.56         4.46 o                         
   3   9  11        466.16        497.05         7.80 o                         
   4   9  11         95.04         87.80         4.07 o                         
   5   9  11        108.42        117.82         5.44 o                         
  -4  10  11        123.61        135.76         5.03 o                         
  -3  10  11         23.90         27.81         3.20 o                         
  -2  10  11        264.63        294.96         6.64 o                         
  -1  10  11         22.15         17.07         2.51 o                         
   0  10  11        352.77        390.52         6.07 o                         
   1  10  11         18.48         10.20         2.18 o                         
   2  10  11        270.62        300.65         6.20 o                         
   3  10  11         24.85         23.76         3.02 o                         
   4  10  11        120.57        134.49         6.37 o                         
  -1  11  11        118.26        106.96         4.09 o                         
   0  11  11         34.76         26.01         2.80 o                         
   1  11  11        124.29        109.17         4.16 o                         
   0   0  12       6547.72       6392.91        60.27 o                         
   1   0  12       2234.40       2281.39        16.51 o                         
   2   0  12       3521.79       3469.91        24.97 o                         
   3   0  12       1694.89       1703.29        13.91 o                         
   4   0  12        487.85        484.97         6.50 o                         
   5   0  12        343.54        356.76         5.85 o                         
   6   0  12        337.87        318.76         5.34 o                         
   7   0  12        241.62        257.92         5.71 o                         
   8   0  12          0.46          0.45         1.47 o                         
  -8   1  12        232.26        224.11         5.83 o                         
  -7   1  12        348.77        367.25         7.34 o                         
  -6   1  12        555.59        544.35         7.28 o                         
  -5   1  12        762.95        770.32         8.27 o                         
  -4   1  12        258.40        259.56         4.13 o                         
  -3   1  12        374.17        369.08         4.82 o                         
  -2   1  12        226.98        222.81         3.74 o                         
  -1   1  12         33.81         32.84         1.83 o                         
   0   1  12        907.77        911.25         7.74 o                         
   1   1  12         48.42         42.92         2.01 o                         
   2   1  12        250.13        255.85         3.72 o                         
   3   1  12        379.85        369.30         5.35 o                         
   4   1  12        243.92        242.19         4.55 o                         
   5   1  12        758.83        758.83         8.56 o                         
   6   1  12        538.85        521.95         6.69 o                         
   7   1  12        338.06        362.50         5.83 o                         
   8   1  12        231.89        220.90         6.15 o                         
  -8   2  12        134.04        128.61         4.84 o                         
  -7   2  12        247.46        240.86         5.13 o                         
  -6   2  12        302.91        297.94         4.94 o                         
  -5   2  12        839.55        810.09        10.19 o                         
  -4   2  12        783.80        763.80         7.79 o                         
  -3   2  12       1047.48       1035.57         8.93 o                         
  -2   2  12        624.66        600.72         6.02 o                         
  -1   2  12        809.84        797.24         7.13 o                         
   0   2  12        918.13        892.30         7.58 o                         
   1   2  12        895.85        885.66         7.91 o                         
   2   2  12        619.52        590.67         6.06 o                         
   3   2  12       1007.30        969.72         9.05 o                         
   4   2  12        747.85        742.14         7.90 o                         
   5   2  12        829.98        817.80         8.98 o                         
   6   2  12        317.57        312.09         5.88 o                         
   7   2  12        239.45        244.26         7.21 o                         
   8   2  12        136.39        130.37         5.91 o                         
  -8   3  12         46.34         44.86         2.82 o                         
  -7   3  12        101.62        102.15         3.94 o                         
  -6   3  12        255.96        255.54         5.12 o                         
  -5   3  12        320.09        324.79         6.08 o                         
  -4   3  12        867.83        863.65         8.64 o                         
  -3   3  12       1824.82       1782.02        13.68 o                         
  -2   3  12       1398.56       1402.40        11.04 o                         
  -1   3  12       1538.20       1524.57        11.38 o                         
   0   3  12       2332.44       2315.05        16.07 o                         
   1   3  12       1487.69       1476.97        12.09 o                         
   2   3  12       1397.81       1401.53        12.39 o                         
   3   3  12       1799.01       1756.52        14.30 o                         
   4   3  12        934.48        941.18         9.08 o                         
   5   3  12        335.94        330.39         5.63 o                         
   6   3  12        247.35        248.18         5.36 o                         
   7   3  12         95.20         94.79         4.70 o                         
   8   3  12         51.94         46.76         3.78 o                         
  -7   4  12        225.53        227.90         5.72 o                         
  -6   4  12        373.33        388.93         6.48 o                         
  -5   4  12        400.07        400.26         6.19 o                         
  -4   4  12        163.19        159.36         3.88 o                         
  -3   4  12         40.29         40.40         2.24 o                         
  -2   4  12         32.85         35.93         2.01 o                         
  -1   4  12        101.70         94.08         2.79 o                         
   0   4  12        326.53        308.09         4.69 o                         
   1   4  12        103.23         93.84         2.77 o                         
   2   4  12         38.88         40.03         2.25 o                         
   3   4  12         27.48         27.59         2.14 o                         
   4   4  12        164.07        155.08         4.73 o                         
   5   4  12        404.96        411.05         6.27 o                         
   6   4  12        377.72        387.30         7.37 o                         
   7   4  12        222.64        219.50         8.19 o                         
  -7   5  12         73.80         73.58         3.71 o                         
  -6   5  12        205.46        209.04         5.41 o                         
  -5   5  12        302.96        290.76         4.94 o                         
  -4   5  12        633.25        647.37         7.02 o                         
  -3   5  12        776.76        780.34         7.92 o                         
  -2   5  12       1301.29       1316.48        11.20 o                         
  -1   5  12       2522.66       2525.67        17.66 o                         
   0   5  12       1108.75       1080.49         9.63 o                         
   1   5  12       2463.35       2440.53        19.31 o                         
   2   5  12       1307.74       1311.84        12.22 o                         
   3   5  12        798.09        807.45         9.22 o                         
   4   5  12        625.54        628.30         8.03 o                         
   5   5  12        313.29        293.02         5.18 o                         
   6   5  12        206.38        219.34         6.20 o                         
   7   5  12         71.51         67.90         3.94 o                         
  -6   6  12         77.94         89.93         5.71 o                         
  -5   6  12        132.09        135.03         4.39 o                         
  -4   6  12        378.33        381.72         5.66 o                         
  -3   6  12        279.46        277.92         4.55 o                         
  -2   6  12        352.65        351.34         5.24 o                         
  -1   6  12        364.88        364.27         5.31 o                         
   0   6  12        389.21        408.90         5.65 o                         
   1   6  12        369.77        360.23         5.20 o                         
   2   6  12        332.43        329.52         5.54 o                         
   3   6  12        306.53        311.43         5.54 o                         
   4   6  12        373.09        377.37         5.80 o                         
   5   6  12        113.12        114.70         3.92 o                         
   6   6  12         82.74         86.32         5.22 o                         
  -6   7  12        209.21        210.92         7.31 o                         
  -5   7  12        213.12        216.12         6.66 o                         
  -4   7  12        346.17        341.88         5.81 o                         
  -3   7  12        110.72         99.72         3.14 o                         
  -2   7  12        174.91        166.79         3.99 o                         
  -1   7  12         66.71         65.08         2.94 o                         
   0   7  12         27.46         21.61         2.14 o                         
   1   7  12         74.40         77.70         2.95 o                         
   2   7  12        169.54        159.00         3.88 o                         
   3   7  12        114.86        106.09         3.92 o                         
   4   7  12        364.44        367.32         6.64 o                         
   5   7  12        204.43        210.44         5.33 o                         
   6   7  12        202.72        218.37         6.42 o                         
  -5   8  12         94.29         95.71         4.39 o                         
  -4   8  12        246.00        268.32         6.83 o                         
  -3   8  12        402.34        404.18         6.61 o                         
  -2   8  12        766.62        797.39         8.51 o                         
  -1   8  12        463.53        421.91         6.39 o                         
   0   8  12        373.97        414.98         6.04 o                         
   1   8  12        487.07        461.48         6.53 o                         
   2   8  12        745.80        772.78         8.58 o                         
   3   8  12        414.31        414.07         7.56 o                         
   4   8  12        235.88        248.38         6.38 o                         
   5   8  12        101.38         95.42         4.94 o                         
  -4   9  12        100.75        105.47         4.43 o                         
  -3   9  12         81.11         92.32         4.22 o                         
  -2   9  12         29.36         30.15         2.74 o                         
  -1   9  12        149.14        161.94         5.06 o                         
   0   9  12         24.33         26.86         2.67 o                         
   1   9  12        144.14        144.18         4.25 o                         
   2   9  12         26.58         28.71         2.64 o                         
   3   9  12         86.57         91.43         4.48 o                         
   4   9  12         88.16         88.77         4.35 o                         
  -2  10  12        114.20        122.96         6.46 o                         
  -1  10  12        147.27        135.79         4.25 o                         
   0  10  12        301.41        301.40         6.63 o                         
   1  10  12        142.54        129.72         4.34 o                         
   2  10  12        120.71        124.84         5.53 o                         
   1   0  13         22.83         17.25         1.90 o                         
   2   0  13        295.15        286.78         5.11 o                         
   3   0  13        212.45        194.13         3.75 o                         
   4   0  13        935.51        901.44         9.64 o                         
   5   0  13        255.15        240.24         4.70 o                         
   6   0  13        669.66        675.80         8.50 o                         
   7   0  13        142.96        137.71         5.12 o                         
  -7   1  13         46.66         51.39         4.07 o                         
  -6   1  13        318.16        334.77         6.89 o                         
  -5   1  13        101.98        104.82         3.35 o                         
  -4   1  13       1353.70       1376.03        12.36 o                         
  -3   1  13        538.26        504.92         5.91 o                         
  -2   1  13       2199.91       2203.80        15.15 o                         
  -1   1  13        402.58        385.75         4.94 o                         
   0   1  13       1808.25       1808.72        13.49 o                         
   1   1  13        407.55        389.68         5.22 o                         
   2   1  13       2039.51       2054.88        16.93 o                         
   3   1  13        489.53        454.99         5.99 o                         
   4   1  13       1367.00       1384.11        13.21 o                         
   5   1  13        110.85        111.65         3.46 o                         
   6   1  13        337.21        337.75         5.85 o                         
   7   1  13         45.74         52.15         4.66 o                         
  -7   2  13        187.70        176.96         7.33 o                         
  -6   2  13        229.05        231.54         5.35 o                         
  -5   2  13        407.69        406.65         5.63 o                         
  -4   2  13        263.50        256.39         4.53 o                         
  -3   2  13       1193.94       1206.18        10.78 o                         
  -2   2  13         88.97         88.63         3.00 o                         
  -1   2  13       2242.85       2237.84        15.78 o                         
   0   2  13        429.79        417.24         5.03 o                         
   1   2  13       2221.62       2231.91        19.51 o                         
   2   2  13         71.00         73.81         3.55 o                         
   3   2  13       1212.72       1220.10        10.91 o                         
   4   2  13        281.39        283.17         5.05 o                         
   5   2  13        408.74        419.75         5.82 o                         
   6   2  13        235.15        244.27         5.74 o                         
   7   2  13        179.84        175.96         8.30 o                         
  -7   3  13        383.51        391.06         7.77 o                         
  -6   3  13        336.96        330.73         6.58 o                         
  -5   3  13        419.93        424.33         6.18 o                         
  -4   3  13        352.63        352.30         5.49 o                         
  -3   3  13        427.08        430.95         5.64 o                         
  -2   3  13       1201.20       1194.89        10.17 o                         
  -1   3  13        165.12        162.69         3.63 o                         
   0   3  13       1016.89       1021.95         9.10 o                         
   1   3  13        165.00        163.53         3.82 o                         
   2   3  13       1193.45       1184.96        10.82 o                         
   3   3  13        463.20        470.49         5.77 o                         
   4   3  13        348.17        350.90         5.63 o                         
   5   3  13        386.32        393.35         6.52 o                         
   6   3  13        334.46        340.79         6.87 o                         
   7   3  13        379.98        396.34         9.54 o                         
  -7   4  13        116.82        127.70         5.88 o                         
  -6   4  13          8.61          6.33         1.56 o                         
  -5   4  13        688.67        713.43         8.71 o                         
  -4   4  13         47.98         41.43         2.40 o                         
  -3   4  13       1012.36       1041.69         9.78 o                         
  -2   4  13        370.21        358.56         5.16 o                         
  -1   4  13       1468.15       1476.95        12.42 o                         
   0   4  13        217.95        220.18         4.14 o                         
   1   4  13       1518.55       1524.47        12.17 o                         
   2   4  13        380.60        363.55         5.46 o                         
   3   4  13       1006.04       1018.89        10.05 o                         
   4   4  13         57.50         52.66         2.65 o                         
   5   4  13        688.99        705.96         9.25 o                         
   6   4  13         10.05          8.02         2.61 o                         
   7   4  13        118.50        120.17         5.88 o                         
  -6   5  13        180.28        181.21         5.46 o                         
  -5   5  13        407.62        394.63         7.10 o                         
  -4   5  13        249.22        249.56         4.54 o                         
  -3   5  13        398.45        373.92         5.34 o                         
  -2   5  13        394.97        375.76         5.15 o                         
  -1   5  13        122.66        125.78         3.53 o                         
   0   5  13         99.34         99.22         3.07 o                         
   1   5  13        114.90        111.21         3.45 o                         
   2   5  13        369.66        347.72         5.45 o                         
   3   5  13        405.83        386.48         5.81 o                         
   4   5  13        251.18        238.02         4.91 o                         
   5   5  13        415.08        409.55         6.99 o                         
   6   5  13        181.08        175.54         7.01 o                         
  -6   6  13        138.38        148.65         5.87 o                         
  -5   6  13        220.88        231.32         7.20 o                         
  -4   6  13        134.09        137.57         4.11 o                         
  -3   6  13        867.29        867.36         8.24 o                         
  -2   6  13         97.76        102.35         3.04 o                         
  -1   6  13        655.81        654.62         7.33 o                         
   0   6  13        129.26        147.15         4.11 o                         
   1   6  13        628.67        626.86         7.41 o                         
   2   6  13         80.64         81.77         3.42 o                         
   3   6  13        831.79        831.89         9.22 o                         
   4   6  13        127.03        133.37         4.71 o                         
   5   6  13        236.28        242.15         6.29 o                         
   6   6  13        135.12        136.36         7.36 o                         
  -5   7  13         34.17         37.18         3.55 o                         
  -4   7  13        483.36        498.73         9.26 o                         
  -3   7  13         38.33         46.55         2.87 o                         
  -2   7  13        803.64        795.09         8.44 o                         
  -1   7  13        190.65        211.94         4.61 o                         
   0   7  13       1298.45       1276.55        11.58 o                         
   1   7  13        200.58        221.15         4.47 o                         
   2   7  13        771.61        774.96         8.73 o                         
   3   7  13         47.99         49.82         3.15 o                         
   4   7  13        502.06        511.75         8.65 o                         
   5   7  13         35.46         36.58         3.39 o                         
  -4   8  13        149.94        145.36         5.84 o                         
  -3   8  13         22.66         25.27         2.93 o                         
  -2   8  13        106.83         98.69         3.57 o                         
  -1   8  13         57.66         47.77         2.91 o                         
   0   8  13          3.13          4.83         2.23 o                         
   1   8  13         61.90         56.03         2.95 o                         
   2   8  13        105.74        101.08         3.96 o                         
   3   8  13         29.59         34.95         3.23 o                         
   4   8  13        151.67        141.37         4.97 o                         
  -3   9  13         38.53         46.24         3.57 o                         
  -2   9  13        344.31        356.94         7.55 o                         
  -1   9  13        132.97        147.90         4.85 o                         
   0   9  13        452.21        446.00         8.55 o                         
   1   9  13        140.77        157.35         5.72 o                         
   2   9  13        357.20        362.11         8.02 o                         
   3   9  13         39.14         39.24         3.73 o                         
   0   0  14          3.87          5.16         3.18 o                         
   1   0  14       2116.51       2188.49        16.78 o                         
   2   0  14         32.84         32.90         2.17 o                         
   3   0  14       1571.51       1582.53        14.07 o                         
   4   0  14          1.55         -0.30         1.56 o                         
   5   0  14        764.41        776.74         8.99 o                         
   6   0  14          8.03          5.80         1.87 o                         
   7   0  14         44.08         36.76         3.48 o                         
  -7   1  14        413.24        413.54         8.19 o                         
  -6   1  14         63.32         52.10         4.14 o                         
  -5   1  14        435.99        438.08         7.15 o                         
  -4   1  14        147.15        135.56         4.02 o                         
  -3   1  14        578.40        558.27         7.29 o                         
  -2   1  14        464.96        452.51         5.60 o                         
  -1   1  14        252.72        232.95         4.34 o                         
   0   1  14        152.48        159.15         4.23 o                         
   1   1  14        261.78        244.80         4.94 o                         
   2   1  14        463.26        444.29         6.16 o                         
   3   1  14        596.38        577.39         7.42 o                         
   4   1  14        155.77        138.63         4.04 o                         
   5   1  14        420.31        434.59         6.50 o                         
   6   1  14         72.92         65.44         3.43 o                         
   7   1  14        416.63        406.93         7.88 o                         
  -6   2  14        321.21        329.69         7.48 o                         
  -5   2  14        175.76        174.29         4.44 o                         
  -4   2  14        230.64        229.41         4.63 o                         
  -3   2  14        497.56        509.49         6.66 o                         
  -2   2  14        126.07        111.61         3.25 o                         
  -1   2  14       1136.28       1166.34        10.23 o                         
   0   2  14          6.46         -0.70         1.71 o                         
   1   2  14       1184.57       1211.80        11.22 o                         
   2   2  14        115.44        102.16         4.45 o                         
   3   2  14        534.22        536.53         6.85 o                         
   4   2  14        239.98        241.98         4.82 o                         
   5   2  14        181.14        177.50         4.61 o                         
   6   2  14        326.85        331.14         7.58 o                         
  -6   3  14        124.30        129.70         4.72 o                         
  -5   3  14        164.26        154.56         4.85 o                         
  -4   3  14        602.04        605.19         7.28 o                         
  -3   3  14          2.92          2.17         1.65 o                         
  -2   3  14       1548.95       1576.54        12.19 o                         
  -1   3  14        106.77         90.67         2.96 o                         
   0   3  14       1831.98       1897.09        15.33 o                         
   1   3  14        114.46        105.09         3.60 o                         
   2   3  14       1503.24       1545.13        14.26 o                         
   3   3  14          5.32          1.80         1.62 o                         
   4   3  14        593.28        597.76         7.68 o                         
   5   3  14        163.59        158.48         5.31 o                         
   6   3  14        121.30        128.51         7.19 o                         
  -6   4  14        326.21        332.66         7.22 o                         
  -5   4  14         14.16          8.12         2.13 o                         
  -4   4  14        585.00        584.22         7.59 o                         
  -3   4  14         69.61         57.15         2.51 o                         
  -2   4  14        253.36        242.94         4.39 o                         
  -1   4  14         20.82         18.37         2.00 o                         
   0   4  14          0.27         -1.74         1.74 o                         
   1   4  14         21.08         20.08         2.27 o                         
   2   4  14        244.90        238.36         4.81 o                         
   3   4  14         72.51         60.92         2.63 o                         
   4   4  14        575.15        576.43         8.54 o                         
   5   4  14         13.71         12.99         3.07 o                         
   6   4  14        329.07        329.53         8.04 o                         
  -5   5  14         51.56         50.37         3.38 o                         
  -4   5  14        505.71        505.96         7.45 o                         
  -3   5  14         28.94         26.89         2.27 o                         
  -2   5  14        724.99        737.05         7.55 o                         
  -1   5  14         82.71         78.26         2.84 o                         
   0   5  14       1042.84       1058.32         9.86 o                         
   1   5  14         91.38         81.88         3.24 o                         
   2   5  14        768.00        780.64         8.45 o                         
   3   5  14         34.46         31.33         2.64 o                         
   4   5  14        510.41        527.18         8.88 o                         
   5   5  14         52.08         55.20         4.60 o                         
  -5   6  14         85.28         93.10         4.97 o                         
  -4   6  14        178.56        165.53         5.67 o                         
  -3   6  14        328.62        338.92         5.84 o                         
  -2   6  14        119.98        116.90         3.69 o                         
  -1   6  14        525.01        538.72         6.79 o                         
   0   6  14         32.93         38.50         2.67 o                         
   1   6  14        539.17        556.73         7.03 o                         
   2   6  14        123.96        117.88         4.22 o                         
   3   6  14        319.67        325.29         6.96 o                         
   4   6  14        180.91        172.82         7.52 o                         
   5   6  14         89.70         88.66         5.85 o                         
  -4   7  14         40.48         37.40         3.91 o                         
  -3   7  14         81.57         80.44         4.02 o                         
  -2   7  14         56.26         56.57         3.22 o                         
  -1   7  14          3.39          1.39         2.13 o                         
   0   7  14        140.11        135.90         4.33 o                         
   1   7  14          5.80          5.72         2.13 o                         
   2   7  14         62.29         56.71         3.47 o                         
   3   7  14         74.95         72.78         4.09 o                         
   4   7  14         30.73         28.18         3.61 o                         
  -3   8  14        355.55        367.59         7.77 o                         
  -2   8  14         11.92          8.33         2.07 o                         
  -1   8  14        836.41        869.54        10.00 o                         
   0   8  14          3.98          2.62         2.36 o                         
   1   8  14        812.61        832.08        11.62 o                         
   2   8  14         14.40          8.25         2.68 o                         
   3   8  14        363.23        393.09         8.51 o                         
   1   0  15         16.58         14.49         1.60 o                         
   2   0  15        108.23        101.19         3.41 o                         
   3   0  15          0.38         -1.76         1.76 o                         
   4   0  15        506.12        496.43         7.71 o                         
   5   0  15          0.59         -1.76         1.76 o                         
   6   0  15        606.25        607.85        10.22 o                         
  -6   1  15        213.78        218.64         6.11 o                         
  -5   1  15        130.58        131.31         6.69 o                         
  -4   1  15        526.48        523.04         8.17 o                         
  -3   1  15        125.28        119.48         3.79 o                         
  -2   1  15       1167.94       1158.21        11.18 o                         
  -1   1  15         82.79         89.16         2.90 o                         
   0   1  15       1586.07       1610.68        13.32 o                         
   1   1  15         85.81         99.33         3.73 o                         
   2   1  15       1205.77       1192.98        11.06 o                         
   3   1  15        123.04        123.15         3.79 o                         
   4   1  15        526.05        525.46         8.40 o                         
   5   1  15        120.38        118.71         4.55 o                         
   6   1  15        196.87        208.84         6.15 o                         
  -6   2  15        198.54        189.36         6.47 o                         
  -5   2  15        171.66        179.10         5.41 o                         
  -4   2  15        296.55        281.76         5.72 o                         
  -3   2  15        459.59        461.44         6.19 o                         
  -2   2  15        137.42        131.21         3.54 o                         
  -1   2  15        795.73        777.25         7.58 o                         
   0   2  15          4.29          6.20         1.88 o                         
   1   2  15        820.28        804.69         8.62 o                         
   2   2  15        145.24        140.95         4.18 o                         
   3   2  15        452.06        461.63         7.55 o                         
   4   2  15        288.24        275.30         6.03 o                         
   5   2  15        170.71        181.25         5.65 o                         
   6   2  15        207.96        210.97         6.17 o                         
  -5   3  15        470.27        466.46         7.79 o                         
  -4   3  15         98.89         93.91         3.75 o                         
  -3   3  15        167.21        161.51         4.30 o                         
  -2   3  15        150.93        149.39         3.80 o                         
  -1   3  15         27.56         23.88         2.19 o                         
   0   3  15        190.59        175.92         4.03 o                         
   1   3  15         25.12         20.57         2.22 o                         
   2   3  15        156.73        153.86         4.18 o                         
   3   3  15        170.48        176.03         5.17 o                         
   4   3  15         96.50         85.09         3.75 o                         
   5   3  15        471.59        460.54         7.98 o                         
  -5   4  15        281.52        290.67         6.69 o                         
  -4   4  15         13.18         14.47         2.26 o                         
  -3   4  15        859.77        844.90         9.60 o                         
  -2   4  15         25.21         22.93         2.09 o                         
  -1   4  15       1292.15       1305.72        11.16 o                         
   0   4  15         54.08         53.35         2.54 o                         
   1   4  15       1276.72       1279.97        12.23 o                         
   2   4  15         28.04         24.08         2.63 o                         
   3   4  15        840.49        835.68        11.28 o                         
   4   4  15         10.10          8.01         2.72 o                         
   5   4  15        271.47        269.77         7.55 o                         
  -4   5  15         50.72         52.37         3.62 o                         
  -3   5  15        191.80        191.55         5.36 o                         
  -2   5  15         84.84         90.65         3.27 o                         
  -1   5  15         20.81         14.00         2.34 o                         
   0   5  15        184.58        179.98         4.48 o                         
   1   5  15         16.34          9.83         2.44 o                         
   2   5  15         87.62         95.24         3.79 o                         
   3   5  15        175.91        177.82         6.26 o                         
   4   5  15         54.83         57.57         4.18 o                         
  -4   6  15        169.57        178.76         6.35 o                         
  -3   6  15        351.47        363.22         6.97 o                         
  -2   6  15        139.88        134.82         4.78 o                         
  -1   6  15        405.25        410.73         6.55 o                         
   0   6  15         95.76         79.52         3.71 o                         
   1   6  15        402.75        418.11         7.45 o                         
   2   6  15        137.55        117.30         5.59 o                         
   3   6  15        367.47        379.74         8.80 o                         
   4   6  15        165.53        161.85         6.56 o                         
  -2   7  15        393.32        422.98         7.81 o                         
  -1   7  15         24.93         23.72         2.76 o                         
   0   7  15        465.03        477.10         7.44 o                         
   1   7  15         30.70         25.74         3.02 o                         
   2   7  15        413.53        447.89         8.20 o                         
   0   0  16        423.30        424.86         8.12 o                         
   1   0  16       1387.47       1392.94        11.70 o                         
   2   0  16        335.85        361.02         5.88 o                         
   3   0  16        557.07        578.44         8.88 o                         
   4   0  16        183.85        204.33         5.61 o                         
   5   0  16        158.94        168.46         5.08 o                         
  -5   1  16        275.81        275.87         6.60 o                         
  -4   1  16        112.38        104.43         4.40 o                         
  -3   1  16        146.82        139.76         4.96 o                         
  -2   1  16         87.71         81.92         3.50 o                         
  -1   1  16         53.31         49.93         2.74 o                         
   0   1  16        169.33        152.78         3.90 o                         
   1   1  16         51.16         50.41         2.59 o                         
   2   1  16         95.00         90.60         3.44 o                         
   3   1  16        158.95        154.61         4.78 o                         
   4   1  16        106.71        109.54         4.35 o                         
   5   1  16        270.15        262.08         6.45 o                         
  -4   2  16        235.44        238.56         5.57 o                         
  -3   2  16        376.58        374.84         6.45 o                         
  -2   2  16        172.88        175.39         4.44 o                         
  -1   2  16        472.40        467.70         6.57 o                         
   0   2  16        125.03        124.75         3.50 o                         
   1   2  16        468.89        464.87         6.75 o                         
   2   2  16        175.77        169.30         4.81 o                         
   3   2  16        372.62        361.94         7.02 o                         
   4   2  16        236.50        235.28         6.67 o                         
  -4   3  16        277.38        284.29         6.49 o                         
  -3   3  16        193.80        204.10         5.60 o                         
  -2   3  16        513.85        502.08         7.17 o                         
  -1   3  16        240.19        252.09         5.17 o                         
   0   3  16        621.04        623.83         7.20 o                         
   1   3  16        238.77        234.64         5.07 o                         
   2   3  16        501.77        495.25         7.48 o                         
   3   3  16        191.97        192.52         6.03 o                         
   4   3  16        284.95        291.21         6.41 o                         
  -4   4  16        224.43        230.42         6.16 o                         
  -3   4  16         38.09         36.46         3.17 o                         
  -2   4  16         95.28         88.16         3.67 o                         
  -1   4  16         13.20          9.48         2.08 o                         
   0   4  16          6.31          0.17         2.00 o                         
   1   4  16         14.72          7.36         1.94 o                         
   2   4  16         94.35         81.77         4.08 o                         
   3   4  16         39.89         40.65         3.12 o                         
   4   4  16        235.24        247.20         7.16 o                         
  -3   5  16        194.29        205.10         6.27 o                         
  -2   5  16        482.04        488.83         7.86 o                         
  -1   5  16        251.63        239.45         6.08 o                         
   0   5  16        708.11        728.22        10.00 o                         
   1   5  16        262.75        248.26         5.83 o                         
   2   5  16        463.43        476.96         7.67 o                         
   3   5  16        201.26        220.88         6.54 o                         
  -2   6  16         31.12         29.87         3.71 o                         
  -1   6  16        288.81        301.45         6.98 o                         
   0   6  16         42.27         36.02         3.18 o                         
   1   6  16        283.74        291.90         6.90 o                         
   2   6  16         36.01         46.06         5.15 o                         
   1   0  17          4.75          7.72         2.20 o                         
   2   0  17        106.04        112.50         4.48 o                         
   3   0  17          4.76          4.83         2.26 o                         
  -3   1  17        329.53        343.16         7.32 o                         
  -2   1  17        274.05        261.54         6.57 o                         
  -1   1  17        537.60        551.43         7.43 o                         
   0   1  17        291.84        283.90         5.54 o                         
   1   1  17        516.38        534.19         8.23 o                         
   2   1  17        273.78        259.97         6.20 o                         
   3   1  17        321.03        329.28         6.84 o                         
  -3   2  17        128.06        128.68         6.33 o                         
  -2   2  17        317.30        327.45         7.41 o                         
  -1   2  17        107.71        110.81         4.08 o                         
   0   2  17        336.64        353.28         6.41 o                         
   1   2  17        105.06        113.33         4.82 o                         
   2   2  17        311.46        313.48         7.58 o                         
   3   2  17        123.92        117.10         4.61 o                         
  -2   3  17         38.03         33.63         2.86 o                         
  -1   3  17        125.94        122.98         4.17 o                         
   0   3  17         20.70         15.99         2.38 o                         
   1   3  17        124.09        131.35         4.88 o                         
   2   3  17         43.24         46.05         3.65 o                         
  -1   4  17        270.57        281.36         6.56 o                         
   0   4  17        409.12        411.81         8.08 o                         
   1   4  17        270.41        272.83         6.31 o                         
   0   0  18        262.51        269.04         8.61 o                         
                                                                                
